# Supplementary material for: A genetic analysis reveals novel histone residues required for transcriptional reprogramming upon stress
Source: Nucleic Acids Res. 2020 Feb 17;48(7):3455–75. doi: 10.1093/nar/gkaa081 (PMC7144942; doi:10.1093/nar/gkaa081)
Supplement: gkaa081_Supplemental_Files [file gkaa081_supplemental_files.zip]

Archive with 9 entries (9 files):
- ALD3_heat.pse
- ALD3_NaCl.pse
- HSP82_heat.pse
- STL1_NaCl.pse
- Supplementary Figure 2.0.pdf
- Table S1.xlsx
- Table S2.xlsx
- Table S3.xlsx
- Table S4.xlsx
