# Supplementary material for: A genetic analysis reveals novel histone residues required for transcriptional reprogramming upon stress
Source: Nucleic Acids Res. 2020 Feb 17;48(7):3455–75. doi: 10.1093/nar/gkaa081 (PMC7144942; doi:10.1093/nar/gkaa081)
Supplement: gkaa081_Supplemental_Files [file gkaa081_supplemental_files.zip › Table S1.xlsx]

## Sheet: Histone mutants
Table S1. Complete list of the transcriptional effect of the histone mutants in response to heat stress and osmostress. Raw data of all tested histone mutants bearing the different stress-responsive gene reporters under heat and osmotic stress are shown. Fluorescence median intensity under stress of all mutants was quantified with respect to the WT strain and percentages are indicated. UP: expres…
			Heat stress												Osmostress
			ALD3-qV							HSP82-qV					ALD3-qV						STL1-qV
Histone	Mutant	Structural position	Result	Experiment1	Experiment2	Experiment3	Experiment4	Experiment5	Average	Result	Experiment1	Experiment2	Experiment3	Average	Result	Experiment1	Experiment2	Experiment3	Experiment4	Average	Result	Experiment1	Experiment2	Experiment3	Experiment4	Experiment5	Average
H2A	K4A	tail	NO	115.379	108.198	108.746	n/d	n/d	110.774	n/d	n/d	n/d	n/d	#DIV/0!	NO	89.1183	87.1114	109.313	112.166	99.4273	NO	141.561	104.867	n/d	n/d	n/d	123.214
H2A	I63A	buried	NO	119.026	100.825	99.5482	n/d	n/d	106.466	NO	97.6883	86.7113	100.18	94.86	NO	79.8128	n/d	105.807	111.206	98.9419	NO	99.0427	130.93	n/d	n/d	n/d	114.986
H2A	T125A	disk	NO	86.4543	87.6782	83.268	n/d	n/d	85.8002	n/d	n/d	n/d	n/d	#DIV/0!	NO	85.9037	n/d	101.832	n/d	93.8678	NO	111.764	117.806	n/d	n/d	n/d	114.785
H2A	Q114A	disk	NO	111.818	85.1951	90.4183	n/d	n/d	95.8104	n/d	n/d	n/d	n/d	#DIV/0!	NO	n/d	n/d	91.8164	87.2695	89.5429	NO	122.766	105.317	n/d	n/d	n/d	114.041
H2A	L35A	buried	NO	94.83	85.2978	90.8936	n/d	n/d	90.3404	UP	n/d	115.439	116.67	116.054	NO	95.4761	n/d	104.226	101.507	100.403	DOWN	n/d	n/d	78.5104	n/d	63.2699	70.8901
H2A	K76A	lateral	NO	116.343	104.2	107.931	n/d	n/d	109.492	n/d	n/d	n/d	n/d	#DIV/0!	NO	67.9735	n/d	132.817	118.545	106.445	DOWN	66.3286	n/d	84.8403	61.2662	n/d	70.8117
H2A	P49A	buried	NO	113.827	105.282	110.794	n/d	n/d	109.968	NO	92.0305	88.8682	91.2936	90.7307	NO	90.5223	112.552	110.513	91.6899	101.319	NO	112.826	n/d	n/d	n/d	n/d	112.826
H2A	E57A	disk	n/d	n/d	n/d	n/d	n/d	n/d	#DIV/0!	BASAL	77.6264	66.1784	74.2023	72.669	n/d	n/d	n/d	n/d	n/d	#DIV/0!	UP	n/d	n/d	117.765	135.572	n/d	126.669
H2A	R37A	disk	NO	111.74	111.679	110.596	n/d	n/d	111.339	NO	87.6758	89.6301	91.4881	89.598	NO	108.211	n/d	113.242	114.276	111.91	n/d	n/d	n/d	n/d	n/d	n/d	#DIV/0!
H2A	D73A	disk	NO	86.3037	n/d	86.5211	n/d	n/d	86.4124	NO	87.019	n/d	48.2371	67.628	NO	110.314	113.931	107.646	96.2194	107.028	NO	112.441	n/d	113.357	111.223	n/d	112.34
H2A	G106A	buried	NO	105.194	102.547	112.696	n/d	n/d	106.812	DOWN	56.1924	35.765	n/d	45.9787	NO	85.3408	81.0944	88.0631	95.4853	87.4959	NO	103.037	121.557	n/d	n/d	n/d	112.297
H2A	L34A	disk	NO	110.87	100.092	105.62	n/d	n/d	105.528	n/d	n/d	n/d	n/d	#DIV/0!	NO	77.8872	n/d	112.418	113.337	101.214	DOWN	64.2087	n/d	85.0663	n/d	57.8077	69.0276
H2A	K123A	disk	NO	112.794	105.56	107.323	n/d	n/d	108.559	n/d	n/d	n/d	n/d	#DIV/0!	NO	87.1898	n/d	108.19	n/d	97.6901	DOWN	n/d	n/d	76.3267	61.3015	n/d	68.8141
H2A	P27A	disk	NO	116.598	106.617	113.272	n/d	n/d	112.163	n/d	n/d	n/d	n/d	#DIV/0!	NO	80.1066	n/d	113.797	115.223	103.042	DOWN	n/d	73.1992	80.7854	n/d	52.0905	68.6917
H2A	S19A	disk	NO	121.588	99.4395	111.391	n/d	n/d	110.806	DOWN	55.1596	32.8165	45.3084	44.4282	NO	93.0499	n/d	n/d	119.172	106.111	NO	128.843	94.244	n/d	n/d	n/d	111.544
H2A	K7A	tail	NO	99.9559	n/d	109.832	n/d	n/d	104.894	n/d	n/d	n/d	n/d	#DIV/0!	NO	80.9936	n/d	n/d	110.928	95.9607	NO	n/d	n/d	89.4599	131.552	n/d	110.506
H2A	L56A	buried	NO	114.544	108.505	114.303	n/d	n/d	112.451	DOWN	30.3442	26.2885	24.7296	27.1208	NO	61.0887	n/d	112.349	111.956	95.1314	DOWN	83.5193	n/d	56.7626	n/d	59.0188	66.4336
H2A	H32A	disk	NO	96.1567	93.7955	97.1324	n/d	n/d	95.6949	DOWN	73.3902	73.8342	76.0376	74.4207	NO	111.027	86.5365	n/d	110.152	102.572	NO	113.502	106.024	n/d	n/d	n/d	109.763
H2A	E65A	disk	NO	87.8509	n/d	84.3052	n/d	n/d	86.078	BASAL	42.7915	31.1752	36.1872	36.718	DOWN	67.0278	63.9553	72.0883	65.2113	67.0707	NO	97.8086	n/d	n/d	n/d	n/d	97.8086
H2A	F26A	buried	NO	97.6088	85.1413	91.5545	n/d	n/d	91.4349	BASAL	50.9966	39.9677	49.6007	46.855	NO	81.0727	n/d	99.0879	113.281	97.8138	NO	n/d	100.253	n/d	n/d	n/d	100.253
H2A	G107A	disk	NO	101.534	77.408	86.9887	n/d	n/d	88.6435	BASAL	68.1794	48.3197	68.8541	61.7844	NO	87.5422	n/d	n/d	95.4825	91.5124	NO	87.0185	99.0129	n/d	n/d	n/d	93.0157
H2A	N39A	disk	NO	102.818	100.046	110.42	n/d	n/d	104.428	NO	86.785	n/d	86.2571	86.521	NO	109.894	102.086	88.5998	105.059	101.409	NO	n/d	112.412	99.7511	111.666	n/d	107.943
H2A	L94A	buried	NO	89.0701	n/d	82.2813	n/d	n/d	85.6757	n/d	n/d	n/d	n/d	#DIV/0!	NO	102.795	n/d	92.0517	129.958	108.268	n/d	n/d	n/d	n/d	n/d	n/d	#DIV/0!
H2A	I103A	buried	NO	105.658	86.9069	83.2296	n/d	n/d	91.9315	BASAL	62.6518	63.0669	61.8856	62.5348	DOWN	76.8838	72.6529	80.6098	76.181	76.5819	NO	n/d	n/d	100.676	108.272	n/d	104.474
H2A	L52A	buried	NO	93.2308	83.7028	91.119	n/d	n/d	89.3509	DOWN	32.9886	19.3785	28.1983	26.8551	NO	82.9173	n/d	84.1529	114	93.6901	NO	110.461	n/d	105.169	n/d	n/d	107.815
H2A	V101A	buried	NO	119.166	113.834	108.783	n/d	n/d	113.928	n/d	n/d	n/d	n/d	#DIV/0!	NO	71.2122	n/d	90.7195	95.7026	85.8781	NO	112.402	n/d	89.4422	112.528	112.642	106.753
H2A	I44A	lateral	NO	95.4755	86.6597	93.2969	n/d	n/d	91.8107	BASAL	77.7535	80.9397	91.6077	83.4336	NO	72.7433	n/d	114.075	109.583	98.8003	NO	n/d	n/d	99.9702	81.6045	n/d	90.7874
H2A	I79A	buried	NO	97.9772	92.1736	103.138	n/d	n/d	97.7628	BASAL	63.8005	69.9215	75.4863	69.7361	NO	98.1194	n/d	71.5347	105.765	91.8065	UP	n/d	n/d	146.695	147.812	n/d	147.254
H2A	L116A	buried	NO	89.5057	85.3792	84.7301	n/d	n/d	86.5383	BASAL	71.2923	74.1405	75.5603	73.6644	NO	n/d	105.782	85.614	n/d	95.698	NO	88.4331	n/d	93.0731	94.4605	n/d	91.9889
H2A	G23A	disk	NO	103.994	101.904	101.438	n/d	n/d	102.445	DOWN	43.1167	29.4054	27.6378	33.3866	NO	111.69	114.388	107.847	116.481	112.602	NO	110.169	113.6	93.441	n/d	n/d	105.737
H2A	N100A	disk	NO	117.985	100.96	109.025	n/d	n/d	109.324	NO	97.9618	n/d	47.39	72.6759	NO	87.5561	n/d	77.8188	96.433	87.2693	NO	107.09	113.915	94.5224	107.329	n/d	105.714
H2A	N90A	disk	NO	101.29	90.7409	97.6652	n/d	n/d	96.5652	DOWN	35.4859	22.9224	25.491	27.9664	NO	76.8397	n/d	91.3968	111.247	93.161	NO	n/d	n/d	106.433	104.991	n/d	105.712
H2A	Q42A	lateral	NO	100.653	88.0184	92.9125	n/d	n/d	93.8612	BASAL	32.3194	27.8645	27.8696	29.3512	NO	88.7397	n/d	110.559	114.205	104.501	NO	94.9335	90.9079	n/d	n/d	n/d	92.9207
H2A	G68A	buried	NO	105.12	85.1517	91.9962	n/d	n/d	94.0893	NO	90.2779	88.4196	92.139	90.2788	NO	93.59	113.284	n/d	82.8332	96.5692	NO	114.858	103.883	97.2897	103.57	n/d	104.9
H2A	R30A	lateral	UP	119.8	n/d	115.889	n/d	n/d	117.844	BASAL	85.2483	83.7308	84.9687	84.6492	UP	118.949	117.144	n/d	110.435	115.509	n/d	n/d	n/d	n/d	n/d	n/d	#DIV/0!
H2A	R33A	lateral	NO	114.161	103.254	115.567	n/d	n/d	110.994	BASAL	71.0455	81.34	83.6463	78.6772	NO	n/d	105.648	118.131	105.135	109.638	NO	108.841	70.5445	n/d	n/d	n/d	89.6927
H2A	G99A	disk	NO	119.032	103.283	108.112	n/d	n/d	110.142	n/d	n/d	n/d	n/d	#DIV/0!	NO	96.6239	n/d	90.2367	100.423	95.7612	NO	n/d	118.34	92.9915	n/d	99.8583	103.73
H2A	R43A	lateral	NO	95.6054	87.828	91.5345	n/d	n/d	91.656	BASAL	64.6033	56.9239	61.8232	61.1168	NO	85.4424	n/d	106.412	114.052	101.969	NO	85.6765	n/d	n/d	n/d	n/d	85.6765
H2A	K126A	tail	NO	87.0582	106.332	105.149	n/d	n/d	99.5131	NO	89.9397	80.5749	89.9429	86.8192	NO	86.3437	n/d	98.6205	n/d	92.4821	DOWN	84.9017	88.6348	58.3748	26.9759	n/d	64.7218
H2A	R72A	disk	NO	92.0986	86.5019	94.2271	n/d	n/d	90.9425	NO	96.3732	n/d	77.2835	86.8283	NO	87.915	n/d	113.354	110.249	103.839	NO	112.858	n/d	85.2056	108.055	n/d	102.04
H2A	R89A	disk	NO	94.8817	87.6325	94.2857	n/d	n/d	92.2666	NO	100.649	100.343	n/d	100.496	NO	86.6751	n/d	104.883	101.649	97.7359	NO	n/d	n/d	91.1459	112.528	n/d	101.837
H2A	R78A	lateral	NO	106.51	87.191	90.0634	n/d	n/d	94.5883	BASAL	75.9286	85.9493	89.0193	83.6324	NO	62.377	n/d	103.444	104.869	90.23	NO	n/d	n/d	86.7448	99.6491	n/d	93.1969
H2A	L97A	disk	NO	113.956	102.33	105.946	n/d	n/d	107.411	DOWN	73.7608	36.6833	n/d	55.222	NO	81.7207	n/d	85.8178	96.9463	88.1616	NO	105.213	n/d	96.6252	102.167	n/d	101.335
H2A	T25A	disk	NO	100.783	93.1086	96.1411	n/d	n/d	96.6775	BASAL	62.7287	83.0641	75.9928	73.9286	NO	83.0549	n/d	112.951	110.499	102.168	NO	117.765	114.402	85.1146	n/d	n/d	105.761
H2A	K120A	disk	NO	n/d	114.141	110.029	n/d	n/d	112.085	n/d	n/d	n/d	n/d	#DIV/0!	NO	n/d	n/d	112.716	84.0182	98.3671	NO	111.424	96.0455	95.6882	n/d	n/d	101.053
H2A	Y40A	disk	NO	85.7575	83.1948	86.5211	n/d	n/d	85.1578	BASAL	63.4313	49.6406	65.3559	59.4759	NO	94.0532	82.4147	87.7701	101.358	91.399	NO	n/d	110.497	94.6524	111.197	n/d	105.449
H2A	N111A	disk	NO	114.281	111.883	113.707	n/d	n/d	113.29	n/d	n/d	n/d	n/d	#DIV/0!	NO	85.1565	n/d	103.635	121.777	103.523	NO	107.397	106.009	89.2955	96.9252	n/d	99.9065
H2A	L86A	disk	DOWN	63.9792	52.1145	53.2149	n/d	n/d	56.4362	n/d	n/d	n/d	n/d	#DIV/0!	DOWN	65.6828	n/d	62.4328	83.9392	70.6849	DOWN	67.3813	n/d	56.4381	n/d	49.1879	57.6691
H2A	T53A	buried	NO	99.2298	87.0768	94.5598	n/d	n/d	93.6222	NO	86.5396	89.1007	98.9576	91.5326	NO	69.9384	n/d	95.2322	109.153	91.4413	NO	109.695	93.6019	93.7099	n/d	n/d	99.0021
H2A	I80A	disk	NO	109.91	92.4059	101.92	n/d	n/d	101.412	DOWN	56.2161	30.1378	35.503	40.619	NO	86.9121	n/d	107.307	98.4739	97.5645	NO	112.442	n/d	92.4274	91.0833	n/d	98.6509
H2A	H83A	buried	NO	117.554	98.3727	109.424	n/d	n/d	108.45	DOWN	47.4224	31.8912	36.2236	38.5124	NO	88.3983	n/d	110.631	112.057	103.695	NO	98.4795	n/d	n/d	n/d	n/d	98.4795
H2A	K75A	disk	NO	112.34	89.8812	113.713	n/d	n/d	105.312	DOWN	55.4982	30.9264	31.2472	39.2239	NO	76.5852	n/d	108.359	111.616	98.8533	NO	95.5376	n/d	113.136	n/d	86.4272	98.3671
H2A	L66A	disk	n/d	n/d	n/d	n/d	n/d	n/d	#DIV/0!	n/d	n/d	n/d	n/d	#DIV/0!	NO	105.802	n/d	86.9697	108.893	100.555	n/d	n/d	n/d	n/d	n/d	n/d	#DIV/0!
H2A	P110A	disk	NO	114.519	99.3088	102.658	n/d	n/d	105.495	NO	86.7925	103.989	85.0057	91.9292	DOWN	87.5079	68.4229	56.3884	76.6019	72.2303	NO	101.672	n/d	87.8805	105.123	n/d	98.2251
H2A	G5A	tail	NO	n/d	100.409	123.437	n/d	n/d	111.923	n/d	n/d	n/d	n/d	#DIV/0!	NO	85.0025	71.8717	103.963	105.528	91.5913	NO	n/d	117.106	85.751	91.6659	n/d	98.1743
H2A	T77A	lateral	NO	110.784	99.6483	106.749	n/d	n/d	105.727	n/d	n/d	n/d	n/d	#DIV/0!	DOWN	47.1872	27.2531	n/d	83.7128	52.7177	NO	99.6451	n/d	87.3869	106.664	n/d	97.8987
H2A	V50A	buried	NO	99.6192	91.5595	98.7537	n/d	n/d	96.6441	n/d	n/d	n/d	n/d	#DIV/0!	NO	83.7081	n/d	120.208	118.915	107.61	NO	n/d	n/d	93.0871	102.225	n/d	97.6563
H2A	V55A	buried	NO	114.029	97.235	106.312	n/d	n/d	105.859	n/d	n/d	n/d	n/d	#DIV/0!	NO	63.9072	n/d	119.016	110.848	97.9237	NO	97.6135	n/d	n/d	n/d	n/d	97.6135
H2A	R18A	lateral	NO	113.615	99.5251	118.657	n/d	n/d	110.599	NO	93.9541	n/d	64.36	79.157	NO	76.3653	n/d	127.74	113.358	105.821	NO	n/d	97.6309	n/d	80.6965	113.816	97.381
H2A	N95A	disk	NO	111.796	111.841	109.422	n/d	n/d	111.019	NO	106.125	122.463	114.964	114.517	NO	59.9859	n/d	96.9305	111.302	89.4061	NO	n/d	n/d	87.6741	106.214	n/d	96.944
H2A	G38A	disk	NO	114.192	97.235	117.497	n/d	n/d	109.642	NO	93.7414	91.7828	87.766	91.0968	NO	85.074	n/d	n/d	115.511	100.292	NO	n/d	113.285	71.2367	n/d	105.866	96.7962
H2A	G29A	lateral	NO	111.512	111.883	112.349	n/d	n/d	111.915	n/d	n/d	n/d	n/d	#DIV/0!	NO	86.3632	n/d	n/d	102.67	94.5168	NO	n/d	106.189	87.2182	n/d	n/d	96.7038
H2A	V28A	buried	NO	117.098	113.362	110.835	n/d	n/d	113.765	NO	89.1504	n/d	85.703	87.4267	NO	61.8152	n/d	114.637	103.126	93.1926	NO	102.794	90.3625	n/d	n/d	n/d	96.5784
H2A	G3A	tail	NO	105.985	101.631	99.0626	n/d	n/d	102.226	n/d	n/d	n/d	n/d	#DIV/0!	NO	98.9547	102.381	94.0836	114.76	102.545	NO	n/d	112.005	86.8195	90.7218	n/d	96.5155
H2A	S121A	disk	DOWN	87.3124	66.1147	59.1208	n/d	n/d	70.8493	n/d	n/d	n/d	n/d	#DIV/0!	DOWN	64.2166	n/d	114.747	65.4011	81.455	NO	107.423	85.3186	n/d	n/d	n/d	96.3706
H2A	S10A	tail	NO	92.7476	94.8288	95.6431	n/d	n/d	94.4065	n/d	n/d	n/d	n/d	#DIV/0!	NO	105.191	99.1894	95.0587	93.3766	98.204	NO	111.138	81.1194	n/d	n/d	n/d	96.1288
H2A	K119A	disk	n/d	n/d	n/d	n/d	n/d	n/d	#DIV/0!	DOWN	59.5521	31.0153	52.8582	47.8085	DOWN	n/d	87.4609	83.753	61.066	77.4267	NO	103.474	88.7455	n/d	n/d	n/d	96.1096
H2A	I112A	disk	DOWN	61.3185	48.7937	45.8472	n/d	n/d	51.9865	n/d	n/d	n/d	n/d	#DIV/0!	DOWN	63.0659	66.0641	46.3941	53.2321	57.1891	NO	92.8882	113.176	85.2824	91.2568	n/d	95.651
H2A	G9A	tail	NO	109.945	96.3987	113.008	n/d	n/d	106.45	n/d	n/d	n/d	n/d	#DIV/0!	NO	111.891	113.357	107.213	100.868	108.332	NO	n/d	n/d	85.1091	105.531	n/d	95.3202
H2A	N69A	disk	NO	108.456	95.9638	103.113	n/d	n/d	102.511	NO	99.8622	106.162	112.053	106.026	NO	88.9688	106.751	n/d	106.945	100.888	NO	93.0032	n/d	91.4756	101.021	n/d	95.1666
H2A	K96A	disk	NO	107.427	104.075	114.333	n/d	n/d	108.612	n/d	n/d	n/d	n/d	#DIV/0!	NO	94.4399	92.5747	96.0937	71.5512	88.6649	NO	91.7653	n/d	96.7046	96.5246	n/d	94.9982
H2A	R36A	lateral	NO	114.011	95.6551	119.67	n/d	n/d	109.779	DOWN	69.8708	41.8277	61.2066	57.6351	NO	84.7813	n/d	126.432	111.182	107.465	NO	n/d	94.9629	n/d	n/d	n/d	94.9629
H2A	T102A	disk	NO	125.056	108.403	107.5	n/d	n/d	113.653	NO	86.8862	102.492	94.486	94.6214	NO	71.4725	n/d	94.599	99.7952	88.6222	NO	93.6085	104.048	86.2368	95.7194	n/d	94.9031
H2A	S46A	lateral	NO	109.168	106.379	114.484	n/d	n/d	110.01	NO	85.9994	n/d	86.1996	86.0995	NO	85.5584	n/d	100.683	109.851	98.6974	NO	112.464	76.9302	n/d	n/d	n/d	94.6969
H2A	D91A	disk	n/d	n/d	n/d	n/d	n/d	n/d	#DIV/0!	n/d	n/d	n/d	n/d	#DIV/0!	n/d	n/d	n/d	n/d	n/d	#DIV/0!	n/d	n/d	n/d	n/d	n/d	n/d	#DIV/0!
H2A	K21A	lateral	NO	103.419	83.452	110.253	n/d	n/d	99.0411	n/d	n/d	n/d	n/d	#DIV/0!	NO	88.7958	n/d	n/d	118.536	103.666	NO	124.872	92.2097	66.4099	n/d	n/d	94.4972
H2A	E62A	disk	n/d	n/d	n/d	n/d	n/d	n/d	#DIV/0!	n/d	n/d	n/d	n/d	#DIV/0!	n/d	n/d	n/d	n/d	n/d	#DIV/0!	n/d	n/d	n/d	n/d	n/d	n/d	#DIV/0!
H2A	E93A	disk	n/d	n/d	n/d	n/d	n/d	n/d	#DIV/0!	n/d	n/d	n/d	n/d	#DIV/0!	n/d	n/d	n/d	n/d	n/d	#DIV/0!	n/d	n/d	n/d	n/d	n/d	n/d	#DIV/0!
H2A	D92A	disk	NO	112.084	93.3889	102.232	n/d	n/d	102.568	n/d	n/d	n/d	n/d	#DIV/0!	NO	62.2599	n/d	92.1255	106.668	87.0179	NO	n/d	n/d	88.2365	100.581	n/d	94.4088
H2A	L59A	buried	NO	95.9088	85.7416	89.9196	n/d	n/d	90.5233	DOWN	47.7359	26.6131	33.8198	36.0563	NO	90.5259	n/d	113.598	110.176	104.767	NO	86.6861	n/d	93.9107	99.7577	n/d	93.4515
H2A	H113A	disk	NO	114.485	85.2858	90.0134	n/d	n/d	96.5947	n/d	n/d	n/d	n/d	#DIV/0!	UP	n/d	259.174	n/d	213.857	236.515	n/d	n/d	n/d	n/d	n/d	n/d	#DIV/0!
H2A	V31A	buried	NO	114.695	102.718	113.442	n/d	n/d	110.285	NO	87.2291	84.2202	102.159	91.2029	NO	110.139	112.368	90.2834	98.9474	102.935	NO	n/d	n/d	99.2383	87.4143	n/d	93.3263
H2A	K13A	lateral	NO	93.9935	101.737	100.425	n/d	n/d	98.7187	NO	n/d	87.8577	91.8695	89.8636	NO	101.952	88.0397	102.152	107.97	100.029	NO	109.2	n/d	86.5464	89.1165	86.44	92.8258
H2A	L24A	disk	DOWN	83.2827	82.6603	84.1678	n/d	n/d	83.3702	n/d	n/d	n/d	n/d	#DIV/0!	NO	86.4466	76.8385	n/d	124.546	95.9437	NO	98.603	84.6108	93.2583	n/d	n/d	92.1574
H2A	R82A	disk	NO	113.377	98.2719	106.755	n/d	n/d	106.135	NO	85.4973	102.243	91.2776	93.006	NO	74.1871	n/d	95.5989	93.112	87.6327	NO	85.343	98.8154	n/d	n/d	n/d	92.0792
H2A	L131A	tail	NO	77.5101	102.133	102.278	n/d	n/d	93.9738	n/d	n/d	n/d	n/d	#DIV/0!	UP	122.221	n/d	157.482	n/d	139.851	NO	104.671	n/d	79.2213	n/d	n/d	91.9461
H2A	S128A	tail	NO	88.7493	109.11	105.649	n/d	n/d	101.169	DOWN	71.0689	50.6786	56.2292	59.3256	NO	96.6069	n/d	118.964	n/d	107.785	NO	104.325	78.8868	n/d	n/d	n/d	91.6059
H2A	G2A	tail	NO	109.73	107.02	106.971	n/d	n/d	107.907	n/d	n/d	n/d	n/d	#DIV/0!	NO	101.952	105.46	122.419	111.484	110.329	NO	n/d	87.168	86.2852	101.172	n/d	91.5418
H2A	P118A	disk	NO	78.5016	98.8576	113.71	n/d	n/d	97.0232	n/d	n/d	n/d	n/d	#DIV/0!	NO	n/d	n/d	100.711	92.2755	96.4934	NO	111.467	71.4724	n/d	n/d	n/d	91.4698
H2A	G6A	tail	NO	110.467	89.1912	121.914	n/d	n/d	107.19	n/d	n/d	n/d	n/d	#DIV/0!	NO	91.4054	83.8872	127.198	107.64	102.533	NO	n/d	n/d	89.7304	91.8486	n/d	90.7895
H2A	L98A	buried	NO	114.885	97.7117	106.044	n/d	n/d	106.214	n/d	n/d	n/d	n/d	#DIV/0!	NO	74.6816	n/d	91.8192	91.4893	85.9967	NO	90.3367	n/d	89.8916	90.2674	n/d	90.1652
H2A	Q129A	tail	NO	79.6994	106.919	102.413	n/d	n/d	96.3439	NO	102.445	106.002	93.0378	100.495	NO	79.2368	n/d	114.654	n/d	96.9453	NO	111.764	68.5014	n/d	n/d	n/d	90.1329
H2A	S15A	lateral	NO	107.56	96.2627	99	n/d	n/d	100.941	NO	94.235	n/d	80.1317	87.1833	NO	87.2735	69.4482	112.418	110.094	94.8083	NO	n/d	90.0776	n/d	n/d	n/d	90.0776
H2A	S1A	tail	n/d	n/d	n/d	n/d	n/d	n/d	#DIV/0!	n/d	n/d	n/d	n/d	#DIV/0!	NO	n/d	n/d	98.9879	92.7424	95.8651	NO	108.368	71.7854	n/d	n/d	n/d	90.0767
H2A	Q85A	disk	NO	112.423	94.0126	100.906	n/d	n/d	102.447	DOWN	62.2843	33.9478	41.1138	45.782	NO	77.269	n/d	91.5164	110.537	93.1075	NO	n/d	n/d	88.1963	91.6887	n/d	89.9425
H2A	N74A	disk	DOWN	55.4444	44.9037	51.1916	n/d	n/d	50.5132	n/d	n/d	n/d	n/d	#DIV/0!	DOWN	58.9667	44.4317	28.0297	35.8824	41.8276	NO	n/d	n/d	85.9939	93.7912	n/d	89.8925
H2A	L64A	buried	NO	114.46	103.381	112.286	n/d	n/d	110.043	n/d	n/d	n/d	n/d	#DIV/0!	NO	71.7215	n/d	93.7688	111.62	92.3701	NO	n/d	n/d	103.147	76.313	n/d	89.7301
H2A	Y58A	disk	n/d	n/d	n/d	n/d	n/d	n/d	#DIV/0!	n/d	n/d	n/d	n/d	#DIV/0!	n/d	n/d	n/d	n/d	n/d	#DIV/0!	n/d	n/d	n/d	n/d	n/d	n/d	#DIV/0!
H2A	E130A	tail	NO	n/d	96.1668	95.7366	n/d	n/d	95.9517	NO	103.968	85.0372	100.662	96.5557	NO	95.6983	n/d	116.382	n/d	106.04	NO	98.2696	n/d	80.266	n/d	n/d	89.2678
H2A	L84A	buried	NO	113.778	97.6149	104.795	n/d	n/d	105.396	NO	92.1488	n/d	65.9936	79.0712	NO	69.815	n/d	112.882	113.055	98.5842	NO	n/d	n/d	89.7304	88.7918	n/d	89.2611
H2A	G47A	disk	NO	113.102	98.704	116.206	n/d	n/d	109.337	NO	101.417	n/d	75.283	88.3501	NO	78.8744	n/d	109.721	106.486	98.3605	NO	88.0914	n/d	n/d	n/d	89.8112	88.9513
H2A	N115A	disk	NO	108.145	n/d	79.186	n/d	n/d	93.6656	n/d	n/d	n/d	n/d	#DIV/0!	DOWN	n/d	76.5381	61.1576	49.5839	62.4265	NO	92.4455	85.229	n/d	n/d	n/d	88.8372
H2A	V108A	disk	NO	116.069	102.97	105.946	n/d	n/d	108.328	n/d	n/d	n/d	n/d	#DIV/0!	NO	85.9745	n/d	85.6228	97.9025	89.8333	NO	105.376	71.764	n/d	n/d	n/d	88.5698
H2A	Q16A	lateral	NO	96.4111	91.4747	90.6977	n/d	n/d	92.8611	DOWN	57.7542	29.3464	42.1446	43.0817	NO	86.1638	78.3305	109.267	110.537	96.0745	NO	n/d	n/d	86.5661	n/d	90.0478	88.3069
H2A	L109A	disk	NO	113.715	104.54	107.805	n/d	n/d	108.687	n/d	n/d	n/d	n/d	#DIV/0!	NO	86.6921	n/d	99.6334	119.814	102.046	NO	113.735	62.1329	n/d	n/d	n/d	87.9341
H2A	L117A	disk	NO	95.9465	87.1512	83.196	n/d	n/d	88.7646	n/d	n/d	n/d	n/d	#DIV/0!	UP	n/d	275.312	n/d	143.177	209.244	DOWN	n/d	55.7033	27.4954	20.7791	n/d	34.6593
H2A	I88A	buried	NO	92.207	88.2167	96.4634	n/d	n/d	92.2957	n/d	n/d	n/d	n/d	#DIV/0!	NO	87.7433	n/d	n/d	115.625	101.684	NO	n/d	n/d	85.5798	88.3066	n/d	86.9432
H2A	P81A	disk	NO	113.526	99.5188	107.485	n/d	n/d	106.843	NO	86.8862	110.214	96.3961	97.8322	NO	85.1269	n/d	n/d	105.035	95.0811	NO	86.8063	n/d	n/d	n/d	n/d	86.8063
H2A	S17A	lateral	NO	113.615	107.626	109.511	n/d	n/d	110.251	NO	86.5855	77.4582	91.8695	85.3044	NO	80.7496	n/d	114.771	114.005	103.175	NO	n/d	n/d	85.9221	n/d	86.3676	86.1449
H2A	G45A	lateral	NO	110.678	94.4208	106.028	n/d	n/d	103.709	DOWN	73.1742	n/d	64.4664	68.8203	NO	81.5617	n/d	113.354	101.12	98.6784	NO	85.6868	n/d	n/d	n/d	n/d	85.6868
H2A	Y51A	buried	NO	111.136	95.6375	99.6456	n/d	n/d	102.14	NO	88.0178	87.6014	85.4179	87.0123	NO	89.6702	n/d	97.1634	93.5293	93.4543	NO	85.5893	n/d	n/d	n/d	n/d	85.5893
H2A	Q105A	disk	NO	102.899	98.6307	105.249	n/d	n/d	102.26	NO	103.903	96.2641	111.386	103.851	NO	85.305	91.5127	91.2076	109.954	94.4949	NO	96.1561	74.4269	n/d	n/d	n/d	85.2915
H2B	F68A	buried	NO	n/d	n/d	n/d	113.435	86.2021	99.8187	NO	126.685	86.1905	96.4103	103.095	NO	139.29	108.262	78.1686	n/d	108.574	NO	268.555	n/d	64.0089	n/d	n/d	166.282
H2B	I64A	buried	NO	105.59	n/d	122.159	n/d	97.2622	108.337	NO	97.6545	98.8322	91.5429	96.0098	NO	114.672	n/d	94.2098	93.3839	100.755	NO	n/d	n/d	112.591	114.341	n/d	113.466
H2B	L48A	buried	NO	91.9429	107.891	110.427	n/d	n/d	103.42	NO	106.876	94.9239	93.169	98.3228	NO	114.385	n/d	88.1385	87.1141	96.546	NO	164.407	62.12	n/d	n/d	n/d	113.263
H2B	E108A	disk	NO	n/d	n/d	n/d	85.0174	95.7069	90.3622	NO	112.439	116.692	n/d	114.566	NO	n/d	n/d	91.3743	109.776	100.575	NO	114.216	111.815	n/d	n/d	n/d	113.016
H2B	T51A	disk	UP	143.5	142.218	161.375	n/d	n/d	149.031	NO	98.3382	102.167	100.206	100.237	NO	n/d	113.639	88.2235	93.2649	98.3758	NO	185.214	67.0795	86.0776	n/d	n/d	112.79
H2B	P53A	disk	NO	112.984	114.401	n/d	n/d	n/d	113.692	NO	102.595	83.7604	114.548	100.301	NO	114.836	109.784	n/d	n/d	112.31	NO	149.165	75.9998	n/d	n/d	n/d	112.583
H2B	S42A	lateral	NO	108.527	112.415	109.422	n/d	n/d	110.121	NO	100.341	101.353	89.8764	97.1901	NO	114.346	n/d	85.517	n/d	99.9316	NO	125.564	99.1775	n/d	n/d	n/d	112.371
H2B	M62A	disk	NO	98.4221	115.34	108.901	n/d	n/d	107.554	DOWN	52.3	36.0925	59.6405	49.3443	NO	112.681	73.2527	n/d	90.3874	92.107	NO	121.445	n/d	100.629	n/d	n/d	111.037
H2B	S63A	disk	NO	112.343	n/d	n/d	94.1358	108.374	104.951	NO	93.2362	82.5272	89.1527	88.3054	NO	n/d	129.34	81.0489	86.4831	98.9575	DOWN	n/d	72.8824	75.954	52.4292	n/d	67.0886
H2B	V121A	disk	NO	114.425	113.595	111.505	n/d	n/d	113.175	n/d	n/d	n/d	n/d	#DIV/0!	NO	65.2537	n/d	118.1	107.027	96.7935	NO	106.694	108.37	114.798	n/d	n/d	109.954
H2B	V114A	disk	NO	87.5811	86.6667	105.856	n/d	n/d	93.3678	n/d	n/d	n/d	n/d	#DIV/0!	NO	78.3787	n/d	97.9885	n/d	88.1836	DOWN	75.4715	n/d	55.2313	67.9746	n/d	66.2258
H2B	S115A	disk	NO	104.682	102.667	110.227	n/d	n/d	105.859	NO	92.3097	83.8537	n/d	88.0817	NO	n/d	108.614	88.3942	n/d	98.504	NO	85.123	134.439	n/d	n/d	n/d	109.781
H2B	P13A	tail	NO	112.637	108.875	111.385	n/d	n/d	110.966	n/d	n/d	n/d	n/d	#DIV/0!	NO	99.895	101.928	104.694	n/d	102.172	NO	98.7891	119.965	n/d	n/d	n/d	109.377
H2B	T122A	disk	NO	85.2157	115.205	114.958	n/d	n/d	105.126	n/d	n/d	n/d	n/d	#DIV/0!	NO	80.015	n/d	109.458	n/d	94.7364	NO	110.67	107.417	n/d	n/d	n/d	109.043
H2B	S33A	tail	NO	105.46	106.105	104.81	n/d	n/d	105.458	NO	110.98	113.711	107.428	110.706	NO	112.141	n/d	93.724	89.2891	98.3846	NO	130.163	87.4913	n/d	n/d	n/d	108.827
H2B	V69A	buried	NO	108.151	114.363	n/d	n/d	n/d	111.257	DOWN	61.2078	62.0933	69.8217	64.3743	NO	n/d	n/d	96.7527	122.687	109.72	NO	107.199	109.905	n/d	n/d	n/d	108.552
H2B	Y45A	lateral	UP	115.985	135.634	143.694	n/d	n/d	131.771	NO	95.016	n/d	80.8811	87.9486	NO	111.727	108.604	n/d	n/d	110.166	DOWN	76.2337	69.3148	51.0275	n/d	n/d	65.5253
H2B	K31A	tail	NO	n/d	n/d	n/d	131.522	105.253	118.387	NO	114.145	106.676	n/d	110.411	NO	n/d	127.165	86.169	88.1864	100.507	NO	162.989	n/d	86.0399	73.004	n/d	107.344
H2B	R32A	tail	NO	114.671	113.794	100.96	n/d	n/d	109.808	n/d	n/d	n/d	n/d	#DIV/0!	NO	96.0688	n/d	90.2988	87.9655	91.4443	NO	103.164	111.334	n/d	n/d	n/d	107.249
H2B	N87A	disk	NO	105.761	108.055	115.782	n/d	n/d	109.866	NO	114.828	81.0232	99.5286	98.4599	NO	n/d	125.106	88.3052	76.5775	96.6629	NO	n/d	109.869	98.3295	112.4	n/d	106.866
H2B	G117A	buried	NO	105.842	86.2821	104.543	n/d	n/d	98.8889	NO	n/d	105.315	101.527	103.421	UP	n/d	n/d	133.377	119.506	126.441	DOWN	71.2192	n/d	59.9941	65.2848	n/d	65.4994
H2B	K123A	disk	NO	112.794	105.56	107.323	n/d	n/d	108.559	n/d	n/d	n/d	n/d	#DIV/0!	n/d	n/d	n/d	n/d	n/d	#DIV/0!	n/d	n/d	n/d	n/d	n/d	n/d	#DIV/0!
H2B	Y86A	disk	NO	88.4297	86.2123	92.0976	n/d	n/d	88.9132	NO	90.0495	85.5508	110.024	95.208	NO	98.0006	105.364	90.7287	93.5928	96.9216	NO	n/d	95.2055	106.666	111.124	n/d	104.332
H2B	Y40A	buried	NO	111.633	n/d	n/d	102.04	97.253	103.642	NO	74.006	n/d	97.1958	85.6009	NO	n/d	n/d	103.897	114.658	109.277	NO	117.797	103.992	87.2107	n/d	n/d	103
H2B	G56A	disk	NO	114.658	n/d	n/d	n/d	89.4232	102.041	NO	94.5964	99.0489	85.6615	93.1022	NO	n/d	n/d	90.7422	106.16	98.4509	NO	148.549	87.0498	71.7491	n/d	n/d	102.449
H2B	Y43A	lateral	NO	111.95	114.203	114.133	n/d	n/d	113.428	NO	85.377	86.3018	86.1922	85.957	NO	n/d	114.232	n/d	94.397	104.314	NO	108.645	93.8299	n/d	n/d	n/d	101.237
H2B	S24A	tail	NO	99.6123	102.597	103.76	n/d	n/d	101.99	n/d	n/d	n/d	n/d	#DIV/0!	NO	91.2621	111.132	89.9171	n/d	97.4371	NO	97.5002	n/d	n/d	104.634	n/d	101.067
H2B	T25A	tail	NO	99.6787	103.313	108.546	n/d	n/d	103.846	NO	108.676	113.37	99.2872	107.111	NO	90.5063	105.119	91.1568	n/d	95.5939	NO	104.237	95.3297	113.931	89.8467	n/d	100.836
H2B	E96A	buried	NO	108.849	110.683	106.497	n/d	n/d	108.676	n/d	n/d	n/d	n/d	#DIV/0!	NO	92.6109	90.6178	86.1232	100.849	92.5501	NO	111.017	n/d	n/d	90.0097	n/d	100.513
H2B	S58A	disk	UP	128.005	124.837	131.767	n/d	n/d	128.203	NO	111.029	92.7572	97.2144	100.333	NO	104.959	91.9529	90.7334	98.6701	96.5788	NO	112.498	88.3721	n/d	n/d	n/d	100.435
H2B	E15A	tail	NO	105.691	106.992	114.298	n/d	n/d	108.994	NO	110.53	102.252	99.3896	104.057	NO	119.048	113.169	92.5847	n/d	108.267	NO	89.9895	110.732	n/d	n/d	n/d	100.361
H2B	D54A	disk	NO	89.9628	96.521	97.6671	n/d	n/d	94.7169	NO	99.4182	92.1678	113.725	101.77	NO	113.02	107.572	n/d	87.8052	102.799	DOWN	n/d	68.3278	63.3306	44.8702	n/d	58.8429
H2B	L83A	buried	NO	n/d	n/d	n/d	128.756	81.3231	105.039	DOWN	80.0391	72.7604	83.2434	78.681	NO	n/d	n/d	86.0003	89.0472	87.5237	NO	107.098	90.8396	n/d	102.592	n/d	100.177
H2B	T23A	tail	NO	100.977	n/d	125.107	n/d	96.0155	107.366	n/d	n/d	n/d	n/d	#DIV/0!	NO	123.039	n/d	88.0307	97.4745	102.848	NO	118.111	103.51	93.3616	85.195	n/d	100.045
H2B	S127A	disk	NO	92.2405	86.4865	87.8841	n/d	n/d	88.8703	NO	86.0019	86.1996	86.185	86.1288	NO	87.37	84.106	110.238	n/d	93.9045	NO	85.2676	114.728	n/d	n/d	n/d	99.9979
H2B	D28A	tail	UP	134.866	142.406	154.842	n/d	n/d	144.038	BASAL	39.8465	51.7607	34.4199	42.009	NO	n/d	100.111	91.3195	114.688	102.039	NO	91.2337	88.8566	n/d	n/d	n/d	90.0451
H2B	T55A	buried	UP	116.665	119.226	131.866	n/d	n/d	122.586	NO	87.7877	93.5159	89.7763	90.36	NO	110.75	n/d	90.8692	108.985	103.535	NO	103.39	103.544	92.2307	n/d	n/d	99.7214
H2B	E5A	tail	NO	110.493	105.904	110.052	n/d	n/d	108.816	BASAL	48.0968	64.438	53.3384	55.2911	NO	44.4088	156.487	89.6097	n/d	96.8353	NO	82.2314	136.73	n/d	n/d	n/d	109.481
H2B	S26A	tail	NO	104.648	114.116	112.432	n/d	n/d	110.398	NO	112.173	85.9688	91.1072	96.4164	NO	n/d	109.48	83.4075	95.3576	96.0818	NO	91.5619	106.225	n/d	n/d	n/d	98.8934
H2B	K16A	tail	NO	106.64	108.611	113.37	n/d	n/d	109.54	NO	n/d	86.5649	85.5403	86.0526	NO	113.508	123.996	78.9901	n/d	105.498	NO	86.9207	110.315	n/d	n/d	n/d	98.618
H2B	V101A	buried	NO	95.169	102.518	103.915	n/d	n/d	100.534	n/d	n/d	n/d	n/d	#DIV/0!	NO	87.3795	n/d	89.7713	100.023	92.3913	NO	111.017	86.1255	n/d	n/d	n/d	98.5712
H2B	H112A	disk	NO	104.473	n/d	n/d	n/d	n/d	104.473	BASAL	92.7998	95.6513	93.7882	94.0798	NO	83.9351	n/d	135.751	n/d	109.843	NO	87.6666	121.436	n/d	n/d	n/d	104.551
H2B	E74A	disk	NO	108.717	111.389	109.143	n/d	n/d	109.749	NO	89.4864	80.1605	105.228	91.6251	NO	98.331	110.787	90.4609	92.2056	97.9462	NO	n/d	n/d	101.773	95.2387	n/d	98.5058
H2B	K3A	tail	NO	113.877	111.848	113.934	n/d	n/d	113.22	NO	112.093	120.296	105.601	112.664	NO	n/d	110.193	94.2949	n/d	102.244	NO	n/d	101.623	112.647	80.6	n/d	98.29
H2B	K89A	lateral	NO	87.8048	85.275	90.2885	n/d	n/d	87.7894	n/d	n/d	n/d	n/d	#DIV/0!	NO	113.112	109.406	n/d	n/d	111.259	DOWN	n/d	70.5391	57.6922	41.8	n/d	56.6771
H2B	I72A	buried	NO	89.627	109.404	97.7099	n/d	n/d	98.9135	DOWN	69.4851	71.6953	64.1036	68.428	NO	n/d	88.6951	92.8153	75.0598	85.5234	NO	n/d	n/d	101.611	94.6208	n/d	98.1159
H2B	E79A	buried	NO	n/d	n/d	87.1739	127.629	70.3547	95.0525	NO	86.4365	n/d	85.7199	86.0782	NO	n/d	85.6696	89.1818	n/d	87.4257	DOWN	n/d	66.685	47.0471	52.6791	n/d	55.4704
H2B	I44A	buried	NO	117.54	124.737	n/d	n/d	94.1421	112.14	BASAL	52.7929	57.4323	53.7256	54.6502	NO	122.577	131.337	59.1156	n/d	104.343	NO	89.8408	n/d	89.322	n/d	n/d	89.5814
H2B	I76A	buried	UP	131.276	134.36	142.633	n/d	n/d	136.09	BASAL	52.8062	51.8798	51.1119	51.9327	NO	n/d	87.6161	88.4919	95.9884	90.6988	NO	103.77	n/d	85.4627	n/d	n/d	94.6161
H2B	I97A	buried	NO	86.8822	86.4725	86.6165	n/d	n/d	86.6571	BASAL	43.4673	51.7077	48.7718	47.9822	NO	n/d	88.4493	86.2548	105.793	93.4989	NO	103.81	n/d	85.3126	88.8641	n/d	92.6621
H2B	I92A	buried	UP	n/d	n/d	n/d	164.684	117.801	141.243	NO	n/d	77.4464	95.9722	86.7093	NO	98.7347	n/d	109.127	102.397	103.42	DOWN	72.0947	n/d	50.5037	40.7368	n/d	54.4451
H2B	N70A	disk	NO	92.2403	106.185	109.065	n/d	n/d	102.497	NO	94.2495	n/d	78.4546	86.3521	NO	n/d	n/d	87.6269	88.879	88.2529	NO	88.7449	105.618	n/d	n/d	n/d	97.1816
H2B	S81A	disk	NO	98.6596	114.314	118.143	n/d	n/d	110.372	DOWN	83.4834	61.8268	82.7886	76.0329	NO	n/d	98.8991	85.5265	89.0208	91.1488	NO	107.627	n/d	86.3238	n/d	n/d	96.9755
H2B	P106A	disk	NO	n/d	n/d	n/d	106.711	92.0196	99.3654	DOWN	62.2352	67.1076	77.1812	68.8413	NO	n/d	n/d	97.7875	108.956	103.372	NO	104.237	89.2438	n/d	n/d	n/d	96.7405
H2B	K60A	disk	NO	109.671	106.323	109.415	n/d	n/d	108.47	NO	85.5085	n/d	86.2526	85.8805	NO	110.039	86.9329	88.1145	n/d	95.0289	NO	99.4877	93.9763	n/d	n/d	n/d	96.732
H2B	T118A	disk	NO	88.6512	n/d	86.0034	n/d	n/d	87.3273	NO	111.97	111.409	101.01	108.13	NO	81.3233	92.2915	97.2765	n/d	90.2971	NO	90.6035	109.031	91.1215	94.2288	n/d	96.2463
H2B	K111A	disk	NO	n/d	n/d	n/d	89.5714	89.3422	89.4568	BASAL	72.6834	74.5551	60.3391	69.1925	NO	n/d	n/d	88.4034	97.9119	93.1577	NO	187.378	n/d	51.3046	86.0878	n/d	108.257
H2B	K21A	tail	NO	n/d	120.768	n/d	n/d	99.8212	110.295	BASAL	38.7398	38.8228	38.4725	38.6784	NO	125.907	89.02	88.6876	n/d	101.205	NO	87.2365	n/d	87.5122	85.6557	n/d	86.8015
H2B	K37A	lateral	UP	149.006	161.124	173.559	n/d	n/d	161.23	BASAL	56.3697	45.5954	46.1485	49.3712	NO	n/d	119.308	85.1435	n/d	102.226	DOWN	n/d	48.1542	52.9016	35.0798	n/d	45.3785
H2B	K34A	tail	NO	109.286	109.109	104.947	n/d	n/d	107.781	NO	85.9708	96.1379	81.7911	87.9666	NO	134.067	n/d	71.2258	95.6091	100.301	NO	108.47	82.688	n/d	n/d	n/d	95.5787
H2B	K6A	tail	NO	104.434	109.856	108.95	n/d	n/d	107.747	BASAL	49.8248	58.0361	58.0604	55.3071	NO	n/d	112.714	88.6579	n/d	100.686	NO	89.5389	91.6944	n/d	n/d	n/d	90.6166
H2B	L65A	buried	NO	91.3324	105.642	93.0873	n/d	n/d	96.6871	DOWN	78.7648	80.9124	81.9867	80.5546	NO	92.3059	119.92	86.4998	n/d	99.5751	NO	n/d	n/d	86.1173	104.2	n/d	95.1586
H2B	R75A	disk	NO	103.666	107.845	109.399	n/d	n/d	106.97	DOWN	70.3818	64.0292	72.0513	68.8208	NO	86.5256	83.6507	n/d	n/d	85.0881	NO	113.561	n/d	76.6254	n/d	n/d	95.0933
H2B	K46A	disk	NO	114.942	n/d	123.597	n/d	93.8286	110.789	NO	83.5364	n/d	88.2639	85.9002	DOWN	n/d	84.4944	54.6889	n/d	69.5916	DOWN	n/d	61.5619	53.8108	36.6605	n/d	50.6777
H2B	K11A	tail	NO	n/d	n/d	n/d	129.193	100.563	114.878	DOWN	58.3188	71.733	71.6213	67.2244	NO	n/d	n/d	107.119	94.1197	100.619	NO	n/d	n/d	92.2234	97.4	n/d	94.8117
H2B	R119A	disk	NO	94.8411	n/d	84.0276	n/d	n/d	89.4343	n/d	n/d	n/d	n/d	#DIV/0!	NO	n/d	90.566	89.2788	108.12	95.9884	NO	89.2117	100.382	n/d	n/d	n/d	94.7966
H2B	K30A	tail	n/d	n/d	n/d	n/d	n/d	n/d	#DIV/0!	n/d	n/d	n/d	n/d	#DIV/0!	NO	114.836	107.896	85.018	n/d	102.583	NO	101.365	n/d	88.1446	n/d	n/d	94.7547
H2B	K7A	tail	NO	102.578	107.74	104.18	n/d	n/d	104.833	BASAL	53.9772	41.8805	33.339	43.0655	NO	n/d	111.277	95.0403	91.6382	99.3187	NO	86.2082	89.9365	n/d	n/d	n/d	88.0723
H2B	F73A	buried	NO	n/d	n/d	61.5274	163.203	110.502	111.744	n/d	n/d	n/d	n/d	#DIV/0!	DOWN	n/d	n/d	83.6456	79.0809	81.3633	NO	n/d	n/d	96.7116	92.3113	n/d	94.5115
H2B	K82A	disk	NO	101.624	103.589	109.921	n/d	n/d	105.045	BASAL	61.4982	58.5929	57.2054	59.0989	NO	111.092	98.5283	89.1251	88.3404	96.7714	DOWN	n/d	34.8034	53.8986	64.1342	n/d	50.9454
H2B	G107A	disk	UP	n/d	n/d	n/d	125.28	126.382	125.831	n/d	n/d	n/d	n/d	#DIV/0!	UP	124.467	n/d	n/d	133.016	128.741	NO	n/d	80.8152	89.8049	111.272	n/d	93.9639
H2B	N66A	disk	NO	98.2741	95.916	99.6247	n/d	n/d	97.9382	DOWN	84.4058	72.827	80.5485	79.2604	DOWN	37.1654	n/d	50.3051	46.9446	44.8051	NO	114.407	81.5589	85.3551	n/d	n/d	93.7736
H2B	Q59A	lateral	UP	136.504	131.594	147.634	n/d	n/d	138.577	NO	85.2508	85.2	n/d	85.2254	NO	111.614	88.7913	n/d	86.9433	95.783	n/d	n/d	n/d	n/d	n/d	n/d	#DIV/0!
H2B	K88A	disk	NO	110.035	114.606	n/d	n/d	97.2414	107.294	BASAL	38.3168	44.5973	41.3903	41.4348	NO	n/d	107.608	95.1273	97.537	100.091	DOWN	n/d	n/d	49.172	60.4545	n/d	54.8133
H2B	G29A	tail	NO	98.9464	105.137	103.949	n/d	n/d	102.678	n/d	n/d	n/d	n/d	#DIV/0!	NO	n/d	99.8627	72.6464	94.4631	88.9907	NO	n/d	n/d	100.722	85.3656	n/d	93.0436
H2B	L105A	disk	NO	n/d	n/d	n/d	80.4165	106.836	93.6261	BASAL	57.343	55.0153	51.0112	54.4565	NO	n/d	n/d	105.301	107.972	106.636	UP	133.5	n/d	118.948	n/d	n/d	126.224
H2B	P18A	tail	NO	107.824	113.626	n/d	90.977	103.772	104.05	BASAL	53.384	50.8665	37.981	47.4105	NO	n/d	92.9605	92.2109	110.075	98.4156	DOWN	61.7742	n/d	58.1396	40.7612	n/d	53.5584
H2B	I104A	disk	NO	n/d	n/d	n/d	85.5305	96.4732	91.0018	n/d	n/d	n/d	n/d	#DIV/0!	NO	n/d	n/d	101.637	99.0745	100.356	NO	90.2872	n/d	86.2825	102.008	n/d	92.8593
H2B	P8A	tail	NO	110.823	n/d	n/d	n/d	98.4523	104.637	BASAL	48.8325	44.2651	38.157	43.7516	NO	n/d	91.7752	94.0428	n/d	92.909	NO	103.77	88.1285	n/d	n/d	n/d	95.949
H2B	K49A	disk	UP	132.272	132.377	132.092	n/d	n/d	132.247	n/d	n/d	n/d	n/d	#DIV/0!	NO	n/d	n/d	86.9232	114.231	100.577	NO	n/d	95.9371	93.4262	88.5529	n/d	92.6387
H2B	R102A	disk	NO	n/d	n/d	n/d	124.345	95.3193	109.832	BASAL	66.8938	61.416	66.9594	65.0897	NO	n/d	n/d	103.263	99.309	101.286	NO	194.119	n/d	51.3346	64.7345	n/d	103.396
H2B	S1A	tail	NO	111.517	112.614	111.847	n/d	n/d	111.993	n/d	n/d	n/d	n/d	#DIV/0!	NO	41.4437	151.827	89.6097	n/d	94.2934	NO	92.3262	90.5286	91.2971	95	n/d	92.288
H2B	R36A	lateral	NO	108.06	n/d	n/d	n/d	99.4928	103.776	BASAL	50.7291	57.5871	55.6117	54.6426	NO	n/d	113.947	68.0027	n/d	90.9747	NO	104.76	n/d	112.668	n/d	n/d	108.714
H2B	S10A	tail	NO	n/d	n/d	116.817	86.0757	96.2562	99.7164	BASAL	31.4011	35.6189	36.7931	34.6044	NO	n/d	n/d	92.6302	99.9794	96.3048	NO	86.5023	n/d	88.8347	n/d	n/d	87.6685
H2B	S125A	disk	NO	96.5312	94.0293	91.6682	n/d	n/d	94.0763	BASAL	70.5526	54.5035	73.7264	66.2608	NO	91.0401	90.7869	116.103	n/d	99.3099	NO	89.0789	108.001	n/d	n/d	n/d	98.54
H2B	S93A	disk	UP	n/d	n/d	n/d	148.03	115.048	131.539	n/d	n/d	n/d	n/d	#DIV/0!	NO	n/d	n/d	85.2132	100.599	92.9059	NO	n/d	96.0323	85.4856	94.2	n/d	91.906
H2B	T91A	lateral	NO	113.602	n/d	n/d	n/d	99.3682	106.485	DOWN	64.9348	42.5085	63.2337	56.8923	NO	n/d	133.249	96.3001	112.177	113.909	DOWN	n/d	50.806	49.8512	30.0389	n/d	43.5654
H2B	S61A	buried	NO	101.894	108.611	123.39	n/d	n/d	111.298	BASAL	58.5071	48.7691	49.4678	52.248	NO	109.659	98.7338	93.1059	113.044	103.636	DOWN	n/d	65.3502	66.8756	50.4391	n/d	60.8883
H2B	S90A	lateral	NO	97.4636	101.252	110.884	n/d	n/d	103.2	BASAL	47.3223	45.7411	44.3757	45.813	NO	104.326	105.785	101.497	86.2044	99.4531	DOWN	76.2337	n/d	53.8146	57.225	n/d	62.4244
H2B	Q129A	disk	NO	79.6994	106.919	102.413	n/d	n/d	96.3439	n/d	n/d	n/d	n/d	#DIV/0!	NO	79.2368	n/d	114.654	n/d	96.9453	NO	111.764	68.5014	n/d	n/d	n/d	90.1329
H2B	Q50A	disk	NO	n/d	85.1886	89.4393	n/d	n/d	87.314	DOWN	n/d	78.9897	84.558	81.7738	NO	105.173	107.319	85.7724	n/d	99.4216	NO	114.094	n/d	66.1145	n/d	n/d	90.1042
H2B	I57A	disk	UP	125.564	112.319	116.97	n/d	n/d	118.284	NO	114.206	116.987	112.615	114.603	NO	n/d	87.7962	87.7603	99.0366	91.531	n/d	n/d	n/d	n/d	n/d	n/d	#DIV/0!
H2B	T39A	disk	NO	114.658	n/d	n/d	107.955	104.368	108.994	BASAL	40.6799	41.8598	46.321	42.9536	NO	n/d	n/d	109.789	95.418	102.604	NO	74.3217	109.635	n/d	n/d	n/d	91.9781
H2B	T78A	disk	NO	94.2479	102.628	112.432	n/d	n/d	103.103	BASAL	47.1867	44.9188	39.8365	43.9807	NO	102.884	84.7711	92.6554	97.1968	94.3768	DOWN	n/d	n/d	38.4124	48.7611	n/d	43.5867
H2B	T99A	disk	NO	100.159	99.6108	109.993	n/d	n/d	103.254	BASAL	56.6112	66.0675	48.0126	56.8971	NO	105.267	104.91	98.7334	92.6643	100.394	DOWN	77.4553	62.5965	55.4552	65.6128	n/d	65.2799
H2B	D71A	disk	n/d	n/d	n/d	n/d	n/d	n/d	#DIV/0!	n/d	n/d	n/d	n/d	#DIV/0!	n/d	n/d	n/d	n/d	n/d	#DIV/0!	n/d	n/d	n/d	n/d	n/d	n/d	#DIV/0!
H2B	E38A	lateral	NO	106.752	116.354	109.161	n/d	n/d	110.756	DOWN	49.716	39.3961	68.0385	52.3836	NO	n/d	114.95	67.5889	111.908	98.149	DOWN	n/d	46.9737	42.8148	27.3266	n/d	39.0383
H2B	K22A	tail	NO	113.567	117.786	113.162	n/d	n/d	114.838	n/d	n/d	n/d	n/d	#DIV/0!	NO	n/d	126.413	90.7673	104.973	107.384	NO	n/d	81.364	94.9606	91	n/d	89.1082
H2B	H52A	disk	NO	101.6	111.686	112.2	n/d	n/d	108.496	NO	101.538	83.452	93.5028	92.8308	NO	n/d	109.871	92.3208	n/d	101.096	NO	105.445	n/d	72.1704	n/d	n/d	88.8076
H2B	K17A	tail	NO	111.517	114.147	114.552	n/d	n/d	113.405	NO	96.3947	76.8039	n/d	86.5993	NO	n/d	117.82	89.1485	87.0285	97.999	NO	85.6621	90.6977	n/d	n/d	n/d	88.1799
H2B	V47A	buried	NO	88.3678	96.415	98.3837	n/d	n/d	94.3888	BASAL	54.3546	55.1735	55.1168	54.8816	NO	n/d	n/d	92.8236	89.2267	91.0251	NO	124.64	n/d	69.8727	n/d	n/d	97.2566
H2B	L103A	disk	NO	n/d	n/d	n/d	98.5364	91.1173	94.8269	n/d	n/d	n/d	n/d	#DIV/0!	NO	n/d	n/d	89.2182	86.4552	87.8367	NO	n/d	87.9977	n/d	n/d	n/d	87.9977
H2B	R95A	disk	n/d	n/d	n/d	n/d	n/d	n/d	#DIV/0!	n/d	n/d	n/d	n/d	#DIV/0!	n/d	n/d	n/d	n/d	n/d	#DIV/0!	NO	n/d	92.8386	83.0566	n/d	n/d	87.9476
H2B	L109A	buried	n/d	n/d	n/d	n/d	n/d	n/d	#DIV/0!	n/d	n/d	n/d	n/d	#DIV/0!	n/d	n/d	n/d	n/d	n/d	#DIV/0!	n/d	n/d	n/d	n/d	n/d	n/d	#DIV/0!
H2B	E116A	disk	NO	135.425	68.5057	84.3335	n/d	n/d	96.088	UP	128.646	119.441	129.243	125.777	UP	136.729	155.342	156.322	n/d	149.464	NO	81.3103	92.1109	n/d	n/d	n/d	86.7106
H2B	Y124A	disk	NO	85.9268	103.782	106.751	n/d	n/d	98.8198	NO	85.6094	90.9139	88.3033	88.2756	NO	115.274	91.6211	113.385	n/d	106.76	NO	87.4087	85.4346	n/d	n/d	n/d	86.4217
H2B	T27A	tail	NO	104.051	111.087	104.371	n/d	n/d	106.503	DOWN	83.2214	58.4499	80.2571	73.9761	NO	n/d	118.358	75.897	95.741	96.6653	NO	89.8479	n/d	91.7581	77.2995	n/d	86.3018
H2B	T128A	disk	NO	85.6296	86.7802	90.82	n/d	n/d	87.7433	NO	102.881	88.5263	89.8718	93.7598	NO	109.753	85.6037	114.424	111.582	105.341	NO	77.0402	95.3275	n/d	n/d	n/d	86.1838
H2B	S126A	disk	NO	92.5394	86.9189	92.3527	n/d	n/d	90.6037	n/d	n/d	n/d	n/d	#DIV/0!	DOWN	72.2059	79.811	94.3464	n/d	82.1211	NO	93.9548	77.6822	n/d	n/d	n/d	85.8185
H2B	S41A	disk	UP	138.208	130.537	149.049	n/d	n/d	139.265	n/d	n/d	n/d	n/d	#DIV/0!	NO	n/d	137.892	85.1292	n/d	111.511	NO	n/d	85.6709	n/d	n/d	n/d	85.6709
H2B	Q98A	disk	NO	n/d	88.785	93.6831	128.215	88.6011	99.8211	NO	86.7925	n/d	88.8605	87.8265	NO	n/d	80.902	92.8259	86.1407	86.6228	NO	n/d	91.2336	n/d	79.2316	n/d	85.2326
H2B	S67A	buried	UP	153.429	142.713	167.256	n/d	n/d	154.466	NO	110.727	82.4919	98.7125	97.3104	NO	113.895	105.578	n/d	n/d	109.736	NO	n/d	n/d	77.2739	89.4	n/d	83.337
H3	A1S	tail	NO	87.4256	73.1768	128.435	n/d	n/d	96.3458	n/d	n/d	n/d	n/d	#DIV/0!	NO	87.4256	73.1768	128.435	n/d	96.3458	DOWN	52.6762	45.5455	128.174	n/d	n/d	75.4653
H3	D106A	disk	UP	n/d	131.832	151.908	n/d	n/d	141.87	NO	88.8907	82.6124	114.836	95.4463	UP	n/d	110.531	120.614	135.759	122.301	NO	113.086	n/d	116.717	n/d	n/d	114.902
H3	K14R	tail	NO	109.375	101.845	105.723	n/d	n/d	105.648	NO	98.105	87.7663	86.207	90.6927	NO	114.417	94.4482	95.4102	n/d	101.425	UP	177.025	153.423	193.149	n/d	n/d	174.532
H3	R129A	disk	NO	80.855	106.109	99.9481	n/d	n/d	95.6373	NO	106.33	83.5094	113.021	100.953	NO	75.0025	90.9263	94.8678	n/d	86.9322	NO	110.939	118.343	n/d	n/d	n/d	114.641
H3	H39A	lateral	NO	n/d	66.7345	107.728	81.5162	n/d	85.3263	NO	114.372	109.596	108.273	110.747	NO	n/d	66.7345	107.728	81.5162	85.3263	NO	126.439	102.394	114.987	n/d	n/d	114.607
H3	T6D	tail	NO	113.941	113.086	113.97	106.528	n/d	111.881	NO	87.6238	107.587	86.338	93.8496	NO	113.763	n/d	114.402	n/d	114.082	DOWN	103.247	35.0939	n/d	77.4118	n/d	71.9176
H3	K14Q	tail	NO	110.575	93.9374	97.3091	n/d	n/d	100.607	NO	86.7145	89.5056	89.1383	88.4528	NO	114.114	92.1699	90.564	n/d	98.9492	UP	165.623	176.636	n/d	n/d	n/d	171.129
H3	K121R	disk	NO	105.64	96.4249	85.7721	n/d	n/d	95.9456	NO	98.2635	91.2741	n/d	94.7688	NO	109.611	101.336	105.631	n/d	105.526	NO	113.101	115.805	114.637	n/d	n/d	114.514
H3	S31A	tail	NO	100.36	85.5523	87.2546	n/d	n/d	91.0555	NO	103.015	109.639	93.5976	102.084	NO	100.36	85.5523	87.2546	n/d	91.0555	NO	n/d	n/d	114.38	n/d	n/d	114.38
H3	T32A	tail	UP	142.14	195.442	85.6446	n/d	n/d	141.075	n/d	n/d	n/d	n/d	#DIV/0!	NO	142.14	n/d	85.6446	n/d	113.892	NO	114.515	107.069	121.43	n/d	n/d	114.338
H3	K18R	tail	DOWN	92.5424	77.5288	68.4581	n/d	n/d	79.5098	NO	120.19	94.7098	89.7406	101.547	NO	113.946	97.7721	85.5014	n/d	99.073	NO	114.563	113.774	n/d	n/d	n/d	114.168
H3	K37A	tail	NO	n/d	88.0423	82.6639	86.025	n/d	85.5771	NO	101.11	98.9667	93.8206	97.9656	NO	n/d	88.0423	82.6639	86.025	85.5771	NO	127.984	117.768	95.4641	n/d	n/d	113.739
H3	R40A	lateral	n/d	n/d	n/d	n/d	n/d	n/d	#DIV/0!	DOWN	85.057	78.2523	82.6697	81.993	n/d	n/d	n/d	n/d	n/d	#DIV/0!	NO	100.752	71.9402	167.243	n/d	n/d	113.312
H3	R49K	lateral	NO	107.57	119.397	104.616	n/d	n/d	110.528	n/d	n/d	n/d	n/d	#DIV/0!	NO	111.512	112.108	114.815	n/d	112.812	n/d	n/d	n/d	n/d	n/d	n/d	#DIV/0!
H3	K64A	lateral	n/d	n/d	n/d	n/d	n/d	n/d	#DIV/0!	NO	114.279	111.821	105.386	110.496	NO	190.332	n/d	99.6972	n/d	145.015	NO	103.303	112.937	123.545	n/d	n/d	113.262
H3	K4A	tail	DOWN	74.3002	79.3077	84.5064	n/d	n/d	79.3714	n/d	n/d	n/d	n/d	#DIV/0!	DOWN	74.3002	79.3077	84.5064	n/d	79.3714	UP	143.225	n/d	160.894	n/d	n/d	152.059
H3	T107A	buried	n/d	n/d	n/d	n/d	n/d	n/d	#DIV/0!	DOWN	86.7455	78.2412	79.0103	81.3323	NO	85.3247	88.5144	92.0445	n/d	88.6279	NO	113.945	n/d	111.889	n/d	n/d	112.917
H3	A114S	disk	DOWN	81.3874	79.2957	80.5877	n/d	n/d	80.4236	NO	119.489	105.398	101.331	108.74	NO	82.9463	100.614	111.229	n/d	98.2632	NO	111.366	n/d	114.23	n/d	n/d	112.798
H3	S102D	disk	NO	106.166	108.727	108.698	85.3241	n/d	102.229	NO	100.524	109.032	85.2211	98.259	NO	108.363	99.931	n/d	n/d	104.147	DOWN	82.4359	n/d	58.971	70.8447	n/d	70.7505
H3	K37Q	tail	NO	112.975	114.524	110.615	n/d	n/d	112.705	NO	n/d	n/d	76.8071	76.8071	NO	116.367	108.585	111.724	n/d	112.225	n/d	n/d	n/d	n/d	n/d	n/d	#DIV/0!
H3	K115R	lateral	NO	95.6568	96.1003	88.0334	n/d	n/d	93.2635	DOWN	67.0579	84.9103	n/d	75.9841	NO	88.037	88.6918	95.5617	n/d	90.7635	NO	108.742	115.069	113.989	n/d	n/d	112.6
H3	Y41F	lateral	NO	105.771	104.43	101.587	87.2195	n/d	99.7519	DOWN	55.9878	75.0198	53.5883	61.532	NO	112.396	117.54	n/d	n/d	114.968	NO	101.119	110.423	125.708	n/d	n/d	112.417
H3	K64Q	lateral	NO	88.1152	88.3565	90.629	n/d	n/d	89.0336	NO	84.3181	104.403	90.2684	92.9966	NO	n/d	86.5566	84.1764	n/d	85.3665	NO	97.559	151.217	88.2664	n/d	n/d	112.347
H3	K79R	disk	NO	106.118	101.542	93.6723	n/d	n/d	100.444	DOWN	51.3994	84.6321	79.1576	71.7297	NO	102.903	109.399	107.193	n/d	106.498	NO	114.078	n/d	110.506	n/d	n/d	112.292
H3	Y99A	buried	n/d	n/d	n/d	n/d	n/d	n/d	#DIV/0!	n/d	n/d	n/d	n/d	#DIV/0!	n/d	n/d	n/d	n/d	n/d	#DIV/0!	NO	112.193	109.906	113.989	n/d	n/d	112.029
H3	G44A	lateral	n/d	n/d	n/d	n/d	n/d	n/d	#DIV/0!	n/d	n/d	n/d	n/d	#DIV/0!	n/d	n/d	n/d	n/d	n/d	#DIV/0!	NO	111.113	n/d	112.493	n/d	n/d	111.803
H3	A98S	disk	NO	104.913	111.351	100.156	n/d	n/d	105.473	NO	99.1671	98.8574	n/d	99.0122	NO	85.3626	86.8441	85.4451	n/d	85.8839	NO	106.47	n/d	115.559	n/d	n/d	111.015
H3	G90A	disk	DOWN	79.8339	78.4418	n/d	n/d	n/d	79.1379	NO	106.235	114.602	110.847	110.561	DOWN	79.8339	78.4418	n/d	n/d	79.1379	DOWN	77.7771	57.213	n/d	n/d	n/d	67.495
H3	S28A	tail	DOWN	87.6803	80.7547	83.2418	n/d	n/d	83.8923	NO	106.692	102.202	105.187	104.694	NO	87.6803	80.7547	86.2418	n/d	84.8923	NO	90.7694	109.258	132.825	n/d	n/d	110.951
H3	Y99F	buried	NO	107.677	108.486	106.304	97.179	n/d	104.911	NO	95.3496	99.6852	104.068	99.7008	NO	114.024	113.711	n/d	n/d	113.868	NO	95.7222	120.963	115.523	111.386	n/d	110.899
H3	A7S	tail	NO	80.0529	85.3824	89.7084	n/d	n/d	85.0479	NO	107.91	106.624	107.383	107.306	NO	80.0529	85.3824	89.7084	n/d	85.0479	NO	63.8615	91.3466	173.412	n/d	n/d	109.54
H3	K27R	tail	NO	106.7	97.5228	104.308	n/d	n/d	102.844	NO	78.4036	96.6113	n/d	87.5074	NO	111.901	113.065	113.799	n/d	112.922	NO	104.179	114.563	n/d	n/d	n/d	109.371
H3	K18Q	tail	n/d	n/d	n/d	n/d	n/d	n/d	#DIV/0!	n/d	n/d	n/d	n/d	#DIV/0!	n/d	n/d	n/d	n/d	n/d	#DIV/0!	NO	n/d	110.94	107.774	n/d	n/d	109.357
H3	R53A	disk	NO	n/d	n/d	79.3786	n/d	n/d	79.3786	NO	110.818	109.38	105.67	108.623	n/d	n/d	n/d	n/d	n/d	#DIV/0!	NO	87.2091	111.178	128.211	n/d	n/d	108.866
H3	K36Q	tail	NO	102.924	113.816	108.279	n/d	n/d	108.34	NO	41.891	122.415	97.9718	87.4261	NO	96.7782	112.059	107.95	n/d	105.596	NO	108.769	n/d	n/d	n/d	n/d	108.769
H3	A47S	lateral	NO	89.1325	93.1718	95.0678	n/d	n/d	92.4574	NO	111.078	109.787	108.527	109.797	NO	89.1325	93.1718	95.0678	n/d	92.4574	NO	114.497	n/d	102.459	n/d	n/d	108.478
H3	K56A	lateral	n/d	n/d	n/d	n/d	n/d	n/d	#DIV/0!	NO	111.358	111.092	106.716	109.722	n/d	n/d	n/d	n/d	n/d	#DIV/0!	UP	135.621	131.938	n/d	n/d	n/d	133.779
H3	K23Q	tail	NO	112.643	111.955	92.97	n/d	n/d	105.856	DOWN	85.0786	81.7791	75.3504	80.736	NO	111.682	113.944	112.002	n/d	112.543	NO	121.473	108.966	94.52	n/d	n/d	108.32
H3	K56Q	lateral	UP	116.033	158.449	146.014	n/d	n/d	140.166	n/d	n/d	n/d	n/d	#DIV/0!	NO	112.49	114.836	114.862	n/d	114.063	NO	105.776	n/d	109.521	n/d	n/d	107.648
H3	H39Q	lateral	NO	91.1673	91.5654	98.9615	77.7163	n/d	89.8526	NO	108.772	108.338	99.8326	105.648	NO	104.019	110.135	109.442	n/d	107.865	n/d	n/d	n/d	n/d	n/d	n/d	#DIV/0!
H3	K4R	tail	NO	85.3304	104.109	99.3071	n/d	n/d	96.2487	n/d	n/d	n/d	n/d	#DIV/0!	NO	n/d	110.865	120.314	67.2496	99.4763	UP	117.398	140.98	n/d	n/d	n/d	129.189
H3	P30A	tail	NO	111.448	99.5114	87.8655	n/d	n/d	99.6082	NO	103.753	110.65	99.8281	104.744	NO	111.448	99.5114	87.8655	n/d	99.6082	NO	92.2301	114.975	113.964	n/d	n/d	107.057
H3	S102A	disk	NO	111.173	110.26	112.286	n/d	n/d	111.24	NO	110.683	97.7392	n/d	104.211	NO	124.863	89.1062	113.049	n/d	109.006	NO	119.44	99.8986	101.699	n/d	n/d	107.013
H3	N108A	buried	NO	96.8537	102.391	90.5034	n/d	n/d	96.5826	DOWN	79.4629	75.3261	70.3301	75.0397	NO	86.5375	88.5172	91.7111	n/d	88.9219	NO	111.67	101.836	n/d	n/d	n/d	106.753
H3	T6A	tail	NO	109.164	98.3906	91.4692	n/d	n/d	99.6744	NO	110.547	110.134	110.993	110.558	NO	109.164	98.3906	91.4692	n/d	99.6744	NO	42.6005	93.375	183.811	n/d	n/d	106.596
H3	R8A	tail	UP	n/d	n/d	150	122.045	n/d	136.022	n/d	n/d	n/d	n/d	#DIV/0!	UP	n/d	n/d	150	122.045	136.022	NO	41.7853	112.374	164.603	n/d	n/d	106.254
H3	A25S	tail	NO	98.8133	101.544	111.616	n/d	n/d	103.991	NO	107.799	91.7836	108.053	102.545	NO	98.8133	101.544	111.616	n/d	103.991	NO	n/d	99.2578	112.917	n/d	n/d	106.087
H3	R72K	lateral	NO	112.798	113.255	109.222	n/d	n/d	111.758	NO	121.544	105.844	86.7292	104.706	NO	102.387	107.645	107.344	n/d	105.792	NO	85.0737	n/d	126.691	n/d	n/d	105.882
H3	E105Q	disk	n/d	n/d	n/d	n/d	n/d	n/d	#DIV/0!	NO	86.7869	98.9767	87.7418	91.1685	n/d	n/d	n/d	n/d	n/d	#DIV/0!	NO	95.0497	116.548	n/d	n/d	n/d	105.799
H3	Q68A	disk	n/d	n/d	n/d	n/d	n/d	n/d	#DIV/0!	n/d	n/d	n/d	n/d	#DIV/0!	n/d	n/d	n/d	n/d	n/d	#DIV/0!	n/d	n/d	n/d	n/d	n/d	n/d	#DIV/0!
H3	K37R	tail	NO	94.8615	103.912	99.441	n/d	n/d	99.4048	NO	102.825	84.9541	n/d	93.8895	NO	94.1088	107.33	101.178	n/d	100.872	NO	91.5659	111.37	114.124	n/d	n/d	105.687
H3	K14A	tail	NO	n/d	109.904	104.965	n/d	n/d	107.435	NO	114.17	107.084	107.274	109.509	NO	n/d	109.904	104.965	n/d	107.435	NO	112.175	93.75	110.861	n/d	n/d	105.595
H3	K9Q	tail	NO	106.433	118.916	111.904	n/d	n/d	112.418	NO	104.486	104.434	108.282	105.734	NO	98.4951	114.245	103.594	n/d	105.445	NO	101.237	101.805	112.518	n/d	n/d	105.187
H3	G13A	tail	NO	88.8095	80.8132	91.129	n/d	n/d	86.9172	NO	102.394	83.3682	113.77	99.8442	NO	88.8095	80.8132	91.129	n/d	86.9172	NO	81.2743	110.673	122.849	n/d	n/d	104.932
H3	K9R	tail	NO	93.6719	117.853	108.781	n/d	n/d	106.768	NO	120.458	94.8997	112.981	109.446	NO	90.6795	101.906	110.729	n/d	101.105	NO	110.968	96.3018	n/d	n/d	n/d	103.635
H3	R72A	lateral	NO	72.4945	n/d	103.033	n/d	n/d	87.7636	n/d	n/d	n/d	n/d	#DIV/0!	NO	72.4945	n/d	103.033	n/d	87.7636	NO	93.4557	110.248	105.428	n/d	n/d	103.044
H3	A15S	tail	NO	38.0992	n/d	98.6766	n/d	n/d	68.3879	NO	111.873	107.654	112.208	110.578	NO	38.0992	n/d	98.6766	n/d	68.3879	NO	86.9274	110.946	110.671	n/d	n/d	102.848
H3	R17K	tail	NO	100.221	103.11	114.334	n/d	n/d	105.888	NO	140.275	107.645	92.4153	113.445	NO	96.423	103.983	101.019	n/d	100.475	NO	113.679	85.0768	109.262	n/d	n/d	102.672
H3	P38A	disk	NO	112.627	112.86	114.616	n/d	n/d	113.368	NO	107.944	99.048	96.503	101.165	NO	112.627	112.86	114.616	n/d	113.368	DOWN	56.884	76	62.0902	n/d	n/d	64.9914
H3	R2A	tail	DOWN	81.0652	79.0955	84.6209	n/d	n/d	81.5939	NO	96.0773	112.068	107.03	105.058	DOWN	81.0652	79.0955	84.6209	n/d	81.5939	NO	107.084	98.25	n/d	n/d	n/d	102.667
H3	G12A	tail	NO	53.4302	n/d	96.907	n/d	n/d	75.1686	NO	100.975	104.755	99.2848	101.672	NO	53.4302	n/d	96.907	n/d	75.1686	NO	85.8902	103.738	118.093	n/d	n/d	102.574
H3	L109A	disk	n/d	n/d	n/d	n/d	n/d	n/d	#DIV/0!	n/d	n/d	n/d	n/d	#DIV/0!	NO	113.327	106.219	104.627	n/d	108.058	NO	99.6124	119.908	87.3799	n/d	n/d	102.3
H3	V117A	lateral	n/d	n/d	n/d	n/d	n/d	n/d	#DIV/0!	DOWN	48.7815	78.5479	n/d	63.6647	n/d	n/d	n/d	n/d	n/d	#DIV/0!	NO	90.2964	114.772	101.564	n/d	n/d	102.211
H3	S87A	disk	DOWN	81.0772	73.7727	100	n/d	n/d	84.95	NO	107.103	112.27	101.341	106.904	DOWN	81.0772	73.7727	100	n/d	84.95	n/d	n/d	n/d	n/d	n/d	n/d	#DIV/0!
H3	L60A	disk	n/d	n/d	n/d	n/d	n/d	n/d	#DIV/0!	NO	102.677	80.2257	97.5889	93.4971	n/d	n/d	n/d	n/d	n/d	#DIV/0!	DOWN	58.5616	77.1269	55.6496	n/d	n/d	63.7794
H3	P16A	tail	NO	109.67	98.4906	92.11	n/d	n/d	100.09	n/d	n/d	n/d	n/d	#DIV/0!	NO	109.67	98.4906	92.11	n/d	100.09	NO	116.136	74.469	115.77	n/d	n/d	102.125
H3	S135A	tail	NO	109.552	114.828	109.941	n/d	n/d	111.44	NO	91.4871	87.3446	87.0653	88.6323	NO	102.106	109.207	122.543	n/d	111.285	NO	110.574	93.2616	n/d	n/d	n/d	101.918
H3	S22A	tail	NO	94.2355	92.4224	86.1785	n/d	n/d	90.9455	NO	105.306	109.412	98.4951	104.405	NO	94.2355	92.4224	86.1785	n/d	90.9455	DOWN	50.5604	70.3236	69.5348	n/d	n/d	63.4729
H3	R63K	lateral	NO	n/d	88.4195	95.7465	n/d	n/d	92.083	DOWN	n/d	71.4366	84.5247	77.9806	NO	n/d	90.1379	80.0182	95.5543	88.5701	NO	111.427	n/d	92.227	n/d	n/d	101.827
H3	V46A	lateral	n/d	n/d	n/d	n/d	n/d	n/d	#DIV/0!	n/d	n/d	n/d	n/d	#DIV/0!	n/d	n/d	n/d	n/d	n/d	#DIV/0!	NO	108.784	n/d	94.1516	n/d	n/d	101.468
H3	K23A	tail	NO	89.5626	88.2896	88.7455	n/d	n/d	88.8659	NO	98.8983	100.97	95.8399	98.5694	NO	89.5626	88.2896	88.7455	n/d	88.8659	NO	92.212	110.673	n/d	n/d	n/d	101.442
H3	R17A	tail	NO	101.684	119.735	114.979	n/d	n/d	112.133	NO	108.151	107.698	110.098	108.649	NO	101.684	119.735	114.979	n/d	112.133	NO	85.7799	86.438	131.815	n/d	n/d	101.344
H3	T3A	tail	NO	62.3787	n/d	96.5779	n/d	n/d	79.4783	n/d	n/d	n/d	n/d	#DIV/0!	NO	62.3787	n/d	96.5779	n/d	79.4783	DOWN	73.833	44.2459	n/d	n/d	n/d	59.0395
H3	T80A	disk	n/d	n/d	n/d	n/d	n/d	n/d	#DIV/0!	n/d	n/d	n/d	n/d	#DIV/0!	n/d	n/d	n/d	n/d	n/d	#DIV/0!	n/d	n/d	n/d	n/d	n/d	n/d	#DIV/0!
H3	P30V	tail	NO	78.2151	88.1316	86.0328	101.702	n/d	88.5205	DOWN	46.5512	66.3468	49.0861	53.9947	DOWN	85.9729	80.0331	81.4523	n/d	82.4861	NO	117.428	106.995	77.8906	101.722	n/d	101.009
H3	A29S	tail	NO	94.2355	94.0253	136.239	n/d	n/d	108.167	NO	106.479	109.51	100.544	105.511	NO	94.2355	94.0253	n/d	n/d	94.1304	NO	109.376	92.875	100	n/d	n/d	100.75
H3	R131A	disk	NO	85.4826	85.0709	95.6102	n/d	n/d	88.7212	NO	94.9687	82.3741	n/d	88.6714	NO	81.6463	86.5723	90.6798	n/d	86.2995	NO	92.6401	108.115	n/d	n/d	n/d	100.378
H3	S28D	tail	n/d	n/d	n/d	n/d	n/d	n/d	#DIV/0!	NO	91.9372	90.0408	88.1498	90.0426	n/d	n/d	n/d	n/d	n/d	#DIV/0!	NO	99.4217	n/d	101.12	n/d	n/d	100.271
H3	Q85E	lateral	DOWN	75.226	78.1938	85.814	88.0653	n/d	81.8248	NO	106.639	110.549	95.2875	104.158	NO	83.6188	89.298	84.9725	n/d	85.9631	NO	52.1038	148.696	n/d	100	n/d	100.267
H3	Q120A	lateral	n/d	n/d	n/d	n/d	n/d	n/d	#DIV/0!	NO	94.2432	116.434	104.803	105.16	n/d	n/d	n/d	n/d	n/d	#DIV/0!	n/d	n/d	n/d	n/d	n/d	n/d	#DIV/0!
H3	A24S	tail	NO	91.9635	n/d	98.4828	n/d	n/d	95.2232	NO	113.452	112.407	105.117	110.325	NO	91.9635	n/d	98.4828	n/d	95.2232	NO	112.952	71.0458	116.236	n/d	n/d	100.078
H3	S31D	tail	NO	114.174	114.686	113.439	110.511	n/d	113.203	NO	99.4764	100.36	114.334	104.724	NO	106.692	n/d	n/d	n/d	106.692	DOWN	54.9287	67.0435	52.9269	n/d	n/d	58.2997
H3	V35A	tail	n/d	n/d	n/d	n/d	n/d	n/d	#DIV/0!	NO	94.5541	101.792	88.3178	94.8879	n/d	n/d	n/d	n/d	n/d	#DIV/0!	NO	114.24	85.4251	n/d	n/d	n/d	99.8326
H3	R40K	lateral	NO	97.0869	100.972	97.9158	n/d	n/d	98.6584	NO	148.617	86.5728	89.1454	108.112	NO	92.1846	103.936	105.26	n/d	100.46	NO	122.82	82.3875	94.2479	n/d	n/d	99.8185
H3	Q93E	buried	DOWN	84.7498	85.9832	77.6603	n/d	n/d	82.7978	n/d	n/d	n/d	n/d	#DIV/0!	NO	97.8144	102.398	105.162	n/d	101.792	n/d	n/d	n/d	n/d	n/d	n/d	#DIV/0!
H3	R134A	disk	DOWN	83.9985	86.8855	83.2321	n/d	n/d	84.7054	NO	n/d	102.201	64.7689	83.4851	NO	98.1772	108.105	112.98	n/d	106.421	NO	111.889	87.6778	n/d	n/d	n/d	99.7833
H3	Q19E	tail	NO	98.3404	116.251	105.065	n/d	n/d	106.552	NO	96.5729	101.549	89.8435	95.9885	NO	103.03	n/d	100.658	n/d	101.844	NO	99.1978	128.867	70.4229	n/d	n/d	99.4959
H3	L61A	buried	n/d	n/d	n/d	n/d	n/d	n/d	#DIV/0!	NO	101.442	110.867	92.3506	101.553	NO	n/d	n/d	91.2492	n/d	91.2492	NO	96.2301	113.218	87.9695	n/d	n/d	99.1393
H3	D106N	disk	n/d	n/d	n/d	n/d	n/d	n/d	#DIV/0!	NO	89.4774	78.2722	n/d	83.8748	n/d	n/d	n/d	n/d	n/d	#DIV/0!	NO	99.4221	n/d	98.8099	n/d	n/d	99.116
H3	K42A	lateral	NO	n/d	n/d	130.09	86.6673	n/d	108.378	UP	141.437	136.425	145.901	141.254	NO	n/d	n/d	130.09	86.6673	108.378	NO	113.946	103.644	78.962	n/d	n/d	98.8508
H3	R128K	disk	NO	104.17	100.803	103.75	n/d	n/d	102.908	n/d	n/d	n/d	n/d	#DIV/0!	NO	99.9195	106.568	99.4464	n/d	101.978	NO	97.2149	91.1128	107.915	n/d	n/d	98.7477
H3	S86A	lateral	UP	66.9725	n/d	184.735	172.099	n/d	141.269	NO	114.544	110.44	105.567	110.183	UP	66.9725	n/d	184.735	172.099	141.269	NO	114.336	n/d	82.5506	n/d	n/d	98.4432
H3	E50A	disk	NO	103.7	n/d	123.116	n/d	n/d	113.408	NO	110.039	112.176	103.582	108.599	NO	103.7	n/d	123.116	n/d	113.408	NO	103.501	122.278	69.1386	n/d	n/d	98.3059
H3	T58D	disk	DOWN	81.674	87.2876	76.2525	n/d	n/d	81.738	NO	85.6521	100.203	85.4736	90.4429	DOWN	84.4287	n/d	84.2126	n/d	84.3207	NO	65.1171	n/d	n/d	131.474	n/d	98.2958
H3	R53K	disk	NO	114.38	109.68	112.732	n/d	n/d	112.264	NO	85.5791	96.526	77.468	86.5244	NO	110.514	94.4482	93.5929	n/d	99.5185	NO	85.8643	n/d	110.43	n/d	n/d	98.1473
H3	K36A	tail	n/d	n/d	n/d	n/d	n/d	n/d	#DIV/0!	NO	99.178	112.156	91.8003	101.045	n/d	n/d	n/d	n/d	n/d	#DIV/0!	NO	98.8977	104.629	90.8405	n/d	n/d	98.1224
H3	A91S	buried	NO	n/d	n/d	76.739	109.476	n/d	93.1073	NO	114.726	112.554	106.553	111.278	DOWN	57.4066	n/d	76.739	109.476	81.2071	DOWN	53.1938	62.75	52.8689	n/d	n/d	56.2709
H3	K79Q	disk	NO	103.19	103.495	119.062	n/d	n/d	108.582	NO	102.06	108.692	114.73	108.494	NO	109.932	117.276	109.308	n/d	112.172	NO	111.884	88.3846	94.0886	n/d	n/d	98.1191
H3	R69A	lateral	n/d	n/d	n/d	n/d	n/d	n/d	#DIV/0!	NO	94.244	90.2806	87.0542	90.5263	n/d	n/d	n/d	n/d	n/d	#DIV/0!	DOWN	37.7674	87.0666	43.8514	n/d	n/d	56.2285
H3	K125A	disk	NO	68.9925	103.158	92.0895	n/d	n/d	88.0802	NO	94.4276	87.3298	n/d	90.8787	NO	90.4261	95.472	105.436	n/d	97.1112	NO	86.7505	85.3479	121.117	n/d	n/d	97.7384
H3	R134K	disk	NO	85.8256	98.4024	114.549	n/d	n/d	99.5925	NO	n/d	86.571	n/d	86.571	NO	95.7269	90.2654	95.5685	n/d	93.8536	NO	85.6921	n/d	109.725	n/d	n/d	97.7086
H3	R69K	lateral	n/d	n/d	n/d	n/d	n/d	n/d	#DIV/0!	NO	120.209	106.05	114.276	113.512	n/d	n/d	n/d	n/d	n/d	#DIV/0!	NO	115.039	91.1849	86.8946	n/d	n/d	97.7061
H3	E59Q	disk	n/d	n/d	n/d	n/d	n/d	n/d	#DIV/0!	NO	83.0316	88.26	102.323	91.2048	n/d	n/d	n/d	n/d	n/d	#DIV/0!	NO	88.5022	n/d	106.765	n/d	n/d	97.6334
H3	G34A	tail	NO	106.78	95.4233	95.7907	n/d	n/d	99.3313	DOWN	74.2385	63.6919	81.6003	73.1769	NO	106.78	95.4233	95.7907	n/d	99.3313	NO	112.919	113.969	65.7736	n/d	n/d	97.5541
H3	K122A	disk	DOWN	78.7712	87.5288	81.6672	n/d	n/d	82.6557	NO	95.5319	88.3336	85.3525	89.7394	NO	87.8169	85.1019	86.4014	n/d	86.4401	NO	116.143	61.37	114.827	n/d	n/d	97.4464
H3	F104A	buried	n/d	n/d	n/d	n/d	n/d	n/d	#DIV/0!	n/d	n/d	n/d	n/d	#DIV/0!	n/d	n/d	n/d	n/d	n/d	#DIV/0!	UP	118.795	n/d	132.727	n/d	n/d	125.761
H3	K9A	tail	NO	97.408	81.6421	113.637	n/d	n/d	97.5623	NO	110.136	110.065	112.046	110.749	n/d	n/d	n/d	n/d	n/d	#DIV/0!	DOWN	37.6976	59.4385	n/d	66.0308	n/d	54.389
H3	K79A	disk	n/d	n/d	n/d	n/d	n/d	n/d	#DIV/0!	n/d	n/d	n/d	n/d	#DIV/0!	n/d	n/d	n/d	n/d	n/d	#DIV/0!	NO	92.6425	111.463	86.7793	n/d	n/d	96.9617
H3	T11D	tail	NO	96.7704	100.233	108.238	98.7146	n/d	100.989	n/d	n/d	n/d	n/d	#DIV/0!	NO	137.821	n/d	88.0359	n/d	112.928	NO	135.06	71.2518	84.3351	n/d	n/d	96.8824
H3	S86D	lateral	n/d	n/d	n/d	n/d	n/d	n/d	#DIV/0!	NO	114.372	118.853	102.373	111.866	n/d	n/d	n/d	n/d	n/d	#DIV/0!	DOWN	40.1556	28.5936	68.2637	79.0901	n/d	54.0258
H3	K36R	tail	UP	n/d	125.263	115.336	n/d	n/d	120.299	DOWN	82.4841	92.6153	65.9591	80.3528	NO	n/d	116.898	113.788	n/d	115.343	UP	126.529	121.484	n/d	n/d	n/d	124.006
H3	R129K	disk	NO	107.549	122.259	114.235	n/d	n/d	114.681	NO	n/d	103.358	101.882	102.62	NO	118.287	113.621	109.06	n/d	113.656	NO	85.2439	n/d	108.018	n/d	n/d	96.6307
H3	R26K	tail	NO	114.751	101.845	103.891	n/d	n/d	106.829	NO	103.804	107.629	76.1962	95.8763	NO	120.973	105.748	99.9536	n/d	108.891	NO	99.3094	83.8561	106.174	n/d	n/d	96.4464
H3	A127S	buried	NO	96.0021	110.272	113.577	n/d	n/d	106.617	DOWN	73.1496	84.9736	93.6765	83.9332	NO	85.8388	97.5002	98.3852	n/d	93.9081	NO	105.884	87.7452	95.6176	n/d	n/d	96.4157
H3	E105A	disk	NO	84.7382	125.288	99.7215	n/d	n/d	103.249	NO	110.364	90.5952	n/d	100.48	NO	92.3478	94.5338	90.5404	n/d	92.474	NO	85.7317	95.7272	106.945	n/d	n/d	96.1347
H3	D77N	disk	NO	101.54	91.5639	90.5978	n/d	n/d	94.5671	NO	119.561	97.2508	n/d	108.406	NO	112.09	103.474	91.5765	n/d	102.38	NO	104.179	n/d	88.0207	n/d	n/d	96.0999
H3	E133Q	disk	NO	85.9226	93.0079	87.5944	n/d	n/d	88.8417	NO	85.391	102.483	89.2725	92.382	NO	n/d	n/d	93.8072	88.9474	91.3773	NO	101.273	90.9025	n/d	n/d	n/d	96.0879
H3	E94A	disk	NO	104.849	113.313	87.8901	n/d	n/d	102.017	NO	111.909	130.84	104.102	115.617	NO	104.849	113.313	87.8901	n/d	102.017	DOWN	44.4878	n/d	60.2459	n/d	n/d	52.3668
H3	K18A	tail	NO	n/d	92.5135	103.348	106.109	n/d	100.657	NO	108.048	107.91	103.028	106.329	NO	n/d	92.5135	103.348	106.109	100.657	NO	100.29	109.773	76.5449	n/d	n/d	95.5358
H3	E59A	disk	n/d	n/d	n/d	n/d	n/d	n/d	#DIV/0!	NO	99.6033	106.857	92.6617	99.7072	NO	97.8074	75.2367	83.6182	n/d	85.5541	NO	85.9074	114.301	85.4053	n/d	n/d	95.2046
H3	V101A	buried	NO	91.0348	106.838	94.3433	n/d	n/d	97.4054	NO	102.486	88.9299	n/d	95.7078	NO	91.2997	85.5242	93.9686	n/d	90.2642	NO	85.4433	82.5856	116.959	n/d	n/d	94.9959
H3	S57D	disk	NO	92.291	104.304	95.2379	104.929	n/d	99.1904	NO	89.7689	119.859	85.6069	98.4115	NO	106.905	88.3541	n/d	n/d	97.6296	n/d	n/d	n/d	n/d	n/d	n/d	#DIV/0!
H3	K42R	lateral	n/d	n/d	n/d	n/d	n/d	n/d	#DIV/0!	DOWN	71.6064	82.1366	92.4397	82.0609	n/d	n/d	n/d	n/d	n/d	#DIV/0!	NO	85.2397	91.0751	108.432	n/d	n/d	94.9157
H3	R131K	disk	n/d	n/d	n/d	n/d	n/d	n/d	#DIV/0!	NO	n/d	91.1186	81.9707	86.5447	n/d	n/d	n/d	n/d	n/d	#DIV/0!	NO	85.0388	n/d	104.512	n/d	n/d	94.7753
H3	L20A	tail	NO	86.6035	85.366	85.151	n/d	n/d	85.7068	NO	99.6033	99.2691	91.8154	96.8959	NO	86.6035	85.366	85.151	n/d	85.7068	NO	90.0519	85.1908	108.741	n/d	n/d	94.6611
H3	K122Q	disk	n/d	n/d	n/d	n/d	n/d	n/d	#DIV/0!	DOWN	53.9693	n/d	49.2014	51.5854	n/d	n/d	n/d	n/d	n/d	#DIV/0!	n/d	n/d	n/d	n/d	n/d	n/d	#DIV/0!
H3	E94Q	disk	NO	103.516	117.121	116.272	n/d	n/d	112.303	NO	85.5454	98.6182	95.866	93.3432	UP	106.397	115.531	124.755	n/d	115.561	NO	97.7186	97.7186	88.1831	n/d	n/d	94.5401
H3	S22D	tail	NO	107.982	114.072	118.166	n/d	n/d	113.407	n/d	n/d	n/d	n/d	#DIV/0!	NO	158.723	n/d	50.177	n/d	104.45	NO	99.6162	89.2171	94.4215	n/d	n/d	94.4183
H3	L92A	buried	n/d	n/d	n/d	n/d	n/d	n/d	#DIV/0!	NO	112.638	108.807	104.215	108.553	n/d	n/d	n/d	n/d	n/d	#DIV/0!	NO	n/d	87.3212	101.04	n/d	n/d	94.1805
H3	E73Q	disk	n/d	n/d	n/d	n/d	n/d	n/d	#DIV/0!	n/d	n/d	n/d	n/d	#DIV/0!	n/d	n/d	n/d	n/d	n/d	#DIV/0!	NO	101.031	n/d	87.0067	n/d	n/d	94.0189
H3	K121A	disk	NO	84.5073	110.066	96.988	n/d	n/d	97.1871	NO	105.053	93.7244	107.93	102.236	NO	105.179	109.935	106.951	n/d	107.355	NO	86.0776	85.7249	110.164	n/d	n/d	93.9887
H3	E133A	disk	NO	97.1398	97.5209	96.5608	n/d	n/d	97.0738	NO	99.3778	89.0027	n/d	94.1903	NO	104.895	97.7315	112.493	n/d	105.04	NO	96.3502	91.5827	n/d	n/d	n/d	93.9664
H3	R83A	lateral	NO	81.8413	89.9457	n/d	115.69	n/d	95.8257	NO	110.06	108.774	106.294	108.376	NO	81.8413	89.9457	n/d	115.69	95.8257	DOWN	45.6639	35.1168	64.8179	n/d	n/d	48.5329
H3	T32D	tail	NO	95.9772	94.8834	101.048	n/d	n/d	97.303	n/d	n/d	n/d	n/d	#DIV/0!	NO	131.197	n/d	75.8581	n/d	103.528	NO	93.8821	n/d	n/d	n/d	n/d	93.8821
H3	Y99E	buried	NO	99.562	115.321	94.8527	111.817	n/d	105.388	NO	100.236	99.4596	93.6881	97.7946	NO	91.9761	95.4208	107.39	n/d	98.2622	NO	n/d	80.3697	69.3863	130.363	n/d	93.3731
H3	I89A	disk	n/d	n/d	n/d	n/d	n/d	n/d	#DIV/0!	n/d	n/d	n/d	n/d	#DIV/0!	n/d	n/d	n/d	n/d	n/d	#DIV/0!	DOWN	32.9713	49.8306	62.6471	n/d	n/d	48.483
H3	A110S	buried	DOWN	79.625	79.5209	79.6886	n/d	n/d	79.6115	NO	n/d	118.609	65.2729	91.9411	NO	104.221	91.5743	86.2327	n/d	94.0092	NO	97.0544	95.6131	87.3038	n/d	n/d	93.3238
H3	K121Q	disk	NO	101.652	100.418	100.124	n/d	n/d	100.731	n/d	n/d	n/d	n/d	#DIV/0!	NO	110.874	110.495	106.695	n/d	109.355	NO	n/d	93.7159	92.6089	n/d	n/d	93.1624
H3	A88S	buried	NO	54.9094	n/d	91.12	n/d	n/d	73.0147	n/d	n/d	n/d	n/d	#DIV/0!	NO	54.9094	n/d	91.12	n/d	73.0147	NO	87.7037	116.948	74.6557	n/d	n/d	93.1025
H3	R2K	tail	NO	94.1212	123.177	111.904	n/d	n/d	109.734	n/d	n/d	n/d	n/d	#DIV/0!	NO	59.8221	100.564	109.756	n/d	90.0472	NO	70.2088	n/d	115.95	n/d	n/d	93.0796
H3	A21S	tail	NO	110.072	94.7277	87.3269	n/d	n/d	97.3755	NO	101.336	111.915	98.3737	103.875	NO	110.072	94.7277	87.3269	n/d	97.3755	NO	87.142	87.3212	104.056	n/d	n/d	92.8397
H3	K27Q	tail	NO	90.421	111.697	104.071	n/d	n/d	102.063	n/d	n/d	n/d	n/d	#DIV/0!	NO	111.275	117.489	114.265	n/d	114.343	NO	94.2636	93.191	89.705	n/d	n/d	92.3865
H3	R8K	tail	NO	97.1773	110.281	97.7037	n/d	n/d	101.721	NO	99.108	100.099	112	103.736	NO	90.0236	85.7802	86.6264	n/d	87.4767	NO	113.057	77.2021	86.6087	n/d	n/d	92.2891
H3	R49A	lateral	NO	49.1295	64.0368	117.494	146.141	n/d	94.2004	n/d	n/d	n/d	n/d	#DIV/0!	NO	49.1295	64.0368	117.494	146.141	94.2004	n/d	n/d	n/d	n/d	n/d	n/d	#DIV/0!
H3	D81N	disk	n/d	n/d	n/d	n/d	n/d	n/d	#DIV/0!	NO	114.594	108.718	n/d	111.656	n/d	n/d	n/d	n/d	n/d	#DIV/0!	NO	n/d	n/d	91.9421	n/d	n/d	91.9421
H3	R128A	disk	NO	99.107	101.273	109.709	n/d	n/d	103.363	NO	n/d	78.4661	105.463	91.9644	NO	84.5229	113.43	110.903	n/d	102.952	NO	95.9918	86.3661	91.8686	n/d	n/d	91.4089
H3	T80D	disk	n/d	n/d	n/d	n/d	n/d	n/d	#DIV/0!	n/d	n/d	n/d	n/d	#DIV/0!	n/d	n/d	n/d	n/d	n/d	#DIV/0!	NO	85.0336	96.2316	92.5922	n/d	n/d	91.2858
H3	R83K	lateral	NO	108.864	103.953	111.145	n/d	n/d	107.987	DOWN	n/d	84.2245	68.9502	76.5873	NO	107.339	102.263	101.63	n/d	103.744	NO	98.3515	86.0158	89.4595	n/d	n/d	91.2756
H3	A75S	buried	n/d	n/d	n/d	n/d	n/d	n/d	#DIV/0!	NO	111.911	108.709	106.224	108.948	n/d	n/d	n/d	n/d	n/d	#DIV/0!	NO	n/d	93.1237	88.6274	n/d	n/d	90.8756
H3	E50Q	disk	NO	103.707	107.996	111.993	n/d	n/d	107.899	NO	106.919	97.7135	n/d	102.316	NO	106.952	91.3004	86.6264	n/d	94.9596	NO	86.2309	n/d	95.1116	n/d	n/d	90.6713
H3	L65A	lateral	n/d	n/d	n/d	n/d	n/d	n/d	#DIV/0!	n/d	n/d	n/d	n/d	#DIV/0!	n/d	n/d	n/d	n/d	n/d	#DIV/0!	NO	75.3422	103.293	92.5243	n/d	n/d	90.3864
H3	S87D	disk	DOWN	75.4874	80.0347	75.4711	n/d	n/d	76.9977	NO	97.9878	109.662	101.266	102.972	DOWN	77.2503	80.8432	n/d	n/d	79.0468	DOWN	28.7601	16.3716	48.0952	71.6119	n/d	41.2097
H3	P38V	lateral	NO	100.894	102.131	97.6342	93.1299	n/d	98.4471	NO	105.749	103.387	109.633	106.256	NO	111.549	104.909	114.698	n/d	110.385	NO	n/d	100.167	80.1653	n/d	n/d	90.1662
H3	K125R	disk	NO	98.3757	93.8719	89.89	n/d	n/d	94.0459	NO	87.7933	90.0163	n/d	88.9048	NO	96.0151	112.57	109.04	n/d	105.875	NO	85.5257	88.0971	96.6403	n/d	n/d	90.0877
H3	K4Q	tail	NO	73.5037	100.972	99.3071	n/d	n/d	91.2611	n/d	n/d	n/d	n/d	#DIV/0!	NO	111.897	119.774	110.533	n/d	114.068	UP	118.124	110.764	143.123	n/d	n/d	124.004
H3	S10A	tail	NO	90.4283	87.735	79.1336	n/d	n/d	85.7656	NO	105.529	105.825	112.013	107.789	NO	90.4283	87.735	79.1336	n/d	85.7656	NO	79.1311	101.592	89.1022	n/d	n/d	89.9416
H3	F78A	disk	NO	n/d	n/d	91.7056	n/d	n/d	91.7056	n/d	n/d	n/d	n/d	#DIV/0!	n/d	n/d	n/d	n/d	n/d	#DIV/0!	n/d	n/d	n/d	n/d	n/d	n/d	#DIV/0!
H3	K56R	lateral	NO	98.9457	94.7346	124.085	n/d	n/d	105.922	DOWN	83.6337	84.4973	85.2613	84.4641	DOWN	n/d	74.321	84.4468	90.4762	83.0813	NO	83.0208	85.3163	100.719	n/d	n/d	89.6854
H3	D77A	disk	n/d	n/d	n/d	n/d	n/d	n/d	#DIV/0!	NO	112.428	106.192	100.489	106.37	n/d	n/d	n/d	n/d	n/d	#DIV/0!	NO	72.0902	116.063	80.8347	n/d	n/d	89.6625
H3	A111S	buried	DOWN	72.9153	77.9418	79.0616	n/d	n/d	76.6396	n/d	n/d	n/d	n/d	#DIV/0!	NO	102.928	104.329	93.0299	n/d	100.096	NO	n/d	90.383	88.8007	n/d	n/d	89.5919
H3	V71A	buried	n/d	n/d	n/d	n/d	n/d	n/d	#DIV/0!	n/d	n/d	n/d	n/d	#DIV/0!	n/d	n/d	n/d	n/d	n/d	#DIV/0!	NO	51.3739	127.897	89.2515	n/d	n/d	89.5075
H3	S57A	disk	NO	94.277	87.3527	88.6374	n/d	n/d	90.089	NO	102.121	97.4409	97.8079	99.1233	NO	94.277	87.3527	88.6374	n/d	90.089	NO	85.3617	93.5	89.6516	n/d	n/d	89.5044
H3	S10D	tail	NO	109.252	105.088	110.117	94.9809	n/d	104.859	NO	109.906	111.758	106.738	109.467	NO	112.747	n/d	110.091	n/d	111.419	NO	98.0013	n/d	66.0757	103.667	n/d	89.2481
H3	Q85A	lateral	n/d	n/d	n/d	n/d	n/d	n/d	#DIV/0!	NO	113.261	102.139	102.32	105.907	n/d	n/d	n/d	n/d	n/d	#DIV/0!	DOWN	41.6808	28.0864	55.4652	22.4024	n/d	36.9087
H3	G132A	disk	NO	112.633	113.177	90.7059	n/d	n/d	105.505	NO	n/d	89.1851	114.667	101.926	NO	113.693	113.311	114.148	n/d	113.717	NO	89.3856	88.7343	n/d	n/d	n/d	89.0599
H3	R26A	tail	NO	108.799	103.738	72.5093	95.7793	n/d	95.2064	NO	94.315	101.936	92.9627	96.4046	NO	108.799	103.738	72.5093	95.7793	95.2064	NO	85.5576	98.8474	82.5149	n/d	n/d	88.9733
H3	T58A	disk	n/d	n/d	n/d	n/d	n/d	n/d	#DIV/0!	NO	99.9533	92.8206	99.1537	97.3092	n/d	n/d	n/d	n/d	n/d	#DIV/0!	NO	79.6953	98.2186	n/d	n/d	n/d	88.957
H3	P43A	lateral	n/d	n/d	n/d	n/d	n/d	n/d	#DIV/0!	NO	105.266	106.786	100.679	104.244	n/d	n/d	n/d	n/d	n/d	#DIV/0!	NO	86.2848	n/d	91.1633	n/d	n/d	88.7241
H3	R63A	lateral	n/d	n/d	n/d	n/d	n/d	n/d	#DIV/0!	NO	89.1441	74.4447	n/d	81.7944	n/d	n/d	n/d	n/d	n/d	#DIV/0!	NO	n/d	80.0108	97.437	n/d	n/d	88.7239
H3	K23R	tail	NO	98.4869	104.561	108.519	n/d	n/d	103.856	NO	107.242	85.344	n/d	96.2931	NO	111.472	110.865	104.542	n/d	108.96	NO	84.8045	n/d	91.9676	n/d	n/d	88.386
H3	G33A	tail	NO	98.8604	92.3937	108.813	94.0606	n/d	98.532	n/d	n/d	n/d	n/d	#DIV/0!	NO	98.8604	92.3937	108.813	94.0606	98.532	NO	95.0265	63.5274	106.51	n/d	n/d	88.3547
H3	V96A	buried	DOWN	77.9202	48.1393	n/d	78.1784	n/d	68.0793	n/d	n/d	n/d	n/d	#DIV/0!	n/d	n/d	n/d	n/d	n/d	#DIV/0!	NO	74.2659	118.31	72.1759	n/d	n/d	88.2505
H3	S95A	buried	n/d	n/d	n/d	n/d	n/d	n/d	#DIV/0!	n/d	n/d	n/d	n/d	#DIV/0!	n/d	n/d	n/d	n/d	n/d	#DIV/0!	NO	n/d	102.994	73.5026	n/d	n/d	88.2484
H3	K115A	lateral	NO	95.7513	88.1475	90.1729	n/d	n/d	91.3572	BASAL	64.8232	n/d	53.1082	58.9657	NO	86.9433	85.8644	85.6222	n/d	86.1433	NO	109.07	116.534	97.914	n/d	n/d	107.839
H3	K42Q	lateral	NO	83.3562	109.466	85.9415	n/d	n/d	92.9212	NO	93.8291	90.4052	98.6471	94.2938	NO	82.3147	92.2134	92.8339	n/d	89.1207	NO	85.8743	n/d	89.801	n/d	n/d	87.8377
H3	K122R	disk	NO	89.8772	106.159	92.8109	n/d	n/d	96.2823	BASAL	n/d	103.406	92.7789	98.0926	NO	86.779	88.0397	85.642	n/d	86.8202	NO	85.539	n/d	88.2826	n/d	n/d	86.9108
H3	K115Q	lateral	n/d	n/d	n/d	n/d	n/d	n/d	#DIV/0!	NO	89.0434	77.6035	97.4431	88.03	n/d	n/d	n/d	n/d	n/d	#DIV/0!	n/d	n/d	n/d	n/d	n/d	n/d	#DIV/0!
H3	P66A	lateral	NO	n/d	88.4777	101.221	n/d	n/d	94.8494	NO	104.455	95.8188	95.2003	98.4914	NO	n/d	88.4777	101.221	n/d	94.8494	NO	105.426	85.1983	71.9228	n/d	n/d	87.5155
H3	E73A	disk	NO	n/d	107.321	111.031	n/d	n/d	109.176	n/d	n/d	n/d	n/d	#DIV/0!	NO	n/d	107.321	111.031	n/d	109.176	NO	85.5576	89.1985	n/d	n/d	n/d	87.378
H3	K27A	tail	NO	90.9685	89.6042	78.9288	84.475	n/d	85.9941	NO	94.3294	106.216	96.3524	98.9659	NO	90.9685	89.6042	78.9288	n/d	86.5005	NO	59.2574	108.55	94.1956	n/d	n/d	87.3343
H3	K64R	lateral	NO	81.403	101.95	109.764	n/d	n/d	97.7056	BASAL	41.7569	107.743	103.37	84.2901	NO	85.4701	85.2806	87.4341	n/d	86.0616	NO	106.434	93.191	n/d	n/d	n/d	99.8126
H3	I74A	buried	n/d	n/d	n/d	n/d	n/d	n/d	#DIV/0!	n/d	n/d	n/d	n/d	#DIV/0!	n/d	n/d	n/d	n/d	n/d	#DIV/0!	NO	86.0094	n/d	88.1634	n/d	n/d	87.0864
H3	L100A	buried	DOWN	82.439	91.2713	74.4511	n/d	n/d	82.7205	n/d	n/d	n/d	n/d	#DIV/0!	DOWN	80.9471	63.308	84.8836	n/d	76.3795	NO	86.3927	85.849	88.2087	n/d	n/d	86.8168
H3	S135D	tail	NO	97.498	101.058	99.31	n/d	n/d	99.2886	n/d	n/d	n/d	n/d	#DIV/0!	NO	100.716	111.082	n/d	n/d	105.899	NO	64.683	n/d	108.522	n/d	n/d	86.6024
H3	T3D	tail	n/d	n/d	n/d	n/d	n/d	n/d	#DIV/0!	n/d	n/d	n/d	n/d	#DIV/0!	n/d	n/d	n/d	n/d	n/d	#DIV/0!	NO	85.53	76.9219	94.4492	n/d	n/d	85.6337
H3	D81A	disk	NO	n/d	n/d	114.929	n/d	n/d	114.929	NO	111.695	105.59	104.102	107.129	n/d	n/d	n/d	n/d	n/d	#DIV/0!	DOWN	15.844	30.75	n/d	23.4172	n/d	23.3371
H3	Q76E	disk	NO	n/d	n/d	n/d	85.9968	n/d	85.9968	NO	91.1759	94.1302	92.2467	92.5176	NO	n/d	n/d	n/d	104.546	104.546	NO	54.4049	77.723	124.458	n/d	n/d	85.5285
H3	Q5A	tail	DOWN	n/d	n/d	78.3302	57.4187	n/d	67.8745	n/d	n/d	n/d	n/d	#DIV/0!	n/d	n/d	n/d	n/d	n/d	#DIV/0!	NO	n/d	85.8955	85.0624	n/d	n/d	85.4789
H3	Q5E	tail	NO	114.803	115.16	112.903	n/d	n/d	114.289	NO	89.2836	116.289	93.6505	99.7411	NO	101.299	n/d	112.585	n/d	106.942	NO	56.3658	n/d	n/d	114.565	n/d	85.4656
H3	Q76A	disk	n/d	n/d	n/d	n/d	n/d	n/d	#DIV/0!	NO	98.1884	111.015	94.4672	101.224	n/d	n/d	n/d	n/d	n/d	#DIV/0!	NO	66.5448	114.455	74.8391	n/d	n/d	85.2796
H3	Q19A	tail	NO	109.88	99.2729	88.7075	n/d	n/d	99.2868	NO	113.678	115.919	104.456	111.351	NO	109.88	99.2729	88.7075	n/d	99.2868	NO	64.0517	106.152	n/d	n/d	n/d	85.1017
H3	L82A	disk	NO	67.9812	n/d	108.25	n/d	n/d	88.1158	UP	130.584	132.726	124.33	129.213	DOWN	67.9812	56.6761	108.25	n/d	77.6359	DOWN	29.5858	16.4169	n/d	15.1434	n/d	20.3821
H3	L70A	buried	NO	n/d	n/d	75.4438	n/d	n/d	75.4438	NO	121.034	82.4135	105.507	102.985	NO	n/d	n/d	75.4438	n/d	75.4438	n/d	n/d	n/d	n/d	n/d	n/d	#DIV/0!
H3	K125Q	disk	NO	105.067	105.098	114.458	n/d	n/d	108.208	NO	76.5827	89.1579	93.5944	86.445	NO	84.4408	106.052	91.5713	n/d	94.0213	NO	n/d	63.9038	101.285	n/d	n/d	82.5946
H3	T11A	tail	NO	90.3997	96.1258	94.767	n/d	n/d	93.7642	NO	101.568	110.161	100.98	104.236	NO	90.3997	96.1258	94.767	n/d	93.7642	NO	63.5027	100.798	n/d	n/d	n/d	82.1505
H4	I66A	buried	NO	84.7626	114.065	n/d	n/d	n/d	99.4137	NO	n/d	106.561	114.383	110.472	NO	N/A	92.6048	74.3877	n/d	83.4962	NO	n/d	n/d	141.725	87.8069	n/d	114.766
H4	T30A	lateral	DOWN	70.0733	75.1987	n/d	n/d	n/d	72.636	NO	100.953	96.6168	n/d	98.7847	NO	134.032	45.094	111.392	n/d	96.8393	NO	114.85	114.466	n/d	n/d	n/d	114.658
H4	H75Q	buried	n/d	n/d	n/d	n/d	n/d	n/d	#DIV/0!	NO	85.2081	123.672	114.833	107.904	NO	76.6628	100.218	n/d	n/d	88.4403	DOWN	61.6279	81.2749	n/d	n/d	n/d	71.4514
H4	T96A	disk	n/d	n/d	n/d	n/d	n/d	n/d	#DIV/0!	n/d	n/d	n/d	n/d	#DIV/0!	n/d	n/d	n/d	n/d	n/d	#DIV/0!	NO	114.191	n/d	n/d	n/d	n/d	114.191
H4	N25D	disk	NO	92.6698	n/d	86.932	n/d	n/d	89.8009	NO	116.66	113.328	113.935	114.641	NO	n/d	114.715	79.5247	n/d	97.1199	NO	100.218	109.046	133.006	n/d	n/d	114.09
H4	G28A	disk	DOWN	78.0436	82.7633	n/d	n/d	n/d	80.4035	n/d	n/d	n/d	n/d	#DIV/0!	NO	105.298	112.134	100.675	n/d	106.036	NO	134.825	n/d	81.7806	124.445	n/d	113.683
H4	R67A	disk	NO	95.2476	101.039	n/d	n/d	n/d	98.1434	NO	96.7802	n/d	76.491	86.6356	NO	133.274	48.696	n/d	n/d	90.9849	NO	110.567	85.8023	144.63	n/d	n/d	113.666
H4	R3A	tail	NO	114.42	114.936	n/d	n/d	n/d	114.678	NO	97.5253	n/d	94.527	96.0262	NO	89.2129	106.912	n/d	n/d	98.0623	NO	131.348	95.9596	n/d	n/d	n/d	113.654
H4	G42A	buried	n/d	n/d	n/d	n/d	n/d	n/d	#DIV/0!	NO	163.543	n/d	105.378	134.461	n/d	n/d	n/d	n/d	n/d	#DIV/0!	NO	n/d	n/d	n/d	113.32	n/d	113.32
H4	K16R	tail	NO	114.537	74.9329	104.103	n/d	n/d	97.8578	NO	n/d	110.599	109.167	109.883	UP	165.799	n/d	161.276	n/d	163.538	NO	116.721	130.871	91.785	n/d	n/d	113.126
H4	R95A	disk	NO	84.263	86.261	n/d	n/d	n/d	85.262	NO	n/d	126.872	76.6172	101.744	NO	105.628	59.6801	92.0703	n/d	85.793	NO	107.905	117.091	n/d	n/d	n/d	112.498
H4	G14A	tail	UP	128.581	137.305	n/d	n/d	n/d	132.943	NO	111.686	122.697	68.1592	100.848	UP	214.24	161.065	n/d	n/d	187.653	NO	127.858	n/d	96.874	n/d	n/d	112.366
H4	S60D	disk	NO	85.9031	71.154	113.682	n/d	n/d	90.2464	NO	113.487	107.658	109.358	110.168	NO	n/d	97.1359	n/d	n/d	97.1359	NO	87.544	72.7192	175.812	n/d	n/d	112.025
H4	K16A	tail	n/d	n/d	n/d	n/d	n/d	n/d	#DIV/0!	n/d	n/d	n/d	n/d	#DIV/0!	n/d	n/d	n/d	n/d	n/d	#DIV/0!	NO	96.8848	126.252	n/d	n/d	n/d	111.568
H4	G6A	tail	NO	93.0692	90.1981	n/d	n/d	n/d	91.6336	n/d	n/d	n/d	n/d	#DIV/0!	NO	121.974	101.38	n/d	n/d	111.677	NO	113.224	109.913	n/d	n/d	n/d	111.568
H4	K44R	lateral	NO	79.573	n/d	90.9655	n/d	n/d	85.2692	NO	103.444	107.137	109.183	106.588	DOWN	69.9191	n/d	67.1415	n/d	68.5303	NO	94.8446	117.765	121.717	n/d	n/d	111.442
H4	L22A	disk	NO	85.3692	85.3101	n/d	n/d	n/d	85.3396	NO	114.415	111.643	n/d	113.029	NO	94.661	89.007	n/d	n/d	91.834	NO	102.547	n/d	118.943	n/d	n/d	110.745
H4	K8Q	tail	DOWN	72.8658	49.6729	71.9958	n/d	n/d	64.8448	NO	88.9594	101.813	113.642	101.472	NO	93.4345	111.358	113.834	n/d	106.209	NO	92.8413	127.384	n/d	n/d	n/d	110.113
H4	G11A	tail	NO	114.42	102.361	n/d	n/d	n/d	108.391	NO	101.611	96.8425	91.9339	96.7959	NO	125.96	94.6676	n/d	n/d	110.314	NO	113.747	105.93	n/d	n/d	n/d	109.839
H4	K5Q	tail	NO	83.4182	n/d	97.6358	n/d	n/d	90.527	NO	104.762	110.454	108.132	107.783	DOWN	74.0654	n/d	58.0018	n/d	66.0336	NO	109.323	108.252	n/d	n/d	n/d	108.787
H4	K77A	lateral	NO	82.259	85.4195	106.027	n/d	n/d	91.2352	NO	94.1382	85.9296	88.9138	89.6605	NO	108.353	71.1165	124.997	n/d	101.489	NO	72.3392	41.3971	n/d	212.136	n/d	108.624
H4	V70A	buried	NO	95.6164	103.719	n/d	n/d	n/d	99.6679	NO	127.107	107.602	72.056	102.255	NO	N/A	92.9198	124.017	n/d	108.469	n/d	n/d	n/d	n/d	n/d	n/d	#DIV/0!
H4	T82D	lateral	NO	104.518	85.6324	85.4789	n/d	n/d	91.8763	NO	95.1639	103.854	80.0258	93.0145	DOWN	58.5733	82.5324	84.5635	n/d	75.223	NO	98.2779	114.595	112.136	n/d	n/d	108.336
H4	T96D	disk	NO	87.6652	78.6983	106.742	n/d	n/d	91.0353	NO	n/d	111.961	114.368	113.164	NO	n/d	102.222	94.5776	n/d	98.3999	NO	137.236	111.894	74.3426	n/d	n/d	107.824
H4	Y51F	disk	NO	105.109	81.3823	91.9928	n/d	n/d	92.8279	NO	94.6392	96.9573	107.079	99.5586	NO	76.8307	89.7603	95.5731	n/d	87.3881	NO	141.514	73.6193	n/d	n/d	n/d	107.567
H4	E74Q	disk	NO	81.7558	80.156	95.1553	n/d	n/d	85.689	NO	112.977	114.353	108.231	111.853	NO	n/d	90.9144	83.8417	n/d	87.3781	NO	85.6004	129.093	n/d	n/d	n/d	107.347
H4	Y98F	buried	NO	94.6963	102.154	102.603	n/d	n/d	99.8179	NO	n/d	105.45	113.904	109.677	NO	61.0191	127.427	140.005	n/d	109.484	NO	122.826	91.2433	n/d	n/d	n/d	107.035
H4	R17A	tail	NO	104.681	114.063	n/d	n/d	n/d	109.372	NO	112.919	112.106	105.896	110.307	NO	104.798	94.6812	n/d	n/d	99.7394	NO	93.6031	117.607	n/d	n/d	n/d	105.605
H4	R3K	tail	NO	n/d	114.015	113.535	n/d	n/d	113.775	NO	110.302	106.215	97.2198	104.579	NO	92.217	n/d	n/d	n/d	92.217	NO	70.7915	131.106	114.05	n/d	n/d	105.316
H4	R35K	lateral	NO	91.2938	104.246	105.78	n/d	n/d	100.44	NO	103.897	112.939	114.711	110.515	NO	87.3886	129.429	97.0664	n/d	104.628	NO	69.7007	139.169	106.19	n/d	n/d	105.02
H4	G7A	tail	NO	95.8119	90.0403	n/d	n/d	n/d	92.9261	n/d	n/d	n/d	n/d	#DIV/0!	UP	138.746	124.869	122.275	n/d	128.63	NO	114.161	94.4428	n/d	n/d	n/d	104.302
H4	K12Q	tail	n/d	n/d	n/d	n/d	n/d	n/d	#DIV/0!	NO	95.8336	109.202	96.2213	100.419	n/d	n/d	n/d	n/d	n/d	#DIV/0!	NO	86.7556	103.567	121.355	n/d	n/d	103.892
H4	A33S	buried	NO	92.1693	92.8664	n/d	n/d	n/d	92.5178	DOWN	83.6839	63.425	n/d	73.5544	NO	79.9057	60.3126	151.456	n/d	97.2246	NO	99.4733	107.995	n/d	n/d	n/d	103.734
H4	I46A	lateral	n/d	n/d	n/d	n/d	n/d	n/d	#DIV/0!	NO	116.93	113.292	93.9516	108.058	n/d	n/d	n/d	n/d	n/d	#DIV/0!	n/d	n/d	n/d	n/d	n/d	n/d	#DIV/0!
H4	R92K	disk	NO	89.7911	98.7085	111.398	n/d	n/d	99.9658	NO	99.5784	110.288	n/d	104.933	NO	88.6139	122.096	107.138	n/d	105.949	NO	87.8025	116.513	106.058	n/d	n/d	103.458
H4	R36K	lateral	NO	86.9105	87.4605	87.6777	n/d	n/d	87.3496	NO	n/d	108.476	88.3373	98.4068	NO	n/d	89.1726	119.065	n/d	104.119	NO	87.1635	118.566	n/d	n/d	n/d	102.865
H4	K5A	tail	NO	111.935	113.608	n/d	n/d	n/d	112.771	NO	103.635	71.4291	87.9148	87.6596	UP	180.998	181.809	122.628	n/d	161.812	NO	114.471	90.8378	n/d	n/d	n/d	102.654
H4	R19K	disk	NO	93.9363	n/d	96.8335	n/d	n/d	95.3849	NO	108.359	94.9315	99.4289	100.907	NO	92.6368	140.765	n/d	n/d	116.701	NO	62.3124	101.556	142.531	n/d	n/d	102.133
H4	R17K	tail	NO	95.3872	65.3974	101.726	n/d	n/d	87.5035	NO	n/d	114.083	87.3707	100.727	NO	91.6569	97.1678	n/d	n/d	94.4123	DOWN	44.0074	83.0459	n/d	n/d	n/d	63.5267
H4	S69A	buried	DOWN	70.5988	83.6896	n/d	n/d	n/d	77.1442	NO	144.604	122.896	66.9413	111.48	NO	104.246	94.3778	n/d	n/d	99.3121	NO	103.739	99.8522	n/d	n/d	n/d	101.796
H4	S64A	disk	NO	90.6752	85.1621	n/d	n/d	n/d	87.9186	NO	101.192	100.626	108.438	103.419	n/d	n/d	n/d	n/d	n/d	#DIV/0!	NO	109.383	93.2648	n/d	n/d	n/d	101.324
H4	K16Q	tail	n/d	n/d	n/d	n/d	n/d	n/d	#DIV/0!	n/d	n/d	n/d	n/d	#DIV/0!	n/d	n/d	n/d	n/d	n/d	#DIV/0!	NO	75.8343	125.879	n/d	n/d	n/d	100.857
H4	G2A	tail	NO	102.71	110.573	n/d	n/d	n/d	106.641	n/d	n/d	n/d	n/d	#DIV/0!	NO	108.985	90.4917	118.453	n/d	105.976	NO	n/d	n/d	90.7801	110.649	n/d	100.714
H4	Y88E	disk	NO	85.1406	79.7669	98.9586	n/d	n/d	87.9554	NO	103.019	113.798	110.819	109.212	NO	97.1578	102.313	n/d	n/d	99.7352	NO	122.086	87.4434	92.1115	n/d	n/d	100.547
H4	V57A	buried	NO	86.6684	87.8745	n/d	n/d	n/d	87.2715	NO	n/d	77.9244	95.4066	86.6655	DOWN	53.9758	38.1587	n/d	n/d	46.0673	NO	78.963	122.057	n/d	n/d	n/d	100.51
H4	G13A	tail	NO	101.072	98.2583	n/d	n/d	n/d	99.6653	NO	121.349	n/d	77.1578	99.2536	UP	127.897	157.852	n/d	n/d	142.875	NO	111.784	88.8723	n/d	n/d	n/d	100.328
H4	S1D	tail	NO	80.7636	86.0795	91.2953	n/d	n/d	86.0461	NO	114.622	105.907	108.56	109.696	NO	96.8677	85.1852	112.337	n/d	98.13	NO	92.4231	104.941	103.036	n/d	n/d	100.133
H4	K31R	lateral	NO	114.88	102.655	110.279	n/d	n/d	109.272	NO	n/d	111.967	91.8614	101.914	DOWN	59.4075	n/d	77.5715	n/d	68.4895	DOWN	n/d	82.8318	32.9161	n/d	n/d	57.8739
H4	K8A	tail	NO	89.1846	94.1508	n/d	n/d	n/d	91.6677	n/d	n/d	n/d	n/d	#DIV/0!	NO	109.294	112.034	n/d	n/d	110.664	NO	113.813	85.2092	n/d	n/d	n/d	99.5112
H4	Q27A	disk	NO	103.888	109.818	n/d	n/d	n/d	106.853	NO	87.9768	n/d	85.3305	86.6536	NO	133.267	75.1514	103.903	n/d	104.107	NO	109.781	89.1043	n/d	n/d	n/d	99.4425
H4	G48A	lateral	NO	91.61	88.6241	n/d	n/d	n/d	90.1171	NO	99.4567	90.0885	n/d	94.7726	NO	67.7077	97.2006	169.862	n/d	111.59	NO	86.7558	112.071	n/d	n/d	n/d	99.4135
H4	T82A	lateral	n/d	n/d	n/d	n/d	n/d	n/d	#DIV/0!	NO	128.365	97.639	71.9639	99.3227	n/d	n/d	n/d	n/d	n/d	#DIV/0!	NO	n/d	34.6709	27.1631	234.891	n/d	98.9084
H4	K77Q	lateral	DOWN	84.8584	77.2229	88.6886	n/d	n/d	83.59	NO	n/d	109.322	112.448	110.885	DOWN	70.6705	n/d	52.7916	n/d	61.731	NO	n/d	98.2455	n/d	n/d	n/d	98.2455
H4	K59R	disk	NO	109.14	111.112	111.255	n/d	n/d	110.503	NO	104.121	107.966	102.57	104.886	DOWN	51.8384	65.8622	54.872	n/d	57.5242	DOWN	48.8091	80.7964	41.4955	n/d	n/d	57.0337
H4	K44A	lateral	n/d	n/d	n/d	n/d	n/d	n/d	#DIV/0!	n/d	n/d	n/d	n/d	#DIV/0!	n/d	n/d	n/d	n/d	n/d	#DIV/0!	n/d	n/d	n/d	n/d	n/d	n/d	#DIV/0!
H4	A56S	disk	NO	97.1642	87.1042	n/d	n/d	n/d	92.1342	NO	82.6918	n/d	92.5866	87.6392	n/d	n/d	n/d	n/d	n/d	#DIV/0!	NO	109.532	86.5765	n/d	n/d	n/d	98.054
H4	E52Q	disk	NO	108.441	n/d	94.21	n/d	n/d	101.326	NO	113.818	103.699	97.9949	105.171	NO	85.7305	87.7386	108.937	n/d	94.1353	NO	n/d	123.649	72.0362	n/d	n/d	97.8427
H4	A15S	tail	NO	86.4761	88.434	n/d	n/d	n/d	87.4551	NO	130.729	130.679	77.0771	112.828	UP	117.509	141.721	107.114	n/d	122.115	NO	108.958	86.567	n/d	n/d	n/d	97.7625
H4	L97A	buried	n/d	n/d	n/d	n/d	n/d	n/d	#DIV/0!	n/d	n/d	n/d	n/d	#DIV/0!	n/d	n/d	n/d	n/d	n/d	#DIV/0!	n/d	n/d	n/d	n/d	n/d	n/d	#DIV/0!
H4	D24A	disk	NO	88.9837	89.3785	n/d	n/d	n/d	89.1811	n/d	n/d	n/d	n/d	#DIV/0!	NO	101.079	n/d	n/d	n/d	101.079	NO	87.7892	106.587	n/d	n/d	n/d	97.1879
H4	G99A	buried	NO	110.374	112.853	n/d	n/d	n/d	111.613	n/d	n/d	n/d	n/d	#DIV/0!	NO	111.048	117.389	109.373	n/d	112.603	NO	n/d	99.5654	94.7204	n/d	n/d	97.1429
H4	K79Q	lateral	DOWN	70.9594	71.1044	94.6237	n/d	n/d	78.8958	NO	n/d	111.181	113.941	112.561	NO	114.064	113.812	89.254	n/d	105.71	NO	86.5038	106.508	n/d	n/d	n/d	96.5058
H4	R39K	lateral	n/d	n/d	n/d	n/d	n/d	n/d	#DIV/0!	n/d	n/d	n/d	n/d	#DIV/0!	n/d	n/d	n/d	n/d	n/d	#DIV/0!	n/d	n/d	n/d	n/d	n/d	n/d	#DIV/0!
H4	P32A	lateral	NO	90.2185	89.8538	n/d	n/d	n/d	90.0361	NO	94.7915	88.1159	107.511	96.806	NO	97.9862	81.9621	n/d	n/d	89.9741	NO	114.471	78.1482	n/d	n/d	n/d	96.3095
H4	E63A	disk	NO	86.7341	80.9832	103.829	n/d	n/d	90.5154	NO	129.473	118.763	72.8064	107.014	NO	75.1937	n/d	102.604	n/d	88.8987	NO	113.358	79.2577	n/d	n/d	n/d	96.3078
H4	R78K	lateral	n/d	n/d	n/d	n/d	n/d	n/d	#DIV/0!	n/d	n/d	n/d	n/d	#DIV/0!	n/d	n/d	n/d	n/d	n/d	#DIV/0!	n/d	n/d	n/d	n/d	n/d	n/d	#DIV/0!
H4	R92A	disk	NO	101.19	99.5943	n/d	n/d	n/d	100.392	NO	n/d	139.847	87.1487	113.498	DOWN	80.7164	61.2204	n/d	n/d	70.9684	NO	112.594	79.4512	n/d	n/d	n/d	96.0224
H4	E53Q	disk	NO	102.843	95.7694	85.0024	n/d	n/d	94.5382	NO	114.489	90.6389	111.104	105.411	NO	75.3643	141.74	85.0064	n/d	100.704	NO	58.3639	133.5	n/d	n/d	n/d	95.9318
H4	I50A	buried	NO	97.3211	94.207	n/d	n/d	n/d	95.764	NO	106.704	86.8519	86.1672	93.2409	NO	89.0134	n/d	85.088	n/d	87.0507	NO	n/d	n/d	n/d	95.9285	n/d	95.9285
H4	E74A	disk	n/d	n/d	n/d	n/d	n/d	n/d	#DIV/0!	NO	85.3667	n/d	86.5903	85.9785	n/d	n/d	n/d	n/d	n/d	#DIV/0!	NO	n/d	69.9618	121.895	n/d	n/d	95.9283
H4	D68N	disk	NO	85.7534	87.0126	104.807	n/d	n/d	92.5244	NO	108.375	114.971	100.985	108.11	NO	111.054	111.682	84.1097	n/d	102.282	NO	85.0348	106.32	n/d	n/d	n/d	95.6776
H4	L10A	tail	NO	98.0139	99.6517	n/d	n/d	n/d	98.8328	NO	114.333	117.348	109.205	113.628	NO	99.3372	133.972	n/d	n/d	116.655	NO	n/d	95.624	n/d	n/d	n/d	95.624
H4	R95K	disk	NO	86.3348	80.5804	103.441	n/d	n/d	90.1187	NO	114.586	110.486	113.907	112.993	DOWN	51.7378	n/d	67.1707	n/d	59.4542	NO	79.3448	118.581	88.3619	n/d	n/d	95.4291
H4	K59A	disk	n/d	n/d	n/d	n/d	n/d	n/d	#DIV/0!	NO	112.225	n/d	86.2257	99.2256	n/d	n/d	n/d	n/d	n/d	#DIV/0!	NO	94.7064	n/d	95.4713	n/d	n/d	95.0888
H4	Y88A	disk	n/d	n/d	n/d	n/d	n/d	n/d	#DIV/0!	n/d	n/d	n/d	n/d	#DIV/0!	n/d	n/d	n/d	n/d	n/d	#DIV/0!	n/d	n/d	n/d	n/d	n/d	n/d	#DIV/0!
H4	Y98A	buried	n/d	n/d	n/d	n/d	n/d	n/d	#DIV/0!	n/d	n/d	n/d	n/d	#DIV/0!	n/d	n/d	n/d	n/d	n/d	#DIV/0!	n/d	n/d	n/d	n/d	n/d	n/d	#DIV/0!
H4	D85A	buried	n/d	n/d	n/d	n/d	n/d	n/d	#DIV/0!	NO	n/d	131.806	111.953	121.88	n/d	n/d	n/d	n/d	n/d	#DIV/0!	NO	53.3872	43.581	n/d	186.784	n/d	94.5842
H4	K20Q	disk	NO	86.2702	85.7442	99.7462	n/d	n/d	90.5869	NO	112.466	114.524	103.568	110.186	DOWN	49.884	n/d	31.6309	n/d	40.7575	DOWN	50.8204	83.7468	13.6725	n/d	n/d	49.4132
H4	K91R	disk	DOWN	73.1535	72.6534	84.5544	n/d	n/d	76.7871	NO	n/d	98.9907	106.186	102.588	DOWN	80.5855	91.7577	62.1312	n/d	78.1582	NO	n/d	94.2231	n/d	n/d	n/d	94.2231
H4	R19A	disk	DOWN	57.6802	66.6089	n/d	n/d	n/d	62.1446	NO	118.034	116.083	71.789	101.969	NO	109.231	109.631	n/d	n/d	109.431	NO	91.001	97.3723	n/d	n/d	n/d	94.1867
H4	T71D	disk	NO	112.335	n/d	97.5806	n/d	n/d	104.958	NO	111.987	112.075	111.046	111.703	NO	97.0998	99.8646	95.5864	n/d	97.5169	NO	n/d	100.874	87.3925	n/d	n/d	94.1332
H4	E53A	disk	NO	80.111	92.0477	n/d	n/d	n/d	86.0794	NO	117.444	103.533	86.2257	102.401	NO	142.936	97.0145	88.4735	n/d	109.475	NO	85.0289	103.102	n/d	n/d	n/d	94.0657
H4	L58A	buried	NO	n/d	76.0501	113.695	n/d	n/d	94.8726	NO	107.528	109.034	n/d	108.281	NO	111.395	n/d	111.535	n/d	111.465	NO	n/d	122.15	36.7395	122.75	n/d	93.8797
H4	R55K	disk	NO	99.4277	75.0146	95.8357	n/d	n/d	90.0927	NO	115.571	108.873	112.135	112.193	NO	n/d	108.464	90.983	n/d	99.7237	NO	76.6657	96.1717	107.98	n/d	n/d	93.6059
H4	V86A	buried	n/d	n/d	n/d	n/d	n/d	n/d	#DIV/0!	NO	n/d	121.365	107.767	114.566	n/d	n/d	n/d	n/d	n/d	#DIV/0!	NO	93.499	n/d	n/d	n/d	n/d	93.499
H4	R36A	lateral	NO	88.1215	102.304	n/d	n/d	n/d	95.2129	NO	99.7809	91.9766	73.3761	88.3779	n/d	n/d	n/d	n/d	n/d	#DIV/0!	NO	128.087	68.0789	n/d	83.8832	n/d	93.3497
H4	K5R	tail	NO	n/d	91.7933	94.465	n/d	n/d	93.1291	n/d	n/d	n/d	n/d	#DIV/0!	NO	85.2461	111.949	86.3583	n/d	94.5178	DOWN	44.8181	74.7811	23.2461	n/d	n/d	47.6151
H4	Y72E	disk	NO	101.996	106.896	109.209	n/d	n/d	106.034	NO	111.861	109.776	106.088	109.242	NO	112.489	110.025	n/d	n/d	111.257	NO	123.228	67.6544	87.8598	n/d	n/d	92.914
H4	S47A	lateral	NO	88.5031	101.024	n/d	n/d	n/d	94.7633	NO	104.934	99.9853	72.0736	92.3311	NO	102.043	101.063	104.978	n/d	102.694	NO	87.8619	97.3501	n/d	n/d	n/d	92.606
H4	K59Q	disk	NO	89.3396	86.3985	89.2425	n/d	n/d	88.3269	NO	102.152	99.9128	111.613	104.559	DOWN	60.6522	n/d	41.4676	n/d	51.0599	NO	34.1735	94.0152	149.511	n/d	n/d	92.5665
H4	K79R	lateral	NO	n/d	n/d	115.73	n/d	n/d	115.73	n/d	n/d	n/d	n/d	#DIV/0!	NO	99.768	103.875	86.0025	n/d	96.5485	NO	85.9271	138.164	53.3354	n/d	n/d	92.4756
H4	Q27E	disk	DOWN	78.1258	69.8673	93.7634	n/d	n/d	80.5855	n/d	n/d	n/d	n/d	#DIV/0!	NO	113.753	109.93	n/d	n/d	111.841	NO	73.4645	114.345	88.9754	n/d	n/d	92.2615
H4	S64D	disk	NO	91.8709	85.439	101.179	n/d	n/d	92.8296	NO	114.755	102.617	103.251	106.874	NO	n/d	184.314	86.009	n/d	135.161	DOWN	34.6761	57.7856	39.1717	n/d	n/d	43.8778
H4	V43A	buried	NO	92.3146	107.67	n/d	n/d	n/d	99.9921	NO	86.1083	80.183	99.1777	88.4897	NO	149.814	88.6049	98.2135	n/d	112.211	NO	100.066	n/d	84.444	n/d	n/d	92.2552
H4	R55A	disk	DOWN	84.4787	72.3433	n/d	n/d	n/d	78.411	UP	121.777	125.045	111.269	119.364	NO	111.678	n/d	n/d	n/d	111.678	NO	89.8278	94.5129	n/d	n/d	n/d	92.1704
H4	Y88F	disk	NO	85.7982	89.9288	90.7958	n/d	n/d	88.8409	NO	92.0441	93.7585	99.1891	94.9972	DOWN	83.1952	n/d	67.1351	n/d	75.1651	NO	110.379	60.1956	105.097	n/d	n/d	91.8908
H4	K31A	lateral	NO	85.5724	85.9201	n/d	n/d	n/d	85.7463	NO	110.048	105.921	120.592	112.187	UP	136.489	110.63	118.503	n/d	121.874	NO	93.7901	89.5727	n/d	n/d	n/d	91.6814
H4	E52A	disk	n/d	n/d	n/d	n/d	n/d	n/d	#DIV/0!	NO	93.1159	81.7325	91.926	88.9248	n/d	n/d	n/d	n/d	n/d	#DIV/0!	NO	112.324	n/d	70.6873	n/d	n/d	91.5059
H4	D24N	disk	NO	87.7401	72.3434	95.1629	n/d	n/d	85.0822	NO	114.641	112.861	113.804	113.769	NO	103.253	111.735	113.676	n/d	109.555	NO	71.5129	111.085	91.562	n/d	n/d	91.3866
H4	H75A	buried	NO	89.5292	87.8545	113.742	n/d	n/d	97.0419	NO	94.4958	83.4365	88.738	88.8901	NO	90.5531	n/d	109.529	n/d	100.041	NO	85.7738	96.9791	n/d	n/d	n/d	91.3764
H4	H18A	disk	n/d	n/d	n/d	n/d	n/d	n/d	#DIV/0!	NO	112.259	105.805	93.1635	103.743	n/d	n/d	n/d	n/d	n/d	#DIV/0!	NO	n/d	90.5995	91.6661	n/d	n/d	91.1328
H4	L49A	disk	NO	110.908	112.209	n/d	n/d	n/d	111.559	NO	101.125	88.6999	92.5176	94.1143	NO	105.431	110.755	n/d	n/d	108.093	NO	80.0095	101.855	n/d	n/d	n/d	90.9322
H4	R40K	disk	NO	87.3835	96.0139	102.455	n/d	n/d	95.2842	NO	n/d	114.773	85.7118	100.242	NO	86.9119	108.004	n/d	n/d	97.4579	NO	68.6687	113.108	n/d	n/d	n/d	90.8881
H4	V81A	buried	n/d	n/d	n/d	n/d	n/d	n/d	#DIV/0!	NO	102.17	99.7724	138.873	113.605	n/d	n/d	n/d	n/d	n/d	#DIV/0!	NO	60.662	167.194	42.5429	n/d	n/d	90.1329
H4	Y98E	buried	NO	104.358	89.5948	98.2073	n/d	n/d	97.3868	NO	109.5	98.8619	104.858	104.407	DOWN	84.698	79.3198	n/d	n/d	82.0089	NO	104.785	74.2393	n/d	n/d	n/d	89.5122
H4	K12A	tail	NO	104.699	91.5585	n/d	n/d	n/d	98.1288	NO	130.621	118.667	85.7943	111.694	NO	116.545	n/d	111.816	n/d	114.18	NO	114.709	64.255	n/d	n/d	n/d	89.4818
H4	G4A	tail	NO	101.281	98.2144	n/d	n/d	n/d	99.7477	NO	120.849	n/d	106.434	113.641	NO	104.8	120.319	n/d	n/d	112.559	NO	110.182	68.4794	n/d	n/d	n/d	89.3308
H4	T30D	lateral	NO	93.478	n/d	102.336	n/d	n/d	97.9071	NO	93.4203	113.72	112.859	106.666	NO	n/d	110.955	n/d	n/d	110.955	NO	n/d	123.153	55.4655	n/d	n/d	89.309
H4	N25A	disk	NO	99.3899	103.548	n/d	n/d	n/d	101.469	DOWN	79.6137	70.4339	n/d	75.0238	NO	92.7937	47.1111	147.599	n/d	95.8345	NO	104.137	n/d	74.3175	n/d	n/d	89.2271
H4	K77R	lateral	NO	92.4323	87.8768	113.339	n/d	n/d	97.8827	NO	92.0752	106.1	96.821	98.332	NO	94.4647	93.4874	82.4176	n/d	90.1232	NO	85.8549	88.8737	91.3733	n/d	n/d	88.7006
H4	F100A	disk	NO	98.9257	91.9137	91.1116	n/d	n/d	93.9837	n/d	n/d	n/d	n/d	#DIV/0!	NO	90.1616	87.7193	n/d	n/d	88.9404	NO	n/d	106.691	70.3571	n/d	n/d	88.5242
H4	G9A	tail	NO	113.93	113.93	n/d	n/d	n/d	113.93	NO	110.528	103.337	102.287	105.384	NO	86.8764	91.9799	n/d	n/d	89.4281	NO	87.2045	88.7575	n/d	n/d	n/d	87.981
H4	K20A	disk	DOWN	78.5696	84.365	n/d	n/d	n/d	81.4673	UP	126.267	117.851	112.986	119.034	NO	128.926	112.698	88.0795	n/d	109.901	DOWN	n/d	41.847	27.5369	37.4848	n/d	35.6229
H4	K20R	disk	NO	87.8855	83.8462	89.4834	n/d	n/d	87.0717	NO	n/d	107.452	114.951	111.202	NO	112.993	96.0784	96.7213	n/d	101.931	NO	61.0578	114.595	n/d	n/d	n/d	87.8266
H4	R23A	lateral	NO	86.8811	85.2588	n/d	n/d	n/d	86.0699	NO	n/d	116.375	67.9665	92.1709	NO	99.6635	89.4116	n/d	n/d	94.5376	NO	87.5225	n/d	n/d	n/d	n/d	87.5225
H4	L37A	buried	NO	107.805	101.858	n/d	n/d	n/d	104.831	NO	n/d	119.263	97.5589	108.411	NO	120.65	105.12	n/d	n/d	112.885	DOWN	41.8943	n/d	39.8582	22.1983	n/d	34.6503
H4	K12R	tail	NO	87.7137	87.7436	85.1177	n/d	n/d	86.8583	NO	n/d	103.867	106.024	104.945	NO	85.2971	129.701	69.2938	n/d	94.764	NO	80.4346	113.216	68.5439	n/d	n/d	87.3982
H4	G41A	buried	NO	109.186	108.426	n/d	n/d	n/d	108.806	NO	117.597	n/d	104.392	110.995	NO	95.0438	93.5104	n/d	n/d	94.2771	NO	n/d	87.3453	n/d	n/d	n/d	87.3453
H4	K79A	lateral	DOWN	69.5795	65.0264	n/d	n/d	n/d	67.3029	NO	n/d	118.256	87.9251	103.091	DOWN	42.8554	29.6195	54.6857	n/d	42.3869	DOWN	37.4227	31.0308	n/d	n/d	n/d	34.2267
H4	I26A	disk	DOWN	83.7289	84.8855	n/d	n/d	n/d	84.3072	NO	112.87	102.733	85.2409	100.281	NO	113.587	48.1923	114.434	n/d	92.0711	NO	n/d	87.0926	n/d	87.3134	n/d	87.203
H4	K31Q	lateral	NO	113.803	92.802	114.297	n/d	n/d	106.967	NO	105.763	111.61	113.953	110.442	NO	n/d	89.2857	59.4321	n/d	74.3589	NO	63.5946	110.746	n/d	n/d	n/d	87.1703
H4	K8R	tail	NO	100.889	96.4955	98.1094	n/d	n/d	98.4979	n/d	n/d	n/d	n/d	#DIV/0!	NO	n/d	57.3529	106.738	n/d	82.0452	NO	n/d	99.8008	74.4375	n/d	n/d	87.1192
H4	S1A	tail	NO	88.5901	107.768	n/d	n/d	n/d	98.179	NO	100.787	n/d	104.89	102.838	NO	78.1848	91.0468	101.515	n/d	90.2489	NO	86.6179	87.5876	n/d	n/d	n/d	87.1027
H4	H18Q	disk	NO	93.4524	104.529	93.3871	n/d	n/d	97.1227	NO	110.72	100.394	108.955	106.689	DOWN	73.5287	84.0724	n/d	n/d	78.8005	DOWN	38.3191	35.5322	13.29	n/d	n/d	29.0471
H4	A89S	buried	NO	n/d	85.6043	86.8462	n/d	n/d	86.2252	BASAL	55.303	n/d	84.0174	69.6602	n/d	n/d	n/d	n/d	n/d	#DIV/0!	NO	87.1909	n/d	n/d	n/d	n/d	87.1909
H4	L62A	buried	n/d	n/d	n/d	n/d	n/d	n/d	#DIV/0!	NO	101.999	87.4508	94.5785	94.6761	n/d	n/d	n/d	n/d	n/d	#DIV/0!	NO	113.932	59.7359	n/d	n/d	n/d	86.8337
H4	K91A	disk	n/d	n/d	n/d	n/d	n/d	n/d	#DIV/0!	BASAL	73.4467	n/d	76.5663	75.0065	n/d	n/d	n/d	n/d	n/d	#DIV/0!	NO	103.525	87.2344	n/d	n/d	n/d	95.3799
H4	V87A	buried	n/d	n/d	n/d	n/d	n/d	n/d	#DIV/0!	NO	n/d	128.418	86.1622	107.29	n/d	n/d	n/d	n/d	n/d	#DIV/0!	NO	86.7899	n/d	n/d	n/d	n/d	86.7899
H4	I21A	disk	NO	97.1308	110.685	n/d	n/d	n/d	103.908	NO	n/d	124.696	86.734	105.715	NO	N/A	n/d	110.833	n/d	110.833	NO	94.8718	78.355	n/d	n/d	n/d	86.6134
H4	G101A	disk	NO	87.0365	109.198	91.631	n/d	n/d	95.9551	n/d	n/d	n/d	n/d	#DIV/0!	DOWN	57.7794	72.7204	60.1134	n/d	63.5377	NO	67.8884	105.192	n/d	n/d	n/d	86.5402
H4	V54A	buried	NO	99.3007	105.2	n/d	n/d	n/d	102.25	NO	106.546	95.1218	76.2052	92.6244	NO	127.752	68.8095	102.598	n/d	99.7199	NO	86.5307	n/d	n/d	n/d	n/d	86.5307
H4	A38S	buried	NO	112.949	102.766	n/d	n/d	n/d	107.858	NO	121.395	112.846	86.8695	107.037	NO	154.165	46.0796	105.985	n/d	102.077	NO	98.2649	n/d	74.6809	n/d	n/d	86.4729
H4	E63Q	disk	NO	96.1898	113.232	109.838	n/d	n/d	106.42	NO	110.943	107.324	123.615	113.961	NO	97.2807	n/d	98.7151	n/d	97.9979	NO	n/d	113.038	59.7589	n/d	n/d	86.3982
H4	G94A	disk	DOWN	83.2121	78.2538	n/d	n/d	n/d	80.7329	DOWN	84.4083	71.789	63.762	73.3198	n/d	n/d	n/d	n/d	n/d	#DIV/0!	NO	105.686	66.9842	n/d	n/d	n/d	86.335
H4	D68A	disk	n/d	n/d	n/d	n/d	n/d	n/d	#DIV/0!	NO	125.86	99.0578	72.1902	99.0361	n/d	n/d	n/d	n/d	n/d	#DIV/0!	NO	90.2286	n/d	82.0695	n/d	n/d	86.1491
H4	S83A	disk	NO	86.5037	86.7404	n/d	n/d	n/d	86.6221	n/d	n/d	n/d	n/d	#DIV/0!	NO	N/A	51.7695	121.699	n/d	86.7344	NO	87.0968	85.0649	n/d	n/d	n/d	86.0809
H4	V65A	buried	DOWN	76.0182	84.8541	n/d	n/d	n/d	80.4361	NO	n/d	n/d	97.1203	97.1203	NO	85.5307	n/d	86.0131	n/d	85.7719	NO	86.0568	86.0069	n/d	n/d	n/d	86.0319
H4	T71A	disk	NO	86.0403	86.3564	94.2185	n/d	n/d	88.8717	NO	127.359	106.386	64.5426	99.4291	NO	229.412	31.2284	78.067	n/d	112.903	NO	95.7103	76.3454	n/d	n/d	n/d	86.0278
H4	T73A	buried	NO	n/d	97.4971	87.2028	n/d	n/d	92.35	NO	85.7777	n/d	85.5146	85.6462	DOWN	43.242	34.4937	n/d	n/d	38.8679	NO	86.013	n/d	n/d	n/d	n/d	86.013
H4	Y51A	disk	n/d	n/d	n/d	n/d	n/d	n/d	#DIV/0!	NO	97.6443	86.2696	72.725	85.5463	n/d	n/d	n/d	n/d	n/d	#DIV/0!	NO	82.389	n/d	89.4828	n/d	n/d	85.9359
H4	R23K	lateral	NO	110.132	88.6789	101.361	n/d	n/d	100.057	NO	85.9335	113.913	85.9082	95.2515	DOWN	62.4403	n/d	62.0627	n/d	62.2515	NO	60.3814	111.466	n/d	n/d	n/d	85.9236
H4	R67K	disk	NO	95.859	77.4408	106.718	n/d	n/d	93.3392	NO	120.511	103.671	108.314	110.832	NO	91.6937	100.538	87.6671	n/d	93.2997	NO	90.0533	81.4956	n/d	n/d	n/d	85.7744
H4	Q93A	disk	NO	111.171	113.818	n/d	n/d	n/d	112.494	BASAL	86.2701	n/d	74.8345	80.5523	NO	98.3867	110.801	n/d	n/d	104.594	NO	111.866	77.1561	n/d	n/d	n/d	94.5109
H4	I29A	buried	DOWN	64.438	67.6537	n/d	n/d	n/d	66.0459	NO	93.9659	86.8617	n/d	90.4138	NO	109.604	71.9712	82.1368	n/d	87.9041	NO	91.1245	80.2095	n/d	n/d	n/d	85.667
H4	R35A	lateral	n/d	n/d	n/d	n/d	n/d	n/d	#DIV/0!	BASAL	78.8801	68.5832	65.4585	70.9739	n/d	n/d	n/d	n/d	n/d	#DIV/0!	NO	89.7109	86.1249	n/d	n/d	n/d	87.9179
H4	G102A	disk	NO	83.1921	110.679	104.659	n/d	n/d	99.51	n/d	n/d	n/d	n/d	#DIV/0!	DOWN	49.6163	57.3659	41.6141	n/d	49.5321	NO	54.4018	116.798	n/d	n/d	n/d	85.6001
H4	T80A	lateral	n/d	n/d	n/d	n/d	n/d	n/d	#DIV/0!	BASAL	124.482	123.207	102.487	116.725	n/d	n/d	n/d	n/d	n/d	#DIV/0!	n/d	n/d	n/d	n/d	n/d	n/d	#DIV/0!
H4	Q93E	disk	DOWN	82.8869	69.895	97.7804	n/d	n/d	83.5208	NO	105.106	117.752	107.242	110.033	DOWN	71.95	n/d	84.5083	n/d	78.2292	NO	69.7007	100.302	n/d	n/d	n/d	85.0015
H4	S60A	disk	DOWN	69.9727	72.3163	n/d	n/d	n/d	71.1445	NO	101.577	70.996	n/d	86.2864	NO	101.035	n/d	92.3742	n/d	96.7047	NO	104.502	n/d	40.0148	n/d	n/d	72.2586
H4	S47D	lateral	NO	n/d	113.77	107.312	n/d	n/d	110.541	NO	111.164	114.321	111.31	112.265	DOWN	73.6701	84.6016	n/d	n/d	79.1358	NO	n/d	71.9343	n/d	n/d	n/d	71.9343

## Sheet: HSP82-qV basal deffect
Table S1. HSP82-qV basal deffect. Raw data of histone mutants showing higher expression than the wild type strain in non-stress condition of the HSP82 promoter reporter gene (average >50%; at least two replicates). Fluorescence median intensity under non-stress of all mutants was quantified with respect to the WT strain and percentages are indicated. n/d: no data.
			HSP82-qV
Histone	Mutant	Structural position	Result	Experiment1	Experiment2	Experiment3	Average
H2A	Q42A	lateral	BASAL	355.036	357.192	n/d	356.114
H2A	E65A	disk	BASAL	286.511	280.763	n/d	283.637
H2A	E57A	disk	BASAL	232.554	236.568	n/d	234.561
H2A	R78A	lateral	BASAL	225	229.289	n/d	227.145
H2A	G107A	disk	BASAL	201.799	203.293	n/d	202.546
H2A	I103A	buried	BASAL	198.022	197.574	n/d	197.798
H2A	Y40A	disk	BASAL	182.914	201.733	n/d	192.323
H2A	I79A	buried	BASAL	186.151	183.016	n/d	184.583
H2A	F26A	buried	BASAL	181.295	180.936	n/d	181.115
H2A	T25A	disk	BASAL	179.137	182.496	n/d	180.816
H2A	R43A	lateral	BASAL	166.727	194.454	n/d	180.59
H2A	R33A	lateral	BASAL	162.41	168.977	n/d	165.694
H2A	L116A	buried	BASAL	169.124	155.3	155	159.808
H2A	R30A	lateral	BASAL	154.856	153.38	n/d	154.118
H2A	I44A	lateral	BASAL	152.158	153.38	n/d	152.769
H2B	K21A	tail	BASAL	253.671	204.304	274.143	244.039
H2B	P8A	tail	BASAL	213.671	215.443	299.688	242.934
H2B	D28A	tail	BASAL	239.241	183.544	297.819	240.201
H2B	K88A	disk	BASAL	252.152	194.684	239.875	228.904
H2B	T39A	disk	BASAL	242.025	199.747	228.972	223.581
H2B	K7A	tail	BASAL	169.114	169.114	313.396	217.208
H2B	T78A	disk	BASAL	202.025	186.835	254.517	214.459
H2B	S10A	tail	BASAL	232.911	191.139	216.199	213.417
H2B	P18A	tail	BASAL	155.949	n/d	259.502	207.725
H2B	I97A	buried	BASAL	213.671	169.114	232.71	205.165
H2B	S90A	lateral	BASAL	176.962	171.139	228.037	192.046
H2B	T99A	disk	BASAL	169.367	n/d	200.623	184.995
H2B	K111A	disk	BASAL	165.063	n/d	204.673	184.868
H2B	K37A	lateral	BASAL	169.114	161.013	220.561	183.562
H2B	L105A	disk	BASAL	172.658	165.063	204.05	180.59
H2B	R36A	lateral	BASAL	184.051	n/d	173.209	178.63
H2B	R102A	disk	BASAL	177.975	159.747	195.639	177.787
H2B	E5A	tail	BASAL	183.544	n/d	171.34	177.442
H2B	S125A	disk	BASAL	158.763	219.892	151.099	176.585
H2B	S61A	buried	BASAL	150.886	n/d	187.539	169.213
H2B	K82A	disk	BASAL	150.127	n/d	178.505	164.316
H2B	I76A	buried	BASAL	162.532	n/d	161.682	162.107
H2B	K6A	tail	BASAL	153.924	n/d	161.371	157.647
H2B	V47A	buried	BASAL	153.165	n/d	154.829	153.997
H2B	I44A	buried	BASAL	150.38	n/d	152.96	151.67
H2B	H112A	disk	BASAL	151.031	n/d	150.549	150.79
H3	K115A	lateral	BASAL	166.764	196.213	n/d	181.489
H3	K122R	disk	BASAL	n/d	162.682	152.569	157.626
H3	K64R	lateral	BASAL	151.02	152.496	n/d	151.758
H4	R35A	lateral	BASAL	171.528	171.528	n/d	171.528
H4	K91A	disk	BASAL	170.139	170.139	n/d	170.139
H4	Q93A	disk	BASAL	170.139	170.139	n/d	170.139
H4	A89S	buried	BASAL	156.25	156.25	n/d	156.25
H4	T80A	lateral	BASAL	155.556	155.556	n/d	155.556
