# Supplementary material for: A genetic analysis reveals novel histone residues required for transcriptional reprogramming upon stress
Source: Nucleic Acids Res. 2020 Feb 17;48(7):3455–75. doi: 10.1093/nar/gkaa081 (PMC7144942; doi:10.1093/nar/gkaa081)
Supplement: gkaa081_Supplemental_Files [file gkaa081_supplemental_files.zip › Table S2.xlsx]

## Sheet: All phosphopeptides
Table S2. Phosphopeptides identified by MaxQuant search engine.
Sequence	Length	Modifications	Modified sequence	Oxidation (M) Probabilities	Phospho (STY) Probabilities	Acetyl (N-term)	Oxidation (M)	Phospho (STY)	Missed cleavages	Proteins	Leading proteins	Gene names	Protein names	MS/MS count	Score	Reverse	Potential contaminant
AAAAGAGGAGDSGDAVTK	18	Phospho (STY)	_AAAAGAGGAGDS(ph)GDAVTK_		AAAAGAGGAGDS(0.973)GDAVT(0.027)K	0	0	1	0	P38915	P38915	SPT8	Transcription factor SPT8	1	149.36
AAADALSDLEIK	12	Phospho (STY)	_AAADALpSDLEIK_		AAADALS(1)DLEIK	0	0	1	0	P09938	P09938	RNR2	Ribonucleoside-diphosphate reductase small chain 1	1	189.99
AAADALSDLEIKDSK	15	Phospho (STY)	_AAADALpSDLEIKDSK_		AAADALS(1)DLEIKDSK	0	0	1	1	P09938	P09938	RNR2	Ribonucleoside-diphosphate reductase small chain 1	1	285.18
AAADALSDLEIKDSK	15	Phospho (STY)	_AAADALSDLEIKDpSK_		AAADALSDLEIKDS(1)K	0	0	1	1	P09938	P09938	RNR2	Ribonucleoside-diphosphate reductase small chain 1	2	163.53
AAADALSDLEIKDSKSNLNK	20	2 Phospho (STY)	_AAADALpSDLEIKDpSKSNLNK_		AAADALS(1)DLEIKDS(0.964)KS(0.036)NLNK	0	0	2	2	P09938	P09938	RNR2	Ribonucleoside-diphosphate reductase small chain 1	1	164.39
AAADALSDLEIKDSKSNLNK	20	Phospho (STY)	_AAADALpSDLEIKDSKSNLNK_		AAADALS(0.999)DLEIKDS(0.001)KSNLNK	0	0	1	2	P09938	P09938	RNR2	Ribonucleoside-diphosphate reductase small chain 1	1	83.09
AAADALSDLEIKDSKSNLNK	20	Phospho (STY)	_AAADALSDLEIKDpSKSNLNK_		AAADALSDLEIKDS(0.989)KS(0.011)NLNK	0	0	1	2	P09938	P09938	RNR2	Ribonucleoside-diphosphate reductase small chain 1	1	319.47
AAADALSDLEIKDSKSNLNKELETLR	26	Phospho (STY)	_AAADALSDLEIKDpSKSNLNKELETLR_		AAADALSDLEIKDS(0.938)KS(0.061)NLNKELET(0.001)LR	0	0	1	3	P09938	P09938	RNR2	Ribonucleoside-diphosphate reductase small chain 1	1	178.85
AAAEGVANLHLDEATGEMVSKSELK	25	Phospho (STY)	_AAAEGVANLHLDEATGEMVSKpSELK_		AAAEGVANLHLDEATGEMVS(0.085)KS(0.915)ELK	0	0	1	1	P15180	P15180	KRS1	Lysine--tRNA ligase, cytoplasmic	1	285.82
AAAHQQNYFNDSDDEDDEDNIK	22	Phospho (STY)	_AAAHQQNYFNDpSDDEDDEDNIK_		AAAHQQNYFNDS(1)DDEDDEDNIK	0	0	1	0	P32657	P32657	CHD1	Chromo domain-containing protein 1	1	120.63
AAAHQQNYFNDSDDEDDEDNIKQSR	25	Phospho (STY)	_AAAHQQNYFNDpSDDEDDEDNIKQSR_		AAAHQQNYFNDS(1)DDEDDEDNIKQSR	0	0	1	1	P32657	P32657	CHD1	Chromo domain-containing protein 1	6	436.13
AAALASTTPLVHVASVEK	18	Phospho (STY)	_AAALASTTPLVHVApSVEK_		AAALASTTPLVHVAS(1)VEK	0	0	1	0	P00431	P00431	CCP1	Cytochrome c peroxidase, mitochondrial	1	166.3
AAANHTPPDMTNMDTR	16	Phospho (STY)	_AAANHpTPPDMTNMDTR_		AAANHT(1)PPDMTNMDTR	0	0	1	0	P18759	P18759	SEC18	Vesicular-fusion protein SEC18	1	162.92
AAASTLEDIEVK	12	Phospho (STY)	_AAASpTLEDIEVK_		AAAS(0.36)T(0.64)LEDIEVK	0	0	1	0	P38431	P38431	TIF5	Eukaryotic translation initiation factor 5	1	94.688
AAASTPEPNLK	11	Phospho (STY)	_AAASpTPEPNLK_		AAAST(1)PEPNLK	0	0	1	0	P32790	P32790	SLA1	Actin cytoskeleton-regulatory complex protein SLA1	1	162.1
AADELGIDVDSDEDDISK	18	Phospho (STY)	_AADELGIDVDpSDEDDISK_		AADELGIDVDS(1)DEDDISK	0	0	1	0	P38112	P38112	MAK5	ATP-dependent RNA helicase MAK5	2	254.53
AADELGIDVDSDEDDISKSNSDTFLLK	27	Phospho (STY)	_AADELGIDVDpSDEDDISKSNSDTFLLK_		AADELGIDVDS(1)DEDDISKSNSDTFLLK	0	0	1	1	P38112	P38112	MAK5	ATP-dependent RNA helicase MAK5	1	247.76
AADNTSSANDNNTVENDESAWNRR	24	Phospho (STY)	_AADNTpSSANDNNTVENDESAWNRR_		AADNT(0.01)S(0.902)S(0.087)ANDNNTVENDESAWNRR	0	0	1	1	Q03714	Q03714	USA1	U1 SNP1-associating protein 1	1	211.3
AADQADESSPLLSPSNSNHPSEHPQQDLNNK	31	2 Phospho (STY)	_AADQADESpSPLLpSPSNSNHPSEHPQQDLNNK_		AADQADES(0.463)S(0.541)PLLS(0.959)PS(0.036)NS(0.001)NHPSEHPQQDLNNK	0	0	2	0	Q12296	Q12296	MAM3	Protein MAM3	2	150.8
AADQADESSPLLSPSNSNHPSEHPQQDLNNK	31	2 Phospho (STY)	_AADQADESpSPLLSPSNpSNHPSEHPQQDLNNK_		AADQADES(0.385)S(0.615)PLLS(0.02)PS(0.052)NS(0.915)NHPS(0.013)EHPQQDLNNK	0	0	2	0	Q12296	Q12296	MAM3	Protein MAM3	1	155.01
AADQADESSPLLSPSNSNHPSEHPQQDLNNK	31	2 Phospho (STY)	_AADQADESSPLLpSPSNpSNHPSEHPQQDLNNK_		AADQADES(0.328)S(0.263)PLLS(0.409)PS(0.009)NS(0.991)NHPSEHPQQDLNNK	0	0	2	0	Q12296	Q12296	MAM3	Protein MAM3	3	170.85
AADQADESSPLLSPSNSNHPSEHPQQDLNNK	31	2 Phospho (STY)	_AADQADESSPLLpSPpSNSNHPSEHPQQDLNNK_		AADQADES(0.149)S(0.056)PLLS(0.794)PS(0.474)NS(0.344)NHPS(0.184)EHPQQDLNNK	0	0	2	0	Q12296	Q12296	MAM3	Protein MAM3	1	99.603
AADQADESSPLLSPSNSNHPSEHPQQDLNNK	31	2 Phospho (STY)	_AADQADESSPLLSPSNpSNHPpSEHPQQDLNNK_		AADQADES(0.056)S(0.066)PLLS(0.289)PS(0.121)NS(0.514)NHPS(0.954)EHPQQDLNNK	0	0	2	0	Q12296	Q12296	MAM3	Protein MAM3	1	130.88
AADQADESSPLLSPSNSNHPSEHPQQDLNNK	31	2 Phospho (STY)	_AADQADEpSSPLLpSPSNSNHPSEHPQQDLNNK_		AADQADES(0.55)S(0.45)PLLS(0.995)PS(0.004)NSNHPSEHPQQDLNNK	0	0	2	0	Q12296	Q12296	MAM3	Protein MAM3	1	187.79
AADQADESSPLLSPSNSNHPSEHPQQDLNNK	31	2 Phospho (STY)	_AADQADESpSPLLSPSNSNHPpSEHPQQDLNNK_		AADQADES(0.13)S(0.825)PLLS(0.044)PS(0.004)NS(0.009)NHPS(0.987)EHPQQDLNNK	0	0	2	0	Q12296	Q12296	MAM3	Protein MAM3	1	157.8
AADQADESSPLLSPSNSNHPSEHPQQDLNNK	31	Phospho (STY)	_AADQADESpSPLLSPSNSNHPSEHPQQDLNNK_		AADQADES(0.378)S(0.617)PLLS(0.004)PSNSNHPSEHPQQDLNNK	0	0	1	0	Q12296	Q12296	MAM3	Protein MAM3	2	182.17
AADQADESSPLLSPSNSNHPSEHPQQDLNNK	31	Phospho (STY)	_AADQADESSPLLSPpSNSNHPSEHPQQDLNNK_		AADQADESSPLLS(0.385)PS(0.613)NS(0.002)NHPSEHPQQDLNNK	0	0	1	0	Q12296	Q12296	MAM3	Protein MAM3	2	276.55
AADQADESSPLLSPSNSNHPSEHPQQDLNNK	31	Phospho (STY)	_AADQADESSPLLpSPSNSNHPSEHPQQDLNNK_		AADQADES(0.006)S(0.015)PLLS(0.692)PS(0.235)NS(0.045)NHPS(0.007)EHPQQDLNNK	0	0	1	0	Q12296	Q12296	MAM3	Protein MAM3	1	54.702
AADQADESSPLLSPSNSNHPSEHPQQDLNNK	31	Phospho (STY)	_AADQADESSPLLSPSNpSNHPSEHPQQDLNNK_		AADQADESSPLLSPS(0.001)NS(0.995)NHPS(0.004)EHPQQDLNNK	0	0	1	0	Q12296	Q12296	MAM3	Protein MAM3	1	265.21
AADQADESSPLLSPSNSNHPSEHPQQDLNNK	31	Phospho (STY)	_AADQADEpSSPLLSPSNSNHPSEHPQQDLNNK_		AADQADES(0.5)S(0.5)PLLSPSNSNHPSEHPQQDLNNK	0	0	1	0	Q12296	Q12296	MAM3	Protein MAM3	1	144.78
AADSPSMASNIDEK	14	Phospho (STY)	_AADpSPSMASNIDEK_		AADS(1)PSMASNIDEK	0	0	1	0	P40480	P40480	HOS4	Protein HOS4	1	199.07
AADTPETSDAVHTEQKPEEEK	21	Phospho (STY)	_AADpTPETSDAVHTEQKPEEEK_		AADT(1)PETSDAVHTEQKPEEEK	0	0	1	1	P38351	P38351	PAF1	RNA polymerase II-associated protein 1	1	241.29
AADTPETSDAVHTEQKPEEEKETLQEE	27	2 Phospho (STY)	_AADpTPETpSDAVHTEQKPEEEKETLQEE_		AADT(1)PET(0.038)S(0.961)DAVHTEQKPEEEKETLQEE	0	0	2	2	P38351	P38351	PAF1	RNA polymerase II-associated protein 1	1	190.97
AADTPETSDAVHTEQKPEEEKETLQEE	27	2 Phospho (STY)	_AADpTPEpTSDAVHTEQKPEEEKETLQEE_		AADT(1)PET(0.539)S(0.457)DAVHT(0.003)EQKPEEEKETLQEE	0	0	2	2	P38351	P38351	PAF1	RNA polymerase II-associated protein 1	3	115.77
AADTPETSDAVHTEQKPEEEKETLQEE	27	Phospho (STY)	_AADpTPETSDAVHTEQKPEEEKETLQEE_		AADT(0.999)PET(0.001)SDAVHTEQKPEEEKETLQEE	0	0	1	2	P38351	P38351	PAF1	RNA polymerase II-associated protein 1	3	307.47
AADTPETSDAVHTEQKPEEEKETLQEE	27	Phospho (STY)	_AADTPETpSDAVHTEQKPEEEKETLQEE_		AADTPET(0.008)S(0.992)DAVHTEQKPEEEKETLQEE	0	0	1	2	P38351	P38351	PAF1	RNA polymerase II-associated protein 1	2	195.23
AADVENLSDDDEHR	14	Phospho (STY)	_AADVENLpSDDDEHR_		AADVENLS(1)DDDEHR	0	0	1	0	P25558	P25558	BUD3	Bud site selection protein 3	3	175.39
AADVENLSDDDEHRQNESR	19	Phospho (STY)	_AADVENLpSDDDEHRQNESR_		AADVENLS(1)DDDEHRQNESR	0	0	1	1	P25558	P25558	BUD3	Bud site selection protein 3	1	197.31
AADVENLSDDDEHRQNESR	19	2 Phospho (STY)	_AADVENLpSDDDEHRQNEpSR_		AADVENLS(1)DDDEHRQNES(1)R	0	0	2	1	P25558	P25558	BUD3	Bud site selection protein 3	1	139.22
AADYSVINGNDENHKEDNNESQIVK	25	Phospho (STY)	_AADYpSVINGNDENHKEDNNESQIVK_		AADY(0.177)S(0.823)VINGNDENHKEDNNESQIVK	0	0	1	1	P45818	P45818	ROK1	ATP-dependent RNA helicase ROK1	1	92.238
AADYSVINGNDENHKEDNNESQIVK	25	Phospho (STY)	_AADYSVINGNDENHKEDNNEpSQIVK_		AADYSVINGNDENHKEDNNES(1)QIVK	0	0	1	1	P45818	P45818	ROK1	ATP-dependent RNA helicase ROK1	1	118.68
AAEADQEEKEASKPDVSDEQTEEVALPK	28	Phospho (STY)	_AAEADQEEKEASKPDVpSDEQTEEVALPK_		AAEADQEEKEASKPDVS(1)DEQTEEVALPK	0	0	1	2	Q08208	Q08208	NOP12	Nucleolar protein 12	2	354.15
AAEADQEEKEASKPDVSDEQTEEVALPK	28	Phospho (STY)	_AAEADQEEKEApSKPDVSDEQTEEVALPK_		AAEADQEEKEAS(0.995)KPDVS(0.005)DEQTEEVALPK	0	0	1	2	Q08208	Q08208	NOP12	Nucleolar protein 12	1	181.13
AAEAGETGAATSATEGDNNNNTAAGDK	27	Phospho (STY)	_AAEAGETGAATpSATEGDNNNNTAAGDK_		AAEAGETGAAT(0.015)S(0.985)ATEGDNNNNTAAGDK	0	0	1	0	Q07478	Q07478	SUB2	ATP-dependent RNA helicase SUB2	1	219.43
AAEAGETGAATSATEGDNNNNTAAGDKK	28	Phospho (STY)	_AAEAGETGAATpSATEGDNNNNTAAGDKK_		AAEAGETGAAT(0.063)S(0.922)AT(0.015)EGDNNNNTAAGDKK	0	0	1	1	Q07478	Q07478	SUB2	ATP-dependent RNA helicase SUB2	1	105.19
AAEAGETGAATSATEGDNNNNTAAGDKK	28	Phospho (STY)	_AAEAGETGAApTSATEGDNNNNTAAGDKK_		AAEAGETGAAT(0.489)S(0.489)AT(0.022)EGDNNNNTAAGDKK	0	0	1	1	Q07478	Q07478	SUB2	ATP-dependent RNA helicase SUB2	2	123.73
AAEAGETGAATSATEGDNNNNTAAGDKKGSYVGIHSTGFK	40	Phospho (STY)	_AAEAGETGAATSATEGDNNNNTAAGDKKGpSYVGIHSTGFK_		AAEAGETGAATSATEGDNNNNT(0.034)AAGDKKGS(0.802)YVGIHS(0.124)T(0.04)GFK	0	0	1	2	Q07478	Q07478	SUB2	ATP-dependent RNA helicase SUB2	1	63.874
AAEESGDFTTADSVK	15	Phospho (STY)	_AAEEpSGDFTTADSVK_		AAEES(1)GDFTTADSVK	0	0	1	0	P29056	P29056	BRF1	Transcription factor IIIB 70 kDa subunit	1	97.767
AAELSGSHPDYNQAK	15	Phospho (STY)	_AAELSGpSHPDYNQAK_		AAELS(0.003)GS(0.997)HPDYNQAK	0	0	1	0	P06115	P06115	CTT1	Catalase T	1	140.84
AAETQIPFLQQEFSSEDEDEEYVYDEELNK	30	Phospho (STY)	_AAETQIPFLQQEFpSSEDEDEEYVYDEELNK_		AAETQIPFLQQEFS(0.5)S(0.5)EDEDEEYVYDEELNK	0	0	1	0	Q02959	Q02959	HOS3	Histone deacetylase HOS3	1	122.66
AAFDEDGNISNVK	13	Phospho (STY)	_AAFDEDGNIpSNVK_		AAFDEDGNIS(1)NVK	0	0	1	0	P08539	P08539	GPA1	Guanine nucleotide-binding protein alpha-1 subunit	1	146.34
AAFDEDGNISNVKSDTDR	18	Phospho (STY)	_AAFDEDGNISNVKpSDTDR_		AAFDEDGNIS(0.002)NVKS(0.942)DT(0.056)DR	0	0	1	1	P08539	P08539	GPA1	Guanine nucleotide-binding protein alpha-1 subunit	2	169.41
AAFDEDGNISNVKSDTDRDAETVTQNEDADR	31	Phospho (STY)	_AAFDEDGNISNVKpSDTDRDAETVTQNEDADR_		AAFDEDGNIS(0.037)NVKS(0.923)DT(0.039)DRDAETVTQNEDADR	0	0	1	2	P08539	P08539	GPA1	Guanine nucleotide-binding protein alpha-1 subunit	1	355.33
AAFDEDGNISNVKSDTDRDAETVTQNEDADR	31	Phospho (STY)	_AAFDEDGNIpSNVKSDTDRDAETVTQNEDADR_		AAFDEDGNIS(1)NVKSDTDRDAETVTQNEDADR	0	0	1	2	P08539	P08539	GPA1	Guanine nucleotide-binding protein alpha-1 subunit	1	188.54
AAFDEDGNISNVKSDTDRDAETVTQNEDADRNNSSR	36	Phospho (STY)	_AAFDEDGNIpSNVKSDTDRDAETVTQNEDADRNNSSR_		AAFDEDGNIS(0.994)NVKS(0.006)DTDRDAETVTQNEDADRNNSSR	0	0	1	3	P08539	P08539	GPA1	Guanine nucleotide-binding protein alpha-1 subunit	1	247.01
AAFGSSSFAPANNELFGSNFTISKPTVDSPK	31	Phospho (STY)	_AAFGSSSFAPANNELFGSNFTISKPTVDpSPK_		AAFGSSSFAPANNELFGSNFTIS(0.001)KPT(0.021)VDS(0.978)PK	0	0	1	1	P40477	P40477	NUP159	Nucleoporin NUP159	1	304.36
AAFITEGQKSK	11	Phospho (STY)	_AAFITEGQKpSK_		AAFIT(0.004)EGQKS(0.996)K	0	0	1	1	P47170	P47170	IML1	Vacuolar membrane-associated protein IML1	1	90.707
AAFITEGQKSKHDDSNTYSLTQQLK	25	Phospho (STY)	_AAFITEGQKpSKHDDSNTYSLTQQLK_		AAFIT(0.091)EGQKS(0.875)KHDDS(0.033)NTYSLTQQLK	0	0	1	2	P47170	P47170	IML1	Vacuolar membrane-associated protein IML1	2	158.72
AAFITEGQKSKHDDSNTYSLTQQLK	25	2 Phospho (STY)	_AAFITEGQKpSKHDDSNpTYSLTQQLK_		AAFIT(0.006)EGQKS(0.994)KHDDS(0.081)NT(0.883)Y(0.001)S(0.033)LT(0.002)QQLK	0	0	2	2	P47170	P47170	IML1	Vacuolar membrane-associated protein IML1	1	105.21
AAFITEGQKSKHDDSNTYSLTQQLK	25	2 Phospho (STY)	_AAFITEGQKpSKHDDSNTYpSLTQQLK_		AAFIT(0.006)EGQKS(0.826)KHDDS(0.167)NT(0.002)Y(0.029)S(0.954)LT(0.016)QQLK	0	0	2	2	P47170	P47170	IML1	Vacuolar membrane-associated protein IML1	1	118.81
AAGDTNNSWDR	11	Phospho (STY)	_AAGDTNNpSWDR_		AAGDTNNS(1)WDR	0	0	1	0	Q05584	Q05584	GLO2	Hydroxyacylglutathione hydrolase, cytoplasmic isozyme	2	214.46
AAGSGESTPERSDFK	15	3 Phospho (STY)	_AAGpSGEpSpTPERSDFK_		AAGS(0.999)GES(0.991)T(0.957)PERS(0.054)DFK	0	0	3	1	P07834	P07834	CDC4	Cell division control protein 4	1	43.861
AAGSGESTPERSDFKR	16	3 Phospho (STY)	_AAGpSGEpSpTPERSDFKR_		AAGS(1)GES(1)T(0.999)PERS(0.001)DFKR	0	0	3	2	P07834	P07834	CDC4	Cell division control protein 4	1	98.804
AAGSLKSEPPEKEK	14	Phospho (STY)	_AAGpSLKSEPPEKEK_		AAGS(0.997)LKS(0.003)EPPEKEK	0	0	1	2	P30619	P30619	SEC1	Protein transport protein SEC1	1	128.79
AAGSYYVEAQHK	12	Phospho (STY)	_AAGSYpYVEAQHK_		AAGS(0.003)Y(0.382)Y(0.615)VEAQHK	0	0	1	0	Q12213;P05737	Q12213	RPL7B;RPL7A	60S ribosomal protein L7-B;60S ribosomal protein L7-A	1	130.41
AAGSYYVEAQHK	12	Phospho (STY)	_AAGSpYYVEAQHK_		AAGSY(1)YVEAQHK	0	0	1	0	Q12213;P05737	Q12213	RPL7B;RPL7A	60S ribosomal protein L7-B;60S ribosomal protein L7-A	1	191.79
AAGSYYVEAQHK	12	Phospho (STY)	_AAGpSYYVEAQHK_		AAGS(1)YYVEAQHK	0	0	1	0	Q12213;P05737	Q12213	RPL7B;RPL7A	60S ribosomal protein L7-B;60S ribosomal protein L7-A	1	202.29
AAHASDESFKR	11	Phospho (STY)	_AAHApSDESFKR_		AAHAS(0.999)DES(0.001)FKR	0	0	1	1	Q12466	Q12466	TCB1	Tricalbin-1	1	84.173
AAHASDESFKR	11	Phospho (STY)	_AAHASDEpSFKR_		AAHASDES(1)FKR	0	0	1	1	Q12466	Q12466	TCB1	Tricalbin-1	1	105.65
AAHASDESFKR	11	2 Phospho (STY)	_AAHApSDEpSFKR_		AAHAS(1)DES(1)FKR	0	0	2	1	Q12466	Q12466	TCB1	Tricalbin-1	1	78.985
AAHFDFAYKSNEHLGSDGSIASAR	24	2 Phospho (STY)	_AAHFDFAYKpSNEHLGpSDGSIASAR_		AAHFDFAYKS(1)NEHLGS(0.997)DGS(0.003)IASAR	0	0	2	1	Q03780	Q03780	YDR239C	Uncharacterized protein YDR239C	1	181.18
AAHFDFAYKSNEHLGSDGSIASAR	24	3 Phospho (STY)	_AAHFDFApYKpSNEHLGpSDGSIASAR_		AAHFDFAY(0.934)KS(0.985)NEHLGS(0.723)DGS(0.354)IAS(0.004)AR	0	0	3	1	Q03780	Q03780	YDR239C	Uncharacterized protein YDR239C	1	69.782
AAHFDFAYKSNEHLGSDGSIASAR	24	3 Phospho (STY)	_AAHFDFAYKpSNEHLGpSDGpSIASAR_		AAHFDFAY(0.036)KS(0.967)NEHLGS(0.949)DGS(0.805)IAS(0.244)AR	0	0	3	1	Q03780	Q03780	YDR239C	Uncharacterized protein YDR239C	1	49.942
AAHFDFAYKSNEHLGSDGSIASAR	24	Phospho (STY)	_AAHFDFAYKpSNEHLGSDGSIASAR_		AAHFDFAYKS(1)NEHLGSDGSIASAR	0	0	1	1	Q03780	Q03780	YDR239C	Uncharacterized protein YDR239C	1	195.8
AAHFDFAYKSNEHLGSDGSIASARKPLR	28	4 Phospho (STY)	_AAHFDFAYKpSNEHLGpSDGpSIApSARKPLR_		AAHFDFAY(0.034)KS(0.987)NEHLGS(0.99)DGS(0.99)IAS(0.999)ARKPLR	0	0	4	3	Q03780	Q03780	YDR239C	Uncharacterized protein YDR239C	1	48.096
AAHTSKPTIHLLSPIVNR	18	Phospho (STY)	_AAHTSKPTIHLLpSPIVNR_		AAHTSKPTIHLLS(1)PIVNR	0	0	1	1	Q04087	Q04087	LRS4	Monopolin complex subunit LRS4	1	211.92
AAIEDGPVTAENLSSETAR	19	Phospho (STY)	_AAIEDGPVTAENLpSSETAR_		AAIEDGPVTAENLS(0.781)S(0.205)ET(0.014)AR	0	0	1	0	Q12344	Q12344	GYP5	GTPase-activating protein GYP5	1	253.73
AAIGSSPLNFPSSSQR	16	Phospho (STY)	_AAIGSpSPLNFPSSSQR_		AAIGS(0.002)S(0.998)PLNFPSSSQR	0	0	1	0	P30665	P30665	MCM4	DNA replication licensing factor MCM4	2	237.05
AAIGSSPLNFPSSSQR	16	Phospho (STY)	_AAIGpSSPLNFPSSSQR_		AAIGS(0.5)S(0.5)PLNFPSSSQR	0	0	1	0	P30665	P30665	MCM4	DNA replication licensing factor MCM4	1	85.522
AAIGSSPLNFPSSSQR	16	2 Phospho (STY)	_AAIGpSpSPLNFPSSSQR_		AAIGS(1)S(1)PLNFPSSSQR	0	0	2	0	P30665	P30665	MCM4	DNA replication licensing factor MCM4	2	191.89
AAISFGAKPEEQKSSDTSKPAFTFGAQK	28	Phospho (STY)	_AAISFGAKPEEQKpSSDTSKPAFTFGAQK_		AAISFGAKPEEQKS(0.883)S(0.115)DT(0.001)S(0.001)KPAFTFGAQK	0	0	1	3	P14907	P14907	NSP1	Nucleoporin NSP1	1	278.57
AAKPFITWLETAESDDDEEDDE	22	Phospho (STY)	_AAKPFITWLETAEpSDDDEEDDE_		AAKPFITWLET(0.003)AES(0.997)DDDEEDDE	0	0	1	1	P38431	P38431	TIF5	Eukaryotic translation initiation factor 5	1	95.123
AALDEPDLNAVMTNEDSIDLNASEVDHSSR	30	2 Phospho (STY)	_AALDEPDLNAVMpTNEDpSIDLNASEVDHSSR_		AALDEPDLNAVMT(1)NEDS(1)IDLNASEVDHSSR	0	0	2	0	P40357	P40357	SEC9	Protein transport protein SEC9	2	199.63
AALDEPDLNAVMTNEDSIDLNASEVDHSSR	30	Phospho (STY)	_AALDEPDLNAVMTNEDpSIDLNASEVDHSSR_		AALDEPDLNAVMT(0.004)NEDS(0.994)IDLNAS(0.002)EVDHSSR	0	0	1	0	P40357	P40357	SEC9	Protein transport protein SEC9	1	61.608
AALEKNEAESGVSEDNDNGSLEK	23	Phospho (STY)	_AALEKNEAESGVSEDNDNGpSLEK_		AALEKNEAESGVSEDNDNGS(1)LEK	0	0	1	1	Q06169	Q06169	PEX30	Peroxisomal membrane protein PEX30	1	248.45
AALEKNEAESGVSEDNDNGSLEK	23	Phospho (STY)	_AALEKNEAESGVpSEDNDNGSLEK_		AALEKNEAESGVS(1)EDNDNGSLEK	0	0	1	1	Q06169	Q06169	PEX30	Peroxisomal membrane protein PEX30	1	147.87
AALENNEPTISLQTSQTENEDDASR	25	Phospho (STY)	_AALENNEPTISLQTpSQTENEDDASR_		AALENNEPTISLQT(0.045)S(0.951)QT(0.004)ENEDDASR	0	0	1	0	Q12151	Q12151	UPC2	Sterol uptake control protein 2	2	167.55
AALENNEPTISLQTSQTENEDDASRQDMTSK	31	Phospho (STY)	_AALENNEPTISLQTpSQTENEDDASRQDMTSK_		AALENNEPTISLQT(0.03)S(0.967)QT(0.003)ENEDDASRQDMTSK	0	0	1	1	Q12151	Q12151	UPC2	Sterol uptake control protein 2	1	208.29
AALLSSGNVK	10	Phospho (STY)	_AALLpSSGNVK_		AALLS(0.771)S(0.229)GNVK	0	0	1	0	P39730	P39730	FUN12	Eukaryotic translation initiation factor 5B	1	105.36
AALRYSPDRR	10	Phospho (STY)	_AALRYpSPDRR_		AALRYS(1)PDRR	0	0	1	2	P14180	P14180	CHS2	Chitin synthase 2	2	107.99
AALSDITNSFNK	12	Phospho (STY)	_AALSDITNpSFNK_		AALSDIT(0.001)NS(0.999)FNK	0	0	1	0	P34244	P34244	HSL1	Probable serine/threonine-protein kinase HSL1	1	237.27
AAMELEAKEQSQENILQEPDLKDNK	25	Phospho (STY)	_AAMELEAKEQpSQENILQEPDLKDNK_		AAMELEAKEQS(1)QENILQEPDLKDNK	0	0	1	2	P40340	P40340	YTA7	Tat-binding homolog 7	1	271.13
AAMNLETPSNPDSAYHK	17	Phospho (STY)	_AAMNLETPpSNPDSAYHK_		AAMNLET(0.005)PS(0.973)NPDS(0.021)AYHK	0	0	1	0	Q08965	Q08965	BMS1	Ribosome biogenesis protein BMS1	1	58.712
AANLGGVAVSGLEMAQNSQR	20	Phospho (STY)	_AANLGGVAVSGLEMAQNpSQR_		AANLGGVAVSGLEMAQNS(1)QR	0	0	1	0	P07262	P07262	GDH1	NADP-specific glutamate dehydrogenase 1	1	137.58
AANMSDDESSLIK	13	Oxidation (M),Phospho (STY)	_AANM(ox)pSDDESSLIK_	AANM(1)SDDESSLIK	AANMS(1)DDESSLIK	0	1	1	0	P19880	P19880	YAP1	AP-1-like transcription factor YAP1	4	171.51
AANMSDDESSLIK	13	Phospho (STY)	_AANMpSDDESSLIK_		AANMS(1)DDESSLIK	0	0	1	0	P19880	P19880	YAP1	AP-1-like transcription factor YAP1	2	170.95
AANMSDDESSLIK	13	Oxidation (M),2 Phospho (STY)	_AANM(ox)pSDDESpSLIK_	AANM(1)SDDESSLIK	AANMS(1)DDES(0.16)S(0.84)LIK	0	1	2	0	P19880	P19880	YAP1	AP-1-like transcription factor YAP1	2	178
AANMSDDESSLIK	13	2 Phospho (STY)	_AANMpSDDESpSLIK_		AANMS(0.844)DDES(0.33)S(0.825)LIK	0	0	2	0	P19880	P19880	YAP1	AP-1-like transcription factor YAP1	1	52.341
AANMSDDESSLIK	13	2 Phospho (STY)	_AANMpSDDEpSSLIK_		AANMS(0.994)DDES(0.679)S(0.327)LIK	0	0	2	0	P19880	P19880	YAP1	AP-1-like transcription factor YAP1	1	65.895
AANMSDDESSLIKNQLINEEPELPK	25	Oxidation (M),2 Phospho (STY)	_AANM(ox)pSDDESpSLIKNQLINEEPELPK_	AANM(1)SDDESSLIKNQLINEEPELPK	AANMS(1)DDES(0.069)S(0.932)LIKNQLINEEPELPK	0	1	2	1	P19880	P19880	YAP1	AP-1-like transcription factor YAP1	5	152.01
AANMSDDESSLIKNQLINEEPELPK	25	2 Phospho (STY)	_AANMpSDDESpSLIKNQLINEEPELPK_		AANMS(0.999)DDES(0.04)S(0.961)LIKNQLINEEPELPK	0	0	2	1	P19880	P19880	YAP1	AP-1-like transcription factor YAP1	2	168.69
AANMSDDESSLIKNQLINEEPELPK	25	Oxidation (M),Phospho (STY)	_AANM(ox)pSDDESSLIKNQLINEEPELPK_	AANM(1)SDDESSLIKNQLINEEPELPK	AANMS(1)DDESSLIKNQLINEEPELPK	0	1	1	1	P19880	P19880	YAP1	AP-1-like transcription factor YAP1	1	179.49
AANMSDDESSLIKNQLINEEPELPK	25	Phospho (STY)	_AANMpSDDESSLIKNQLINEEPELPK_		AANMS(1)DDESSLIKNQLINEEPELPK	0	0	1	1	P19880	P19880	YAP1	AP-1-like transcription factor YAP1	1	258.25
AAQAENIVGSVSNLK	15	Phospho (STY)	_AAQAENIVGpSVSNLK_		AAQAENIVGS(0.966)VS(0.034)NLK	0	0	1	0	P38164	P38164	SEA4	SEH-associated protein 4	2	195.08
AAQDSFAANWGVMVSHR	17	Phospho (STY)	_AAQDSFAANWGVMVpSHR_		AAQDSFAANWGVMVS(1)HR	0	0	1	0	P00925	P00925	ENO2	Enolase 2	1	156.2
AAQQDSSEDENIGGEYYTK	19	Phospho (STY)	_AAQQDpSSEDENIGGEYYTK_		AAQQDS(0.5)S(0.5)EDENIGGEYYTK	0	0	1	0	P25037	P25037	UBP1	Ubiquitin carboxyl-terminal hydrolase 1	3	212.37
AAQQDSSEDENIGGEYYTK	19	Phospho (STY)	_AAQQDSpSEDENIGGEYYTK_		AAQQDS(0.217)S(0.783)EDENIGGEYYTK	0	0	1	0	P25037	P25037	UBP1	Ubiquitin carboxyl-terminal hydrolase 1	1	109.42
AAQQDSSEDENIGGEYYTK	19	2 Phospho (STY)	_AAQQDpSpSEDENIGGEYYTK_		AAQQDS(1)S(1)EDENIGGEYYTK	0	0	2	0	P25037	P25037	UBP1	Ubiquitin carboxyl-terminal hydrolase 1	1	132.03
AAQSPEHSTAKR	12	Phospho (STY)	_AAQpSPEHSTAKR_		AAQS(0.999)PEHSTAKR	0	0	1	1	Q03002	Q03002	FRK1	Fatty acyl-CoA synthetase and RNA processing-associated kinase 1	1	82.102
AASALTESSDNEKDASPVPSEQSSVSSAMSNVK	33	Phospho (STY)	_AASALTESSDNEKDApSPVPSEQSSVSSAMSNVK_		AASALT(0.003)ES(0.005)S(0.005)DNEKDAS(0.987)PVPSEQSSVSSAMSNVK	0	0	1	1	P21672	P21672	RNR3	Ribonucleoside-diphosphate reductase large chain 2	1	108.28
AASALTESSDNEKDASPVPSEQSSVSSAMSNVK	33	Phospho (STY)	_AASALTEpSSDNEKDASPVPSEQSSVSSAMSNVK_		AASALT(0.005)ES(0.498)S(0.498)DNEKDASPVPSEQSSVSSAMSNVK	0	0	1	1	P21672	P21672	RNR3	Ribonucleoside-diphosphate reductase large chain 2	1	189.63
AASALTESSDNEKDASPVPSEQSSVSSAMSNVK	33	2 Phospho (STY)	_AASALTEpSpSDNEKDASPVPSEQSSVSSAMSNVK_		AAS(0.315)ALT(0.391)ES(0.517)S(0.501)DNEKDAS(0.273)PVPS(0.002)EQSSVSSAMSNVK	0	0	2	1	P21672	P21672	RNR3	Ribonucleoside-diphosphate reductase large chain 2	1	72.585
AASDAIPPASPK	12	Phospho (STY)	_AASDAIPPApSPK_		AASDAIPPAS(1)PK	0	0	1	0	P00817	P00817	IPP1	Inorganic pyrophosphatase	27	181.76
AASDAIPPASPK	12	2 Phospho (STY)	_AApSDAIPPApSPK_		AAS(1)DAIPPAS(1)PK	0	0	2	0	P00817	P00817	IPP1	Inorganic pyrophosphatase	1	70.654
AASDAIPPASPKADAPIDK	19	Phospho (STY)	_AASDAIPPApSPKADAPIDK_		AASDAIPPAS(1)PKADAPIDK	0	0	1	1	P00817	P00817	IPP1	Inorganic pyrophosphatase	5	110.26
AASDDSDDNNDENMDLD	17	Oxidation (M),2 Phospho (STY)	_AApSDDpSDDNNDENM(ox)DLD_	AASDDSDDNNDENM(1)DLD	AAS(1)DDS(1)DDNNDENMDLD	0	1	2	0	P32590	P32590	SSE2	Heat shock protein homolog SSE2	1	89.232
AASDDSDDNNDENMDLD	17	Oxidation (M),Phospho (STY)	_AASDDpSDDNNDENM(ox)DLD_	AASDDSDDNNDENM(1)DLD	AAS(0.016)DDS(0.984)DDNNDENMDLD	0	1	1	0	P32590	P32590	SSE2	Heat shock protein homolog SSE2	1	199.37
AASDDSDDNNDENMDLD	17	Oxidation (M),Phospho (STY)	_AApSDDSDDNNDENM(ox)DLD_	AASDDSDDNNDENM(1)DLD	AAS(0.555)DDS(0.445)DDNNDENMDLD	0	1	1	0	P32590	P32590	SSE2	Heat shock protein homolog SSE2	1	74.789
AASDDSDDNNDENMDLD	17	Phospho (STY)	_AApSDDSDDNNDENMDLD_		AAS(0.688)DDS(0.312)DDNNDENMDLD	0	0	1	0	P32590	P32590	SSE2	Heat shock protein homolog SSE2	1	43.557
AASDSESDSDDEEEEKKEK	19	Phospho (STY)	_AASDSESDpSDDEEEEKKEK_		AASDSESDS(1)DDEEEEKKEK	0	0	1	2	Q12499	Q12499	NOP58	Nucleolar protein 58	1	261.82
AASDSESDSDDEEEEKKEK	19	3 Phospho (STY)	_AApSDSEpSDpSDDEEEEKKEK_		AAS(1)DS(0.381)ES(0.62)DS(1)DDEEEEKKEK	0	0	3	2	Q12499	Q12499	NOP58	Nucleolar protein 58	1	254.25
AASEAEPAKNSNPSMTNR	18	Phospho (STY)	_AASEAEPAKNpSNPSMTNR_		AASEAEPAKNS(0.954)NPS(0.039)MT(0.007)NR	0	0	1	1	Q04279	Q04279	SEG1	Eisosome protein SEG1	1	65.811
AASEESDVEEDEDK	14	Phospho (STY)	_AApSEESDVEEDEDK_		AAS(1)EESDVEEDEDK	0	0	1	0	Q04660	Q04660	ERB1	Ribosome biogenesis protein ERB1	2	268.9
AASEESDVEEDEDK	14	Phospho (STY)	_AASEEpSDVEEDEDK_		AASEES(1)DVEEDEDK	0	0	1	0	Q04660	Q04660	ERB1	Ribosome biogenesis protein ERB1	1	379.69
AASEESDVEEDEDK	14	2 Phospho (STY)	_AApSEEpSDVEEDEDK_		AAS(1)EES(1)DVEEDEDK	0	0	2	0	Q04660	Q04660	ERB1	Ribosome biogenesis protein ERB1	1	261.1
AASEPFNTAK	10	Phospho (STY)	_AApSEPFNTAK_		AAS(1)EPFNTAK	0	0	1	0	P25341	P25341	KIN82	Serine/threonine-protein kinase KIN82	1	143.7
AASEPNGLQLASATSPTSSSAR	22	2 Phospho (STY)	_AApSEPNGLQLASATpSPTSSSAR_		AAS(1)EPNGLQLASAT(0.012)S(0.942)PT(0.035)S(0.007)S(0.002)S(0.001)AR	0	0	2	0	P53739	P53739	FPK1	Flippase kinase 1	1	122.12
AASEPNGLQLASATSPTSSSAR	22	Phospho (STY)	_AASEPNGLQLASATpSPTSSSAR_		AASEPNGLQLASAT(0.035)S(0.859)PT(0.069)S(0.025)S(0.009)S(0.003)AR	0	0	1	0	P53739	P53739	FPK1	Flippase kinase 1	2	322.67
AASEPNGLQLASATSPTSSSAR	22	Phospho (STY)	_AApSEPNGLQLASATSPTSSSAR_		AAS(1)EPNGLQLASATSPTSSSAR	0	0	1	0	P53739	P53739	FPK1	Flippase kinase 1	1	288.3
AASFQDSTIPDAR	13	Phospho (STY)	_AApSFQDSTIPDAR_		AAS(1)FQDSTIPDAR	0	0	1	0	P53742	P53742	NOG2	Nucleolar GTP-binding protein 2	1	222.45
AASHSEEPLELPESTINSSFNDDSVNR	27	2 Phospho (STY)	_AASHSEEPLELPESTINpSpSFNDDSVNR_		AASHSEEPLELPES(0.044)T(0.128)INS(0.861)S(0.965)FNDDS(0.002)VNR	0	0	2	0	P48415	P48415	SEC16	COPII coat assembly protein SEC16	1	90.701
AASHSEEPLELPESTINSSFNDDSVNR	27	2 Phospho (STY)	_AASHpSEEPLELPESTINSpSFNDDSVNR_		AAS(0.451)HS(0.549)EEPLELPESTINS(0.002)S(0.997)FNDDS(0.001)VNR	0	0	2	0	P48415	P48415	SEC16	COPII coat assembly protein SEC16	1	135.9
AASHSEEPLELPESTINSSFNDDSVNR	27	Phospho (STY)	_AASHSEEPLELPESTINSpSFNDDSVNR_		AASHSEEPLELPESTINS(0.013)S(0.986)FNDDS(0.001)VNR	0	0	1	0	P48415	P48415	SEC16	COPII coat assembly protein SEC16	1	243.05
AASHSEEPLELPESTINSSFNDDSVNR	27	Phospho (STY)	_AASHpSEEPLELPESTINSSFNDDSVNR_		AAS(0.123)HS(0.877)EEPLELPESTINSSFNDDSVNR	0	0	1	0	P48415	P48415	SEC16	COPII coat assembly protein SEC16	1	233.43
AASHSEEPLELPESTINSSFNDDSVNR	27	Phospho (STY)	_AApSHSEEPLELPESTINSSFNDDSVNR_		AAS(0.766)HS(0.234)EEPLELPESTINSSFNDDSVNR	0	0	1	0	P48415	P48415	SEC16	COPII coat assembly protein SEC16	1	167.17
AASHSEEPLELPESTINSSFNDDSVNRTESDIASK	35	2 Phospho (STY)	_AASHSEEPLELPESTINpSpSFNDDSVNRTESDIASK_		AASHSEEPLELPES(0.198)T(0.252)INS(0.593)S(0.95)FNDDS(0.002)VNRT(0.003)ES(0.003)DIASK	0	0	2	1	P48415	P48415	SEC16	COPII coat assembly protein SEC16	1	111.1
AASHSEEPLELPESTINSSFNDDSVNRTESDIASK	35	2 Phospho (STY)	_AASHSEEPLELPESTINSpSFNDDSVNRTEpSDIASK_		AASHSEEPLELPES(0.176)T(0.215)INS(0.267)S(0.29)FNDDS(0.24)VNRT(0.199)ES(0.596)DIAS(0.016)K	0	0	2	1	P48415	P48415	SEC16	COPII coat assembly protein SEC16	1	110.78
AASHSEEPLELPESTINSSFNDDSVNRTESDIASK	35	2 Phospho (STY)	_AASHSEEPLELPESTINSSFNDDSVNRpTEpSDIASK_		AASHSEEPLELPES(0.033)T(0.037)INS(0.045)S(0.058)FNDDS(0.349)VNRT(0.576)ES(0.888)DIAS(0.014)K	0	0	2	1	P48415	P48415	SEC16	COPII coat assembly protein SEC16	1	113.11
AASHSEEPLELPESTINSSFNDDSVNRTESDIASK	35	Phospho (STY)	_AASHSEEPLELPESTINSpSFNDDSVNRTESDIASK_		AASHSEEPLELPESTINS(0.062)S(0.938)FNDDSVNRTESDIASK	0	0	1	1	P48415	P48415	SEC16	COPII coat assembly protein SEC16	2	228.23
AASHSEEPLELPESTINSSFNDDSVNRTESDIASK	35	Phospho (STY)	_AASHSEEPLELPESTINSSFNDDSVNRpTESDIASK_		AASHSEEPLELPESTINSSFNDDS(0.093)VNRT(0.506)ES(0.329)DIAS(0.072)K	0	0	1	1	P48415	P48415	SEC16	COPII coat assembly protein SEC16	1	245.46
AASHSEEPLELPESTINSSFNDDSVNRTESDIASK	35	Phospho (STY)	_AASHSEEPLELPESTINSSFNDDpSVNRTESDIASK_		AASHSEEPLELPESTINSSFNDDS(0.698)VNRT(0.211)ES(0.089)DIAS(0.002)K	0	0	1	1	P48415	P48415	SEC16	COPII coat assembly protein SEC16	1	208.18
AASHSEEPLELPESTINSSFNDDSVNRTESDIASK	35	Phospho (STY)	_AApSHSEEPLELPESTINSSFNDDSVNRTESDIASK_		AAS(0.555)HS(0.445)EEPLELPESTINSSFNDDSVNRTESDIASK	0	0	1	1	P48415	P48415	SEC16	COPII coat assembly protein SEC16	1	186.37
AASHSEEPLELPESTINSSFNDDSVNRTESDIASK	35	Phospho (STY)	_AASHSEEPLELPESTINSSFNDDSVNRTEpSDIASK_		AASHSEEPLELPESTINS(0.001)S(0.003)FNDDS(0.294)VNRT(0.153)ES(0.546)DIAS(0.004)K	0	0	1	1	P48415	P48415	SEC16	COPII coat assembly protein SEC16	1	123.64
AASKNEDK	8	Phospho (STY)	_AApSKNEDK_		AAS(1)KNEDK	0	0	1	1	P53048	P53048	MAL11	General alpha-glucoside permease	1	54.982
AASPATVPQYR	11	Phospho (STY)	_AApSPATVPQYR_		AAS(0.999)PAT(0.001)VPQYR	0	0	1	0	Q08748	Q08748	YOR296W	Uncharacterized protein YOR296W	1	77.674
AASPETASVSPPIR	14	2 Phospho (STY)	_AApSPETASVpSPPIR_		AAS(1)PETAS(0.012)VS(0.988)PPIR	0	0	2	0	P40537	P40537	ULP2	Ubiquitin-like-specific protease 2	5	203.05
AASPETASVSPPIR	14	Phospho (STY)	_AASPETASVpSPPIR_		AASPETAS(0.022)VS(0.978)PPIR	0	0	1	0	P40537	P40537	ULP2	Ubiquitin-like-specific protease 2	2	155.57
AASPFSSMK	9	Phospho (STY)	_AApSPFSSMK_		AAS(0.996)PFS(0.004)SMK	0	0	1	0	P32909	P32909	SMY2	Protein SMY2	2	153.66
AASPFSSMK	9	Oxidation (M),Phospho (STY)	_AApSPFSSM(ox)K_	AASPFSSM(1)K	AAS(1)PFSSMK	0	1	1	0	P32909	P32909	SMY2	Protein SMY2	2	82.417
AASSSGSVPPTLK	13	Phospho (STY)	_AApSSSGSVPPTLK_		AAS(0.995)S(0.004)SGSVPPTLK	0	0	1	0	P38806	P38806	YNG2	Chromatin modification-related protein YNG2	2	149.96
AASTANKSPASESTSK	16	Phospho (STY)	_AASTANKpSPASESTSK_		AASTANKS(0.994)PAS(0.003)ES(0.003)T(0.001)SK	0	0	1	1	P38904	P38904	SPP41	Protein SPP41	1	154.84
AASVGSLK	8	Phospho (STY)	_AApSVGSLK_		AAS(0.942)VGS(0.058)LK	0	0	1	0	P50086	P50086	NAS6	Probable 26S proteasome regulatory subunit p28	1	43.492
AASVSPSTKPLNTEPESSSVQPTVSSESSTTK	32	Phospho (STY)	_AASVpSPSTKPLNTEPESSSVQPTVSSESSTTK_		AAS(0.29)VS(0.328)PS(0.115)T(0.115)KPLNT(0.149)EPES(0.002)S(0.001)SVQPTVSSESSTTK	0	0	1	1	P14922	P14922	CYC8	General transcriptional corepressor CYC8	1	78.69
AASVSPSTKPLNTEPESSSVQPTVSSESSTTK	32	Phospho (STY)	_AASVSPSTKPLNpTEPESSSVQPTVSSESSTTK_		AAS(0.054)VS(0.054)PS(0.146)T(0.146)KPLNT(0.177)EPES(0.177)S(0.177)S(0.07)VQPTVSSESSTTK	0	0	1	1	P14922	P14922	CYC8	General transcriptional corepressor CYC8	1	40.753
AASVSPSTKPLNTEPESSSVQPTVSSESSTTK	32	Phospho (STY)	_AApSVSPSTKPLNTEPESSSVQPTVSSESSTTK_		AAS(0.793)VS(0.138)PS(0.028)T(0.033)KPLNT(0.009)EPESSSVQPTVSSESSTTK	0	0	1	1	P14922	P14922	CYC8	General transcriptional corepressor CYC8	2	174.6
AASVSPSTKPLNTEPESSSVQPTVSSESSTTK	32	2 Phospho (STY)	_AApSVpSPSTKPLNTEPESSSVQPTVSSESSTTK_		AAS(0.942)VS(0.832)PS(0.076)T(0.076)KPLNT(0.073)EPESSSVQPTVSSESSTTK	0	0	2	1	P14922	P14922	CYC8	General transcriptional corepressor CYC8	3	97.08
AASVSPSTKPLNTEPESSSVQPTVSSESSTTK	32	2 Phospho (STY)	_AASVpSPSTKPLNpTEPESSSVQPTVSSESSTTK_		AAS(0.14)VS(0.412)PS(0.405)T(0.405)KPLNT(0.54)EPES(0.042)S(0.042)S(0.015)VQPTVSSESSTTK	0	0	2	1	P14922	P14922	CYC8	General transcriptional corepressor CYC8	1	58.515
AASVSSSISNMEPSGQNK	18	Phospho (STY)	_AApSVSSSISNMEPSGQNK_		AAS(0.537)VS(0.166)S(0.141)S(0.141)IS(0.015)NMEPSGQNK	0	0	1	0	P18494	P18494	GLN3	Nitrogen regulatory protein GLN3	1	44.052
AATGGTPTPK	10	Phospho (STY)	_AATGGTPpTPK_		AAT(0.004)GGT(0.004)PT(0.993)PK	0	0	1	0	P46678	P46678	BDP1	Transcription factor TFIIIB component B	6	72.607
AATHMWPGSDVNYTKYNEEK	20	Phospho (STY)	_AATHMWPGSDVNYpTKYNEEK_		AATHMWPGS(0.002)DVNY(0.002)T(0.995)KYNEEK	0	0	1	1	P25353	P25353	NPP1	Ectonucleotide pyrophosphatase/phosphodiesterase 1;Alkaline phosphodiesterase 1;Nucleotide pyrophosphatase	1	57.147
AATIVYEDHVSSR	13	Phospho (STY)	_AApTIVYEDHVSSR_		AAT(1)IVYEDHVSSR	0	0	1	0	Q06211	Q06211	MMS1	E3 ubiquitin-protein ligase linker protein MMS1	1	176.58
AATSPVTHTHGHSSATTSPVTHTHGHASVK	30	2 Phospho (STY)	_AATSPVTHTHGHpSpSATTSPVTHTHGHASVK_		AATS(0.008)PVT(0.274)HT(0.274)HGHS(0.281)S(0.287)AT(0.293)T(0.293)S(0.286)PVT(0.005)HTHGHASVK	0	0	2	0	Q07653	Q07653	HBT1	Protein HBT1	2	97.916
AATSPVTHTHGHSSATTSPVTHTHGHASVK	30	2 Phospho (STY)	_AATSPVTHTHGHSSApTTpSPVTHTHGHASVK_		AATSPVT(0.045)HT(0.162)HGHS(0.243)S(0.267)AT(0.318)T(0.27)S(0.661)PVT(0.03)HT(0.002)HGHASVK	0	0	2	0	Q07653	Q07653	HBT1	Protein HBT1	4	80.646
AATSPVTHTHGHSSATTSPVTHTHGHASVK	30	2 Phospho (STY)	_AATSPVTHTHGHSSATpTpSPVTHTHGHASVK_		AATSPVT(0.027)HT(0.17)HGHS(0.231)S(0.25)AT(0.285)T(0.301)S(0.725)PVT(0.012)HTHGHASVK	0	0	2	0	Q07653	Q07653	HBT1	Protein HBT1	4	128.33
AATSPVTHTHGHSSATTSPVTHTHGHASVK	30	2 Phospho (STY)	_AApTSPVTHTHGHpSSATTSPVTHTHGHASVK_		AAT(0.548)S(0.452)PVT(0.017)HT(0.014)HGHS(0.244)S(0.222)AT(0.183)T(0.166)S(0.151)PVT(0.004)HTHGHASVK	0	0	2	0	Q07653	Q07653	HBT1	Protein HBT1	1	91.1
AATSPVTHTHGHSSATTSPVTHTHGHASVK	30	2 Phospho (STY)	_AATSPVTHTHGHSpSATTpSPVTHTHGHASVK_		AAT(0.008)S(0.006)PVT(0.163)HT(0.194)HGHS(0.277)S(0.304)AT(0.098)T(0.206)S(0.738)PVT(0.004)HTHGHASVK	0	0	2	0	Q07653	Q07653	HBT1	Protein HBT1	2	84.408
AATSPVTHTHGHSSATTSPVTHTHGHASVK	30	2 Phospho (STY)	_AATSPVTHTHGHSpSApTTSPVTHTHGHASVK_		AATS(0.004)PVT(0.011)HT(0.198)HGHS(0.363)S(0.423)AT(0.382)T(0.328)S(0.284)PVT(0.008)HTHGHASVK	0	0	2	0	Q07653	Q07653	HBT1	Protein HBT1	2	121.79
AATSPVTHTHGHSSATTSPVTHTHGHASVK	30	Phospho (STY)	_AATpSPVTHTHGHSSATTSPVTHTHGHASVK_		AAT(0.128)S(0.872)PVTHTHGHSSATTSPVTHTHGHASVK	0	0	1	0	Q07653	Q07653	HBT1	Protein HBT1	1	162.2
AATSPVTHTHGHSSATTSPVTHTHGHASVK	30	Phospho (STY)	_AApTSPVTHTHGHSSATTSPVTHTHGHASVK_		AAT(0.176)S(0.156)PVT(0.156)HT(0.156)HGHS(0.156)S(0.156)AT(0.037)T(0.009)S(0.001)PVTHTHGHASVK	0	0	1	0	Q07653	Q07653	HBT1	Protein HBT1	1	76.237
AATSPVTHTHGHSSATTSPVTHTHGHASVK	30	Phospho (STY)	_AATSPVTHTHGHSSATTpSPVTHTHGHASVK_		AATSPVTHTHGHS(0.032)S(0.14)AT(0.14)T(0.14)S(0.544)PVT(0.001)HTHGHASVK	0	0	1	0	Q07653	Q07653	HBT1	Protein HBT1	3	115.44
AATSPVTHTHGHSSATTSPVTHTHGHASVK	30	Phospho (STY)	_AATSPVpTHTHGHSSATTSPVTHTHGHASVK_		AAT(0.015)S(0.013)PVT(0.223)HT(0.223)HGHS(0.223)S(0.223)AT(0.06)T(0.017)S(0.004)PVTHTHGHASVK	0	0	1	0	Q07653	Q07653	HBT1	Protein HBT1	2	67.871
AATSPVTHTHGHSSATTSPVTHTHGHASVK	30	Phospho (STY)	_AATSPVTHpTHGHSSATTSPVTHTHGHASVK_		AAT(0.095)S(0.086)PVT(0.173)HT(0.189)HGHS(0.189)S(0.189)AT(0.033)T(0.039)S(0.007)PVTHTHGHASVK	0	0	1	0	Q07653	Q07653	HBT1	Protein HBT1	3	73.657
AATSPVTHTHGHSSATTSPVTHTHGHASVK	30	Phospho (STY)	_AATSPVTHTHGHSSApTTSPVTHTHGHASVK_		AAT(0.123)S(0.114)PVT(0.114)HT(0.114)HGHS(0.114)S(0.114)AT(0.197)T(0.077)S(0.031)PVTHTHGHASVK	0	0	1	0	Q07653	Q07653	HBT1	Protein HBT1	1	40.044
AATSPVTHTHGHSSATTSPVTHTHGHASVK	30	3 Phospho (STY)	_AApTSPVTHTHGHpSSATTpSPVTHTHGHASVK_		AAT(0.55)S(0.449)PVT(0.086)HT(0.086)HGHS(0.37)S(0.37)AT(0.087)T(0.043)S(0.954)PVT(0.004)HTHGHASVK	0	0	3	0	Q07653	Q07653	HBT1	Protein HBT1	3	106.64
AATTISASGAATSISSQK	18	Phospho (STY)	_AATTISASGAATSIpSSQK_		AATTISAS(0.001)GAAT(0.051)S(0.051)IS(0.448)S(0.448)QK	0	0	1	0	P53854	P53854	CWC25	Pre-mRNA-splicing factor CWC25	1	51.359
AAVTLHLR	8	Phospho (STY)	_AAVpTLHLR_		AAVT(1)LHLR	0	0	1	0	P38998	P38998	LYS1	Saccharopine dehydrogenase [NAD(+), L-lysine-forming]	1	98.044
AAVTSNTEALLESNLSLQELSR	22	2 Phospho (STY)	_AAVTSNTEALLEpSNLpSLQELSR_		AAVTSNTEALLES(1)NLS(1)LQELSR	0	0	2	0	P53094	P53094	MDS3	Negative regulator of sporulation MDS3	1	171.94
AAYGDISDEEEK	12	Phospho (STY)	_AAYGDIpSDEEEK_		AAYGDIS(1)DEEEK	0	0	1	0	P38144	P38144	ISW1	ISWI chromatin-remodeling complex ATPase ISW1	2	293.76
AAYGDISDEEEKK	13	Phospho (STY)	_AAYGDIpSDEEEKK_		AAYGDIS(1)DEEEKK	0	0	1	1	P38144	P38144	ISW1	ISWI chromatin-remodeling complex ATPase ISW1	2	302.41
AAYGDISDEEEKKQK	15	Phospho (STY)	_AAYGDIpSDEEEKKQK_		AAYGDIS(1)DEEEKKQK	0	0	1	2	P38144	P38144	ISW1	ISWI chromatin-remodeling complex ATPase ISW1	2	218.66
AAYGDISDEEEKKQKLELLK	20	Phospho (STY)	_AAYGDIpSDEEEKKQKLELLK_		AAYGDIS(1)DEEEKKQKLELLK	0	0	1	3	P38144	P38144	ISW1	ISWI chromatin-remodeling complex ATPase ISW1	1	198.6
ACISPCER	8	Phospho (STY)	_ACIpSPCER_		ACIS(1)PCER	0	0	1	0	P40368	P40368	NUP82	Nucleoporin NUP82	2	115.78
ACKEEEVNSPLSSAAEQPEQK	21	Phospho (STY)	_ACKEEEVNpSPLSSAAEQPEQK_		ACKEEEVNS(0.998)PLS(0.002)SAAEQPEQK	0	0	1	1	P49017	P49017	COQ5	2-methoxy-6-polyprenyl-1,4-benzoquinol methylase, mitochondrial	1	81.799
ACLPGEDKEVESSNDFLGESHYKPPSTPK	29	Phospho (STY)	_ACLPGEDKEVESSNDFLGESHYKPPSpTPK_		ACLPGEDKEVESSNDFLGESHYKPPS(0.006)T(0.994)PK	0	0	1	2	P43564	P43564	YFL034W	Uncharacterized membrane protein YFL034W	1	283.63
ACLPGEDKEVESSNDFLGESHYKPPSTPK	29	Phospho (STY)	_ACLPGEDKEVESSNDFLGESHYKPPpSTPK_		ACLPGEDKEVESSNDFLGES(0.051)HYKPPS(0.475)T(0.475)PK	0	0	1	2	P43564	P43564	YFL034W	Uncharacterized membrane protein YFL034W	1	136.39
ACLPGEDKEVESSNDFLGESHYKPPSTPK	29	Phospho (STY)	_ACLPGEDKEVEpSSNDFLGESHYKPPSTPK_		ACLPGEDKEVES(0.805)S(0.195)NDFLGESHYKPPSTPK	0	0	1	2	P43564	P43564	YFL034W	Uncharacterized membrane protein YFL034W	1	152.77
ACVVYGGSPIGNQLR	15	Phospho (STY)	_ACVVYGGpSPIGNQLR_		ACVVYGGS(1)PIGNQLR	0	0	1	0	P06634	P06634	DED1	ATP-dependent RNA helicase DED1	1	143.58
ADALSSPDESSIMSTPFLGETDEVYNSGSTLSR	33	2 Phospho (STY)	_ADALpSpSPDESSIMSTPFLGETDEVYNSGSTLSR_		ADALS(0.887)S(0.899)PDES(0.097)S(0.043)IMS(0.037)T(0.037)PFLGETDEVYNSGSTLSR	0	0	2	0	Q12292	Q12292	ATG34	Autophagy-related protein 34	2	140.73
ADANSFAGPNLDDHQEDLLATK	22	Phospho (STY)	_ADANpSFAGPNLDDHQEDLLATK_		ADANS(1)FAGPNLDDHQEDLLATK	0	0	1	0	P32074	P32074	SEC21	Coatomer subunit gamma	2	191.53
ADASGEGVEDEASGVHK	17	Phospho (STY)	_ADASGEGVEDEApSGVHK_		ADASGEGVEDEAS(1)GVHK	0	0	1	0	Q12220	Q12220	DIP2	U3 small nucleolar RNA-associated protein 12	1	408.39
ADASGEGVEDEASGVHK	17	Phospho (STY)	_ADApSGEGVEDEASGVHK_		ADAS(1)GEGVEDEASGVHK	0	0	1	0	Q12220	Q12220	DIP2	U3 small nucleolar RNA-associated protein 12	2	168.67
ADASGEGVEDEASGVHKQTLESLK	24	Phospho (STY)	_ADASGEGVEDEApSGVHKQTLESLK_		ADASGEGVEDEAS(1)GVHKQTLESLK	0	0	1	1	Q12220	Q12220	DIP2	U3 small nucleolar RNA-associated protein 12	1	268.28
ADASPIPQHMVPVK	14	Phospho (STY)	_ADApSPIPQHMVPVK_		ADAS(1)PIPQHMVPVK	0	0	1	0	P21339	P21339	MSB1	Morphogenesis-related protein MSB1	1	66.289
ADCTVEANEVSSVENHIDPSAINGELPVENWYDR	34	Phospho (STY)	_ADCTVEANEVpSSVENHIDPSAINGELPVENWYDR_		ADCT(0.101)VEANEVS(0.33)S(0.33)VENHIDPS(0.238)AINGELPVENWYDR	0	0	1	0	P40988	P40988	FET4	Low-affinity Fe(2+) transport protein	1	84.198
ADDAPLQHSVVKSCTPDGKEEMNR	24	2 Phospho (STY)	_ADDAPLQHSVVKpSCpTPDGKEEMNR_		ADDAPLQHS(0.231)VVKS(0.899)CT(0.87)PDGKEEMNR	0	0	2	2	P25579	P25579	LRE1	Laminarase-resistance protein LRE1	1	47.383
ADDDSVTIISAGNDK	15	Phospho (STY)	_ADDDpSVTIISAGNDK_		ADDDS(1)VTIISAGNDK	0	0	1	0	P38011	P38011	ASC1	Guanine nucleotide-binding protein subunit beta-like protein	1	314.52
ADDDSVTIISAGNDK	15	Phospho (STY)	_ADDDSVpTIISAGNDK_		ADDDS(0.051)VT(0.949)IISAGNDK	0	0	1	0	P38011	P38011	ASC1	Guanine nucleotide-binding protein subunit beta-like protein	1	247.79
ADDDVSNNDEEVENGLDHGNSNDR	24	Phospho (STY)	_ADDDVpSNNDEEVENGLDHGNSNDR_		ADDDVS(1)NNDEEVENGLDHGNSNDR	0	0	1	0	Q03280	Q03280	TOM1	E3 ubiquitin-protein ligase TOM1	1	244.14
ADDDVSNNDEEVENGLDHGNSNDRNNADPEK	31	Phospho (STY)	_ADDDVSNNDEEVENGLDHGNpSNDRNNADPEK_		ADDDVSNNDEEVENGLDHGNS(1)NDRNNADPEK	0	0	1	1	Q03280	Q03280	TOM1	E3 ubiquitin-protein ligase TOM1	1	168.52
ADDDVSNNDEEVENGLDHGNSNDRNNADPEKK	32	Phospho (STY)	_ADDDVpSNNDEEVENGLDHGNSNDRNNADPEKK_		ADDDVS(1)NNDEEVENGLDHGNSNDRNNADPEKK	0	0	1	2	Q03280	Q03280	TOM1	E3 ubiquitin-protein ligase TOM1	1	112.9
ADDEEDLSDENIQPELR	17	Phospho (STY)	_ADDEEDLpSDENIQPELR_		ADDEEDLS(1)DENIQPELR	0	0	1	0	P14164	P14164	ABF1	ARS-binding factor 1	2	334.72
ADDHASVQINVAK	13	Phospho (STY)	_ADDHApSVQINVAK_		ADDHAS(1)VQINVAK	0	0	1	0	Q3E754;P0C0V8	Q3E754	RPS21B;RPS21A	40S ribosomal protein S21-B;40S ribosomal protein S21-A	1	146.33
ADDKSGNLAPSDIQTNEEARPNKR	24	Phospho (STY)	_ADDKpSGNLAPSDIQTNEEARPNKR_		ADDKS(1)GNLAPSDIQTNEEARPNKR	0	0	1	3	P47171	P47171	HIR3	Histone transcription regulator 3	1	173.96
ADDMPVVQADNQTSSSK	17	Oxidation (M),Phospho (STY)	_ADDM(ox)PVVQADNQTSpSSK_	ADDM(1)PVVQADNQTSSSK	ADDMPVVQADNQT(0.009)S(0.224)S(0.681)S(0.086)K	0	1	1	0	Q04602	Q04602	VBA4	Vacuolar basic amino acid transporter 4	2	183.17
ADDMPVVQADNQTSSSK	17	Oxidation (M),Phospho (STY)	_ADDM(ox)PVVQADNQpTSSSK_	ADDM(1)PVVQADNQTSSSK	ADDMPVVQADNQT(0.25)S(0.25)S(0.25)S(0.25)K	0	1	1	0	Q04602	Q04602	VBA4	Vacuolar basic amino acid transporter 4	1	74.147
ADDMPVVQADNQTSSSK	17	Oxidation (M),Phospho (STY)	_ADDM(ox)PVVQADNQTSSpSK_	ADDM(1)PVVQADNQTSSSK	ADDMPVVQADNQT(0.217)S(0.217)S(0.217)S(0.35)K	0	1	1	0	Q04602	Q04602	VBA4	Vacuolar basic amino acid transporter 4	1	61.37
ADDMPVVQADNQTSSSK	17	Oxidation (M),Phospho (STY)	_ADDM(ox)PVVQADNQTpSSSK_	ADDM(1)PVVQADNQTSSSK	ADDMPVVQADNQT(0.036)S(0.648)S(0.285)S(0.031)K	0	1	1	0	Q04602	Q04602	VBA4	Vacuolar basic amino acid transporter 4	2	183.31
ADDMPVVQADNQTSSSK	17	Phospho (STY)	_ADDMPVVQADNQpTSSSK_		ADDMPVVQADNQT(0.722)S(0.211)S(0.061)S(0.006)K	0	0	1	0	Q04602	Q04602	VBA4	Vacuolar basic amino acid transporter 4	1	236.31
ADDMPVVQADNQTSSSK	17	Phospho (STY)	_ADDMPVVQADNQTSpSSK_		ADDMPVVQADNQT(0.002)S(0.016)S(0.491)S(0.491)K	0	0	1	0	Q04602	Q04602	VBA4	Vacuolar basic amino acid transporter 4	4	260.38
ADDMPVVQADNQTSSSK	17	Phospho (STY)	_ADDMPVVQADNQTpSSSK_		ADDMPVVQADNQT(0.021)S(0.849)S(0.117)S(0.012)K	0	0	1	0	Q04602	Q04602	VBA4	Vacuolar basic amino acid transporter 4	6	234.82
ADDMPVVQADNQTSSSK	17	2 Phospho (STY)	_ADDMPVVQADNQTSpSpSK_		ADDMPVVQADNQT(0.059)S(0.486)S(0.599)S(0.856)K	0	0	2	0	Q04602	Q04602	VBA4	Vacuolar basic amino acid transporter 4	1	70.11
ADDMPVVQADNQTSSSK	17	2 Phospho (STY)	_ADDMPVVQADNQpTpSSSK_		ADDMPVVQADNQT(0.563)S(0.506)S(0.494)S(0.437)K	0	0	2	0	Q04602	Q04602	VBA4	Vacuolar basic amino acid transporter 4	1	46.162
ADDMPVVQADNQTSSSK	17	2 Phospho (STY)	_ADDMPVVQADNQTpSpSSK_		ADDMPVVQADNQT(0.051)S(0.88)S(0.903)S(0.166)K	0	0	2	0	Q04602	Q04602	VBA4	Vacuolar basic amino acid transporter 4	6	170.47
ADDMPVVQADNQTSSSK	17	2 Phospho (STY)	_ADDMPVVQADNQpTSSpSK_		ADDMPVVQADNQT(0.954)S(0.118)S(0.348)S(0.579)K	0	0	2	0	Q04602	Q04602	VBA4	Vacuolar basic amino acid transporter 4	3	127.62
ADDMPVVQADNQTSSSK	17	2 Phospho (STY)	_ADDMPVVQADNQpTSpSSK_		ADDMPVVQADNQT(0.722)S(0.392)S(0.51)S(0.376)K	0	0	2	0	Q04602	Q04602	VBA4	Vacuolar basic amino acid transporter 4	1	120.99
ADDMPVVQADNQTSSSK	17	Oxidation (M),2 Phospho (STY)	_ADDM(ox)PVVQADNQTpSpSSK_	ADDM(1)PVVQADNQTSSSK	ADDMPVVQADNQT(0.516)S(0.606)S(0.646)S(0.232)K	0	1	2	0	Q04602	Q04602	VBA4	Vacuolar basic amino acid transporter 4	1	71.402
ADESDPVESK	10	Phospho (STY)	_ADEpSDPVESK_		ADES(1)DPVESK	0	0	1	0	P38174	P38174	MAP2	Methionine aminopeptidase 2	3	260.97
ADESDPVESKK	11	Phospho (STY)	_ADEpSDPVESKK_		ADES(1)DPVESKK	0	0	1	1	P38174	P38174	MAP2	Methionine aminopeptidase 2	2	296.28
ADFDNCVAIHPTSAEELVTMR	21	Phospho (STY)	_ADFDNCVAIHPTpSAEELVTMR_		ADFDNCVAIHPT(0.061)S(0.939)AEELVTMR	0	0	1	0	P41921	P41921	GLR1	Glutathione reductase	1	145.19
ADFDNEFKSFR	11	Phospho (STY)	_ADFDNEFKpSFR_		ADFDNEFKS(1)FR	0	0	1	1	P38934	P38934	BFR1	Nuclear segregation protein BFR1	1	64.675
ADFTNNPVNGYNESDHGR	18	Phospho (STY)	_ADFTNNPVNGYNEpSDHGR_		ADFTNNPVNGYNES(1)DHGR	0	0	1	0	P40484	P40484	MOB1	DBF2 kinase activator protein MOB1	1	190.55
ADFTNNPVNGYNESDHGRMSPVLTTPK	27	Oxidation (M),Phospho (STY)	_ADFTNNPVNGYNESDHGRM(ox)pSPVLTTPK_	ADFTNNPVNGYNESDHGRM(1)SPVLTTPK	ADFTNNPVNGY(0.003)NES(0.085)DHGRMS(0.699)PVLT(0.108)T(0.106)PK	0	1	1	1	P40484	P40484	MOB1	DBF2 kinase activator protein MOB1	1	67.553
ADFTNNPVNGYNESDHGRMSPVLTTPK	27	Oxidation (M),Phospho (STY)	_ADFTNNPVNGYNEpSDHGRM(ox)SPVLTTPK_	ADFTNNPVNGYNESDHGRM(1)SPVLTTPK	ADFTNNPVNGYNES(0.638)DHGRMS(0.358)PVLT(0.003)T(0.001)PK	0	1	1	1	P40484	P40484	MOB1	DBF2 kinase activator protein MOB1	2	114.63
ADFTNNPVNGYNESDHGRMSPVLTTPK	27	Phospho (STY)	_ADFTNNPVNGYNESDHGRMpSPVLTTPK_		ADFTNNPVNGYNES(0.012)DHGRMS(0.982)PVLT(0.006)T(0.001)PK	0	0	1	1	P40484	P40484	MOB1	DBF2 kinase activator protein MOB1	2	196.93
ADFTNNPVNGYNESDHGRMSPVLTTPK	27	2 Phospho (STY)	_ADFTNNPVNGYNESDHGRMpSPVLTpTPK_		ADFTNNPVNGY(0.011)NES(0.09)DHGRMS(0.812)PVLT(0.441)T(0.646)PK	0	0	2	1	P40484	P40484	MOB1	DBF2 kinase activator protein MOB1	1	66.847
ADFTNNPVNGYNESDHGRMSPVLTTPKR	28	Oxidation (M),2 Phospho (STY)	_ADFTNNPVNGYNESDHGRM(ox)pSPVLTpTPKR_	ADFTNNPVNGYNESDHGRM(1)SPVLTTPKR	ADFT(0.009)NNPVNGY(0.323)NES(0.24)DHGRMS(0.45)PVLT(0.25)T(0.729)PKR	0	1	2	2	P40484	P40484	MOB1	DBF2 kinase activator protein MOB1	2	65.624
ADFTNNPVNGYNESDHGRMSPVLTTPKR	28	2 Phospho (STY)	_ADFTNNPVNGYNESDHGRMpSPVLTpTPKR_		ADFTNNPVNGYNES(0.433)DHGRMS(0.567)PVLT(0.258)T(0.741)PKR	0	0	2	2	P40484	P40484	MOB1	DBF2 kinase activator protein MOB1	2	176.86
ADFTNNPVNGYNESDHGRMSPVLTTPKR	28	2 Phospho (STY)	_ADFTNNPVNGYNESDHGRMpSPVLpTTPKR_		ADFTNNPVNGY(0.001)NES(0.022)DHGRMS(0.966)PVLT(0.609)T(0.402)PKR	0	0	2	2	P40484	P40484	MOB1	DBF2 kinase activator protein MOB1	2	121.2
ADGTGEAQVDNSPTTESNSR	20	Phospho (STY)	_ADGTGEAQVDNpSPTTESNSR_		ADGTGEAQVDNS(0.999)PT(0.001)TESNSR	0	0	1	0	P32499	P32499	NUP2	Nucleoporin NUP2	3	413.4
ADGVLSPK	8	Phospho (STY)	_ADGVLpSPK_		ADGVLS(1)PK	0	0	1	0	P53836	P53836	CAF120	CCR4-NOT transcriptional complex subunit CAF120	2	99.283
ADHQDDGGIKDYGDGSNPTFDIK	23	Phospho (STY)	_ADHQDDGGIKDYGDGpSNPTFDIK_		ADHQDDGGIKDYGDGS(1)NPTFDIK	0	0	1	1	Q12000	Q12000	TMA46	Translation machinery-associated protein 46	1	238.42
ADIESYLEKSSK	12	Phospho (STY)	_ADIESYLEKpSSK_		ADIESYLEKS(0.721)S(0.279)K	0	0	1	1	P12695	P12695	LAT1	Dihydrolipoyllysine-residue acetyltransferase component of pyruvate dehydrogenase complex, mitochondrial	2	161.21
ADILPTEEQEEMMAQETPNLTSTR	24	Phospho (STY)	_ADILPTEEQEEMMAQEpTPNLTSTR_		ADILPTEEQEEMMAQET(0.998)PNLT(0.001)STR	0	0	1	0	P40991	P40991	NOP2	25S rRNA (cytosine(2870)-C(5))-methyltransferase	2	120.42
ADIMELLNHSDSRVK	15	Phospho (STY)	_ADIMELLNHpSDSRVK_		ADIMELLNHS(0.748)DS(0.252)RVK	0	0	1	1	P41807	P41807	VMA13	V-type proton ATPase subunit H	1	87.352
ADIPSSSSSSSPPPLPTR	18	Phospho (STY)	_ADIPSSSSSSpSPPPLPTR_		ADIPSSSS(0.001)S(0.011)S(0.283)S(0.706)PPPLPTR	0	0	1	0	Q06604	Q06604	BSP1	Protein BSP1	3	116.45
ADIPSSSSSSSPPPLPTR	18	Phospho (STY)	_ADIPSSSSSpSSPPPLPTR_		ADIPSSSSS(0.005)S(0.649)S(0.346)PPPLPTR	0	0	1	0	Q06604	Q06604	BSP1	Protein BSP1	2	202.5
ADIPSSSSSSSPPPLPTR	18	2 Phospho (STY)	_ADIPSSpSSSSpSPPPLPTR_		ADIPS(0.004)S(0.152)S(0.835)S(0.009)S(0.004)S(0.405)S(0.591)PPPLPTR	0	0	2	0	Q06604	Q06604	BSP1	Protein BSP1	1	120.11
ADIPSSSSSSSPPPLPTR	18	2 Phospho (STY)	_ADIPSSSSpSSpSPPPLPTR_		ADIPSS(0.001)S(0.008)S(0.438)S(0.552)S(0.244)S(0.757)PPPLPTR	0	0	2	0	Q06604	Q06604	BSP1	Protein BSP1	2	136.04
ADIPSSSSSSSPPPLPTR	18	3 Phospho (STY)	_ADIPpSpSpSSSSSPPPLPTR_		ADIPS(0.457)S(0.457)S(0.457)S(0.457)S(0.43)S(0.4)S(0.344)PPPLPTR	0	0	3	0	Q06604	Q06604	BSP1	Protein BSP1	1	50.675
ADIPSSSSSSSPPPLPTRR	19	Phospho (STY)	_ADIPSSSSSpSSPPPLPTRR_		ADIPSSSS(0.002)S(0.014)S(0.612)S(0.372)PPPLPTRR	0	0	1	1	Q06604	Q06604	BSP1	Protein BSP1	6	216.65
ADIPSSSSSSSPPPLPTRR	19	Phospho (STY)	_ADIPSSSSSSpSPPPLPTRR_		ADIPSSSSSS(0.046)S(0.953)PPPLPTRR	0	0	1	1	Q06604	Q06604	BSP1	Protein BSP1	6	204.04
ADIPSSSSSSSPPPLPTRR	19	2 Phospho (STY)	_ADIPSSpSSSpSSPPPLPTRR_		ADIPS(0.028)S(0.321)S(0.369)S(0.147)S(0.165)S(0.507)S(0.44)PPPLPT(0.024)RR	0	0	2	1	Q06604	Q06604	BSP1	Protein BSP1	2	57.692
ADKFSQEESRPIEDSPHTDK	20	Phospho (STY)	_ADKFSQEEpSRPIEDSPHTDK_		ADKFSQEES(0.507)RPIEDS(0.486)PHT(0.007)DK	0	0	1	2	P23643	P23643	VPS3	Vacuolar protein sorting-associated protein 3	1	113.31
ADKFSQEESRPIEDSPHTDK	20	Phospho (STY)	_ADKFSQEESRPIEDpSPHTDK_		ADKFSQEES(0.227)RPIEDS(0.766)PHT(0.007)DK	0	0	1	2	P23643	P23643	VPS3	Vacuolar protein sorting-associated protein 3	1	171.94
ADKPIPLHEYITLAELDVGDSE	22	Phospho (STY)	_ADKPIPLHEYITLAELDVGDpSE_		ADKPIPLHEYITLAELDVGDS(1)E	0	0	1	1	P53280	P53280	CAF130	Protein CAF130	1	148.02
ADNLAISAQGFK	12	Phospho (STY)	_ADNLAIpSAQGFK_		ADNLAIS(1)AQGFK	0	0	1	0	P33328	P33328	SNC2	Synaptobrevin homolog 2	1	111.95
ADNLAISAQGFKR	13	Phospho (STY)	_ADNLAIpSAQGFKR_		ADNLAIS(1)AQGFKR	0	0	1	1	P33328	P33328	SNC2	Synaptobrevin homolog 2	1	144.15
ADNLAVSAQGFK	12	Phospho (STY)	_ADNLAVpSAQGFK_		ADNLAVS(1)AQGFK	0	0	1	0	P31109	P31109	SNC1	Synaptobrevin homolog 1	1	147.66
ADNLAVSAQGFKR	13	Phospho (STY)	_ADNLAVpSAQGFKR_		ADNLAVS(1)AQGFKR	0	0	1	1	P31109	P31109	SNC1	Synaptobrevin homolog 1	1	122.16
ADNNLLPSPSPQLTEDIK	18	2 Phospho (STY)	_ADNNLLPpSPpSPQLTEDIK_		ADNNLLPS(0.999)PS(0.997)PQLT(0.004)EDIK	0	0	2	0	P53866	P53866	SQS1	Protein SQS1	1	96.143
ADNNLLPSPSPQLTEDIK	18	Phospho (STY)	_ADNNLLPSPpSPQLTEDIK_		ADNNLLPS(0.029)PS(0.961)PQLT(0.01)EDIK	0	0	1	0	P53866	P53866	SQS1	Protein SQS1	1	142.94
ADNNLLPSPSPQLTEDIK	18	Phospho (STY)	_ADNNLLPpSPSPQLTEDIK_		ADNNLLPS(0.929)PS(0.069)PQLT(0.002)EDIK	0	0	1	0	P53866	P53866	SQS1	Protein SQS1	3	146.58
ADNQDLETQPLLRPNTEESQLLNDEVR	27	2 Phospho (STY)	_ADNQDLETQPLLRPNpTEEpSQLLNDEVR_		ADNQDLET(0.036)QPLLRPNT(0.977)EES(0.988)QLLNDEVR	0	0	2	1	Q06247	Q06247	YLR173W	Putative uncharacterized protein YLR173W	1	60.381
ADNSFPNIGDSTVSANYNDGIRPSLK	26	Phospho (STY)	_ADNpSFPNIGDSTVSANYNDGIRPSLK_		ADNS(1)FPNIGDSTVSANYNDGIRPSLK	0	0	1	1	Q12276	Q12276	HER1	HMG2-induced ER-remodeling protein 1	1	106.69
ADQENSPLHTVGFDAR	16	Phospho (STY)	_ADQENpSPLHTVGFDAR_		ADQENS(0.981)PLHT(0.019)VGFDAR	0	0	1	0	Q01519	Q01519	COX12	Cytochrome c oxidase subunit 6B	1	53.059
ADQGPQDEVEATQMNDLTSAISPSSR	26	Oxidation (M),2 Phospho (STY)	_ADQGPQDEVEATQM(ox)NDLTSAIpSPSpSR_	ADQGPQDEVEATQM(1)NDLTSAISPSSR	ADQGPQDEVEATQMNDLTS(0.003)AIS(0.959)PS(0.391)S(0.647)R	0	1	2	0	P25376	P25376	AGP1	General amino acid permease AGP1	1	67.9
ADQGPQDEVEATQMNDLTSAISPSSR	26	Oxidation (M),2 Phospho (STY)	_ADQGPQDEVEATQM(ox)NDLTSAIpSPpSSR_	ADQGPQDEVEATQM(1)NDLTSAISPSSR	ADQGPQDEVEATQMNDLTS(0.002)AIS(0.982)PS(0.619)S(0.397)R	0	1	2	0	P25376	P25376	AGP1	General amino acid permease AGP1	1	71.212
ADQGPQDEVEATQMNDLTSAISPSSR	26	2 Phospho (STY)	_ADQGPQDEVEATQMNDLTSAIpSPpSSR_		ADQGPQDEVEATQMNDLT(0.001)S(0.001)AIS(0.988)PS(0.646)S(0.365)R	0	0	2	0	P25376	P25376	AGP1	General amino acid permease AGP1	4	149.45
ADQGPQDEVEATQMNDLTSAISPSSR	26	2 Phospho (STY)	_ADQGPQDEVEATQMNDLTSAIpSPSpSR_		ADQGPQDEVEATQMNDLTSAIS(1)PS(0.127)S(0.874)R	0	0	2	0	P25376	P25376	AGP1	General amino acid permease AGP1	2	384.13
ADQGPQDEVEATQMNDLTSAISPSSR	26	2 Phospho (STY)	_ADQGPQDEVEATQMNDLTpSAIpSPSSR_		ADQGPQDEVEATQMNDLT(0.447)S(0.553)AIS(0.936)PS(0.049)S(0.014)R	0	0	2	0	P25376	P25376	AGP1	General amino acid permease AGP1	1	133.23
ADQGPQDEVEATQMNDLTSAISPSSR	26	Phospho (STY)	_ADQGPQDEVEATQMNDLTSAIpSPSSR_		ADQGPQDEVEATQMNDLTSAIS(0.742)PS(0.221)S(0.036)R	0	0	1	0	P25376	P25376	AGP1	General amino acid permease AGP1	2	231.95
ADQGPQDEVEATQMNDLTSAISPSSR	26	Phospho (STY)	_ADQGPQDEVEATQMNDLTSAISPpSSR_		ADQGPQDEVEATQMNDLTSAIS(0.018)PS(0.63)S(0.352)R	0	0	1	0	P25376	P25376	AGP1	General amino acid permease AGP1	2	169.72
ADQGPQDEVEATQMNDLTSAISPSSR	26	Phospho (STY)	_ADQGPQDEVEATQMNDLTSAISPSpSR_		ADQGPQDEVEATQMNDLTSAIS(0.004)PS(0.361)S(0.636)R	0	0	1	0	P25376	P25376	AGP1	General amino acid permease AGP1	1	214.55
ADQGPQDEVEATQMNDLTSAISPSSR	26	Oxidation (M),Phospho (STY)	_ADQGPQDEVEATQM(ox)NDLTSAIpSPSSR_	ADQGPQDEVEATQM(1)NDLTSAISPSSR	ADQGPQDEVEATQMNDLTSAIS(0.901)PS(0.073)S(0.025)R	0	1	1	0	P25376	P25376	AGP1	General amino acid permease AGP1	1	127.67
ADSFTKEELTQFR	13	Phospho (STY)	_ADpSFTKEELTQFR_		ADS(1)FTKEELTQFR	0	0	1	1	Q07657	Q07657	SHS1	Seventh homolog of septin 1	1	189.04
ADSFTKEELTQFRK	14	Phospho (STY)	_ADpSFTKEELTQFRK_		ADS(0.958)FT(0.042)KEELTQFRK	0	0	1	2	Q07657	Q07657	SHS1	Seventh homolog of septin 1	1	98.677
ADSGDTSSIHSSANNTK	17	Phospho (STY)	_ADSGDTSpSIHSSANNTK_		ADSGDT(0.012)S(0.195)S(0.783)IHS(0.008)S(0.002)ANNTK	0	0	1	0	Q06385	Q06385	VPS74	Vacuolar protein sorting-associated protein 74	1	120.41
ADSGDTSSIHSSANNTK	17	Phospho (STY)	_ADSGDTSSIHpSSANNTK_		ADSGDTSSIHS(0.853)S(0.147)ANNTK	0	0	1	0	Q06385	Q06385	VPS74	Vacuolar protein sorting-associated protein 74	2	250.83
ADSGDTSSIHSSANNTK	17	Phospho (STY)	_ADpSGDTSSIHSSANNTK_		ADS(0.992)GDT(0.006)S(0.001)SIHSSANNTK	0	0	1	0	Q06385	Q06385	VPS74	Vacuolar protein sorting-associated protein 74	1	66.871
ADSGDTSSIHSSANNTK	17	2 Phospho (STY)	_ADSGDTSpSIHpSSANNTK_		ADSGDTS(0.014)S(0.986)IHS(0.996)S(0.004)ANNTK	0	0	2	0	Q06385	Q06385	VPS74	Vacuolar protein sorting-associated protein 74	1	324.74
ADSGDTSSIHSSANNTK	17	2 Phospho (STY)	_ADpSGDTSpSIHSSANNTK_		ADS(1)GDTSS(1)IHSSANNTK	0	0	2	0	Q06385	Q06385	VPS74	Vacuolar protein sorting-associated protein 74	1	347.33
ADSGDTSSIHSSANNTK	17	2 Phospho (STY)	_ADpSGDTSSIHpSSANNTK_		ADS(1)GDTSSIHS(0.999)S(0.001)ANNTK	0	0	2	0	Q06385	Q06385	VPS74	Vacuolar protein sorting-associated protein 74	1	388.65
ADSGDTSSIHSSANNTKGDK	20	Phospho (STY)	_ADSGDTSpSIHSSANNTKGDK_		ADSGDT(0.001)S(0.042)S(0.937)IHS(0.018)S(0.002)ANNTKGDK	0	0	1	1	Q06385	Q06385	VPS74	Vacuolar protein sorting-associated protein 74	2	232.59
ADSGDTSSIHSSANNTKGDK	20	Phospho (STY)	_ADSGDTSSIHpSSANNTKGDK_		ADSGDTSSIHS(0.89)S(0.11)ANNTKGDK	0	0	1	1	Q06385	Q06385	VPS74	Vacuolar protein sorting-associated protein 74	1	262.33
ADSGDTSSIHSSANNTKGDK	20	Phospho (STY)	_ADpSGDTSSIHSSANNTKGDK_		ADS(1)GDTSSIHSSANNTKGDK	0	0	1	1	Q06385	Q06385	VPS74	Vacuolar protein sorting-associated protein 74	2	229.1
ADSGDTSSIHSSANNTKGDK	20	Phospho (STY)	_ADSGDTSSIHSpSANNTKGDK_		ADSGDTS(0.022)S(0.128)IHS(0.323)S(0.495)ANNT(0.033)KGDK	0	0	1	1	Q06385	Q06385	VPS74	Vacuolar protein sorting-associated protein 74	1	162.77
ADSGDTSSIHSSANNTKGDK	20	2 Phospho (STY)	_ADpSGDTSpSIHSSANNTKGDK_		ADS(1)GDT(0.011)S(0.124)S(0.859)IHS(0.005)S(0.002)ANNTKGDK	0	0	2	1	Q06385	Q06385	VPS74	Vacuolar protein sorting-associated protein 74	1	89.08
ADSGDTSSIHSSANNTKGDKIANIAVDGDDDNGTNKK	37	Phospho (STY)	_ADpSGDTSSIHSSANNTKGDKIANIAVDGDDDNGTNKK_		ADS(0.364)GDT(0.155)S(0.155)S(0.155)IHS(0.061)S(0.061)ANNT(0.051)KGDKIANIAVDGDDDNGTNKK	0	0	1	3	Q06385	Q06385	VPS74	Vacuolar protein sorting-associated protein 74	1	50.817
ADSGDTSSIHSSANNTKGDKIANIAVDGDDDNGTNKK	37	Phospho (STY)	_ADSGDpTSSIHSSANNTKGDKIANIAVDGDDDNGTNKK_		ADS(0.42)GDT(0.428)S(0.072)S(0.072)IHS(0.003)S(0.003)ANNT(0.003)KGDKIANIAVDGDDDNGTNKK	0	0	1	3	Q06385	Q06385	VPS74	Vacuolar protein sorting-associated protein 74	1	51.632
ADSLDFVDGYDAK	13	Phospho (STY)	_ADpSLDFVDGYDAK_		ADS(1)LDFVDGYDAK	0	0	1	0	P46970	P46970	NMD5	Nonsense-mediated mRNA decay protein 5	1	180.3
ADSPMQSVKSGSQEEASPSSIQSETETVTTK	31	2 Phospho (STY)	_ADSPMQSVKpSGpSQEEASPSSIQSETETVTTK_		ADS(0.057)PMQS(0.072)VKS(0.91)GS(0.949)QEEAS(0.012)PSSIQSETETVTTK	0	0	2	1	P43579	P43579	IES1	Ino eighty subunit 1	1	102.26
ADSRLNMMDK	10	Phospho (STY)	_ADpSRLNMMDK_		ADS(1)RLNMMDK	0	0	1	1	Q12753	Q12753	HAA1	Transcriptional activator HAA1	1	64.842
ADSSEDGDEKLDSVNVGLVGHR	22	Phospho (STY)	_ADSpSEDGDEKLDSVNVGLVGHR_		ADS(0.011)S(0.989)EDGDEKLDSVNVGLVGHR	0	0	1	1	P39717	P39717	GPB2	Guanine nucleotide-binding protein subunit beta 2	3	208.26
ADSSEDGDEKLDSVNVGLVGHR	22	Phospho (STY)	_ADpSSEDGDEKLDSVNVGLVGHR_		ADS(0.817)S(0.183)EDGDEKLDS(0.001)VNVGLVGHR	0	0	1	1	P39717	P39717	GPB2	Guanine nucleotide-binding protein subunit beta 2	1	64.87
ADSTDLPAIPDSIILK	16	Phospho (STY)	_ADpSTDLPAIPDSIILK_		ADS(0.991)T(0.009)DLPAIPDSIILK	0	0	1	0	Q12208	Q12208	USB1	U6 snRNA phosphodiesterase	1	151.38
ADTEDIDQEAAVQQDSGSK	19	Phospho (STY)	_ADpTEDIDQEAAVQQDSGSK_		ADT(1)EDIDQEAAVQQDSGSK	0	0	1	0	Q12019	Q12019	MDN1	Midasin	1	344.29
ADTEDIDQEAAVQQDSGSK	19	Phospho (STY)	_ADTEDIDQEAAVQQDpSGSK_		ADTEDIDQEAAVQQDS(0.521)GS(0.479)K	0	0	1	0	Q12019	Q12019	MDN1	Midasin	1	376.13
ADTIGTNVESKEEGSQEDPIGMK	23	Phospho (STY)	_ADTIGTNVESKEEGpSQEDPIGMK_		ADTIGTNVESKEEGS(1)QEDPIGMK	0	0	1	1	P39993	P39993	GEA2	ARF guanine-nucleotide exchange factor 2	1	268.77
ADTLKPLPSVTSFGSPR	17	Phospho (STY)	_ADTLKPLPSVTSFGpSPR_		ADTLKPLPSVT(0.002)S(0.005)FGS(0.993)PR	0	0	1	1	Q08001	Q08001	YLR072W	Uncharacterized protein YLR072W	1	175.97
ADTLKPLPSVTSFGSPR	17	Phospho (STY)	_ADTLKPLPSVTpSFGSPR_		ADTLKPLPSVT(0.011)S(0.989)FGSPR	0	0	1	1	Q08001	Q08001	YLR072W	Uncharacterized protein YLR072W	2	235.92
ADTLKPLPSVTSFGSPR	17	Phospho (STY)	_ADTLKPLPpSVTSFGSPR_		ADTLKPLPS(0.926)VT(0.074)SFGSPR	0	0	1	1	Q08001	Q08001	YLR072W	Uncharacterized protein YLR072W	1	184.34
ADTLKPLPSVTSFGSPR	17	3 Phospho (STY)	_ADTLKPLPpSVTpSFGpSPR_		ADTLKPLPS(0.999)VT(0.096)S(0.906)FGS(0.999)PR	0	0	3	1	Q08001	Q08001	YLR072W	Uncharacterized protein YLR072W	4	115.84
ADTLKPLPSVTSFGSPR	17	2 Phospho (STY)	_ADTLKPLPpSVTpSFGSPR_		ADTLKPLPS(0.936)VT(0.436)S(0.597)FGS(0.03)PR	0	0	2	1	Q08001	Q08001	YLR072W	Uncharacterized protein YLR072W	1	71.091
ADTLKPLPSVTSFGSPR	17	2 Phospho (STY)	_ADTLKPLPSVTpSFGpSPR_		ADTLKPLPS(0.036)VT(0.098)S(0.865)FGS(1)PR	0	0	2	1	Q08001	Q08001	YLR072W	Uncharacterized protein YLR072W	1	169.8
ADTLKPLPSVTSFGSPR	17	2 Phospho (STY)	_ADTLKPLPpSVpTSFGSPR_		ADTLKPLPS(0.769)VT(0.489)S(0.421)FGS(0.321)PR	0	0	2	1	Q08001	Q08001	YLR072W	Uncharacterized protein YLR072W	1	83.966
ADTLKPLPSVTSFGSPR	17	2 Phospho (STY)	_ADTLKPLPSVpTSFGpSPR_		ADTLKPLPS(0.009)VT(0.862)S(0.131)FGS(0.998)PR	0	0	2	1	Q08001	Q08001	YLR072W	Uncharacterized protein YLR072W	2	136.4
ADTLKPLPSVTSFGSPRK	18	2 Phospho (STY)	_ADTLKPLPSVpTSFGpSPRK_		ADTLKPLPS(0.003)VT(0.549)S(0.486)FGS(0.962)PRK	0	0	2	2	Q08001	Q08001	YLR072W	Uncharacterized protein YLR072W	1	58.373
ADTREALDFFAR	12	Phospho (STY)	_ADpTREALDFFAR_		ADT(1)REALDFFAR	0	0	1	1	P00330;P00331;P38113	P00330	ADH1;ADH2;ADH5	Alcohol dehydrogenase 1;Alcohol dehydrogenase 2;Alcohol dehydrogenase 5	1	116
ADTSIRLEGDELENK	15	Phospho (STY)	_ADTpSIRLEGDELENK_		ADT(0.002)S(0.998)IRLEGDELENK	0	0	1	1	P32569	P32569	SRB4	Mediator of RNA polymerase II transcription subunit 17	2	196.01
ADVEDESNDIDMIADENGTNSAIANEQEEK	30	Phospho (STY)	_ADVEDEpSNDIDMIADENGTNSAIANEQEEK_		ADVEDES(1)NDIDMIADENGTNSAIANEQEEK	0	0	1	0	P36121	P36121	RPC37	DNA-directed RNA polymerase III subunit RPC5	1	165.69
ADVEDESNDIDMIADENGTNSAIANEQEEK	30	Phospho (STY)	_ADVEDESNDIDMIADENGTNpSAIANEQEEK_		ADVEDESNDIDMIADENGTNS(1)AIANEQEEK	0	0	1	0	P36121	P36121	RPC37	DNA-directed RNA polymerase III subunit RPC5	1	197.04
ADVGSIR	7	Phospho (STY)	_ADVGpSIR_		ADVGS(1)IR	0	0	1	0	P40061	P40061	TSC11	Target of rapamycin complex 2 subunit TSC11	1	83.456
ADVTSLDEDLR	11	Phospho (STY)	_ADVTpSLDEDLR_		ADVT(0.029)S(0.971)LDEDLR	0	0	1	0	Q08873	Q08873	SCP1	Transgelin	1	124.38
ADYMTPIKETTETDVVPIIQTPK	23	2 Phospho (STY)	_ADYMpTPIKETTETDVVPIIQpTPK_		ADYMT(1)PIKETTETDVVPIIQT(1)PK	0	0	2	1	P41695	P41695	BUB1	Checkpoint serine/threonine-protein kinase BUB1	1	172.31
AEAESLVAEAQLSNITR	17	Phospho (STY)	_AEAEpSLVAEAQLSNITR_		AEAES(1)LVAEAQLSNITR	0	0	1	0	Q12230;P53252	Q12230;P53252	LSP1;PIL1	Sphingolipid long chain base-responsive protein LSP1;Sphingolipid long chain base-responsive protein PIL1	1	183.36
AEALNLANTDSQYLTPTSGSPVR	23	Phospho (STY)	_AEALNLANTDSQYLTPTSGpSPVR_		AEALNLANTDSQYLTPT(0.011)S(0.158)GS(0.832)PVR	0	0	1	0	P10964	P10964	RPA190	DNA-directed RNA polymerase I subunit RPA190	1	391.13
AEASFTFGTK	10	Phospho (STY)	_AEApSFTFGTK_		AEAS(1)FTFGTK	0	0	1	0	P32499	P32499	NUP2	Nucleoporin NUP2	1	158.06
AEASGEAAEEAEDEE	15	Phospho (STY)	_AEApSGEAAEEAEDEE_		AEAS(1)GEAAEEAEDEE	0	0	1	0	P05755	P05755	RPS9B	40S ribosomal protein S9-B	1	319.37
AEASIEK	7	Phospho (STY),Acetyl (N-term)	_(ac)AEApSIEK_		AEAS(1)IEK	1	0	1	0	P32288	P32288	GLN1	Glutamine synthetase	1	79.148
AEASIEKTQILQK	13	Phospho (STY),Acetyl (N-term)	_(ac)AEApSIEKTQILQK_		AEAS(1)IEKTQILQK	1	0	1	1	P32288	P32288	GLN1	Glutamine synthetase	1	254.18
AEDDISEEE	9	Phospho (STY)	_AEDDIpSEEE_		AEDDIS(1)EEE	0	0	1	0	P54000	P54000	SUB1	RNA polymerase II transcriptional coactivator SUB1	5	179.28
AEDDSFTAEISR	12	Phospho (STY)	_AEDDpSFTAEISR_		AEDDS(1)FTAEISR	0	0	1	0	P06779	P06779	RAD7	DNA repair protein RAD7	1	241.56
AEDDTGEEEEDDPVIEEFPLK	21	Phospho (STY)	_AEDDpTGEEEEDDPVIEEFPLK_		AEDDT(1)GEEEEDDPVIEEFPLK	0	0	1	0	P36121	P36121	RPC37	DNA-directed RNA polymerase III subunit RPC5	1	127.97
AEDESALSEELQK	13	Phospho (STY)	_AEDESALpSEELQK_		AEDESALS(1)EELQK	0	0	1	0	P47083	P47083	MPP10	U3 small nucleolar RNA-associated protein MPP10	2	305.67
AEDESALSEELQK	13	2 Phospho (STY)	_AEDEpSALpSEELQK_		AEDES(1)ALS(1)EELQK	0	0	2	0	P47083	P47083	MPP10	U3 small nucleolar RNA-associated protein MPP10	2	135.91
AEDESEDVEDVER	13	Phospho (STY)	_AEDEpSEDVEDVER_		AEDES(1)EDVEDVER	0	0	1	0	P14682	P14682	CDC34	Ubiquitin-conjugating enzyme E2-34 kDa	3	293.96
AEDESEDVEDVERVSK	16	Phospho (STY)	_AEDESEDVEDVERVpSK_		AEDESEDVEDVERVS(1)K	0	0	1	1	P14682	P14682	CDC34	Ubiquitin-conjugating enzyme E2-34 kDa	2	201.61
AEDESEDVEDVERVSKK	17	Phospho (STY)	_AEDESEDVEDVERVpSKK_		AEDESEDVEDVERVS(1)KK	0	0	1	2	P14682	P14682	CDC34	Ubiquitin-conjugating enzyme E2-34 kDa	1	76.049
AEEHVEEAGSKEQICNDENIK	21	Phospho (STY)	_AEEHVEEAGpSKEQICNDENIK_		AEEHVEEAGS(1)KEQICNDENIK	0	0	1	1	Q08444	Q08444	NOB1	20S-pre-rRNA D-site endonuclease NOB1	1	345.86
AEEKPESKSPAKK	13	Phospho (STY)	_AEEKPESKpSPAKK_		AEEKPESKS(1)PAKK	0	0	1	3	P32597	P32597	STH1	Nuclear protein STH1/NPS1	1	208.37
AEESTDFSQFEEER	14	Phospho (STY),Acetyl (N-term)	_(ac)AEEpSTDFSQFEEER_		AEES(0.986)T(0.014)DFSQFEEER	1	0	1	0	Q12434	Q12434	RDI1	Rho GDP-dissociation inhibitor	2	241.07
AEESTDFSQFEEER	14	Phospho (STY)	_AEEpSTDFSQFEEER_		AEES(0.997)T(0.003)DFSQFEEER	0	0	1	0	Q12434	Q12434	RDI1	Rho GDP-dissociation inhibitor	1	266.97
AEESTDFSQFEEERNNDQYK	20	Phospho (STY)	_AEEpSTDFSQFEEERNNDQYK_		AEES(0.846)T(0.154)DFSQFEEERNNDQYK	0	0	1	1	Q12434	Q12434	RDI1	Rho GDP-dissociation inhibitor	1	125.62
AEESTDFSQFEEERNNDQYK	20	Phospho (STY),Acetyl (N-term)	_(ac)AEESTDFpSQFEEERNNDQYK_		AEESTDFS(1)QFEEERNNDQYK	1	0	1	1	Q12434	Q12434	RDI1	Rho GDP-dissociation inhibitor	1	179.5
AEESTDFSQFEEERNNDQYK	20	Phospho (STY),Acetyl (N-term)	_(ac)AEEpSTDFSQFEEERNNDQYK_		AEES(0.976)T(0.024)DFSQFEEERNNDQYK	1	0	1	1	Q12434	Q12434	RDI1	Rho GDP-dissociation inhibitor	1	221.14
AEESTDFSQFEEERNNDQYK	20	3 Phospho (STY),Acetyl (N-term)	_(ac)AEEpSpTDFpSQFEEERNNDQYK_		AEES(1)T(1)DFS(1)QFEEERNNDQYK	1	0	3	1	Q12434	Q12434	RDI1	Rho GDP-dissociation inhibitor	1	60.345
AEETISWLDSNTTASKEEFDDKLK	24	Phospho (STY)	_AEETISWLDpSNTTASKEEFDDKLK_		AEETISWLDS(0.451)NT(0.451)T(0.094)AS(0.004)KEEFDDKLK	0	0	1	2	P10591	P10591	SSA1	Heat shock protein SSA1	1	108.75
AEETPASSNESTPSASSSSSANK	23	2 Phospho (STY)	_AEETPApSpSNESTPSASSSSSANK_		AEET(0.016)PAS(0.992)S(0.991)NES(0.001)TPSASSSSSANK	0	0	2	0	P32583	P32583	SRP40	Suppressor protein SRP40	1	163.85
AEETPASSNESTPSASSSSSANK	23	Phospho (STY)	_AEETPApSSNESTPSASSSSSANK_		AEETPAS(0.988)S(0.012)NESTPSASSSSSANK	0	0	1	0	P32583	P32583	SRP40	Suppressor protein SRP40	1	322.94
AEEWLYDEGFDSIKAK	16	Phospho (STY)	_AEEWLYDEGFDpSIKAK_		AEEWLYDEGFDS(1)IKAK	0	0	1	1	P32589	P32589	SSE1	Heat shock protein homolog SSE1	1	46.569
AEEYISDEDNVK	12	Phospho (STY)	_AEEYIpSDEDNVK_		AEEYIS(1)DEDNVK	0	0	1	0	P11927	P11927	KAR1	Cell division control protein KAR1	2	167.73
AEEYISDEDNVKIDEDNIENELQFTPK	27	Phospho (STY)	_AEEpYISDEDNVKIDEDNIENELQFTPK_		AEEY(0.5)IS(0.5)DEDNVKIDEDNIENELQFTPK	0	0	1	1	P11927	P11927	KAR1	Cell division control protein KAR1	1	76.198
AEEYISDEDNVKIDEDNIENELQFTPK	27	Phospho (STY)	_AEEYIpSDEDNVKIDEDNIENELQFTPK_		AEEYIS(1)DEDNVKIDEDNIENELQFTPK	0	0	1	1	P11927	P11927	KAR1	Cell division control protein KAR1	1	191.99
AEEYISDEDNVKIDEDNIENELQFTPK	27	2 Phospho (STY)	_AEEYIpSDEDNVKIDEDNIENELQFpTPK_		AEEYIS(1)DEDNVKIDEDNIENELQFT(1)PK	0	0	2	1	P11927	P11927	KAR1	Cell division control protein KAR1	1	265.8
AEGATGGLVPHK	12	Phospho (STY)	_AEGApTGGLVPHK_		AEGAT(1)GGLVPHK	0	0	1	0	P12709	P12709	PGI1	Glucose-6-phosphate isomerase	2	86.699
AEGEDEGDNTSNHDTLR	17	Phospho (STY)	_AEGEDEGDNpTSNHDTLR_		AEGEDEGDNT(0.5)S(0.5)NHDTLR	0	0	1	0	P25639	P25639		Uncharacterized membrane protein YCR061W	1	306.01
AEGEQALESDKELPNGAGSIYEGAPR	26	2 Phospho (STY)	_AEGEQALEpSDKELPNGAGpSIYEGAPR_		AEGEQALES(1)DKELPNGAGS(1)IYEGAPR	0	0	2	1	P38335	P38335	MTC4	Maintenance of telomere capping protein 4	1	171.57
AEGEQALESDKELPNGAGSIYEGAPR	26	Phospho (STY)	_AEGEQALEpSDKELPNGAGSIYEGAPR_		AEGEQALES(1)DKELPNGAGSIYEGAPR	0	0	1	1	P38335	P38335	MTC4	Maintenance of telomere capping protein 4	2	253.6
AEGSHANSPDSSNSNGTTPISTK	23	Phospho (STY)	_AEGSHANSPDSSNSNGTpTPISTK_		AEGSHANSPDSS(0.001)NS(0.007)NGT(0.391)T(0.5)PIS(0.045)T(0.056)K	0	0	1	0	P48813	P48813	GNP1	High-affinity glutamine permease	1	66.828
AEGSHANSPDSSNSNGTTPISTK	23	Phospho (STY)	_AEGSHANSPDSSNSNGTTPIpSTK_		AEGSHANSPDSSNSNGT(0.003)T(0.007)PIS(0.822)T(0.168)K	0	0	1	0	P48813	P48813	GNP1	High-affinity glutamine permease	2	185.1
AEGSHANSPDSSNSNGTTPISTK	23	Phospho (STY)	_AEGSHANpSPDSSNSNGTTPISTK_		AEGS(0.027)HANS(0.701)PDS(0.156)S(0.048)NS(0.062)NGT(0.003)T(0.001)PISTK	0	0	1	0	P48813	P48813	GNP1	High-affinity glutamine permease	1	47.445
AEGSHANSPDSSNSNGTTPISTK	23	Phospho (STY)	_AEGSHANSPDSSNpSNGTTPISTK_		AEGSHANSPDSSNS(1)NGTTPISTK	0	0	1	0	P48813	P48813	GNP1	High-affinity glutamine permease	1	200.48
AEGSHANSPDSSNSNGTTPISTK	23	Phospho (STY)	_AEGSHANSPDSSNSNGTTPISpTK_		AEGSHANSPDSSNSNGT(0.004)T(0.019)PIS(0.407)T(0.571)K	0	0	1	0	P48813	P48813	GNP1	High-affinity glutamine permease	1	72.11
AEGSHANSPDSSNSNGTTPISTK	23	2 Phospho (STY)	_AEGSHANSPDSSNpSNGpTTPISTK_		AEGSHANSPDS(0.002)S(0.008)NS(0.99)NGT(0.83)T(0.167)PIS(0.003)T(0.001)K	0	0	2	0	P48813	P48813	GNP1	High-affinity glutamine permease	1	108.39
AEGSHANSPDSSNSNGTTPISTKDSSSQLDNELNR	35	2 Phospho (STY)	_AEGSHANSPDSSNSNGTTPIpSTKDpSSSQLDNELNR_		AEGSHANSPDSSNSNGT(0.014)T(0.075)PIS(0.858)T(0.079)KDS(0.851)S(0.109)S(0.014)QLDNELNR	0	0	2	1	P48813	P48813	GNP1	High-affinity glutamine permease	1	219.5
AEGSHANSPDSSNSNGTTPISTKDSSSQLDNELNR	35	2 Phospho (STY)	_AEGSHANSPDSSNSNGTTPISpTKDpSSSQLDNELNR_		AEGSHANS(0.007)PDS(0.094)S(0.101)NS(0.12)NGT(0.15)T(0.161)PIS(0.189)T(0.202)KDS(0.447)S(0.414)S(0.114)QLDNELNR	0	0	2	1	P48813	P48813	GNP1	High-affinity glutamine permease	1	61.565
AEGSHANSPDSSNSNGTTPISTKDSSSQLDNELNR	35	2 Phospho (STY)	_AEGSHANSPDSSNSNGpTTPISTKDSpSSQLDNELNR_		AEGSHANSPDSS(0.002)NS(0.001)NGT(0.373)T(0.291)PIS(0.022)T(0.017)KDS(0.337)S(0.639)S(0.318)QLDNELNR	0	0	2	1	P48813	P48813	GNP1	High-affinity glutamine permease	1	200.46
AEGSHANSPDSSNSNGTTPISTKDSSSQLDNELNR	35	2 Phospho (STY)	_AEGSHANSPDSSNSNGTTPIpSTKDSSpSQLDNELNR_		AEGSHANSPDSSNSNGT(0.008)T(0.225)PIS(0.388)T(0.323)KDS(0.291)S(0.227)S(0.539)QLDNELNR	0	0	2	1	P48813	P48813	GNP1	High-affinity glutamine permease	1	190.76
AEGSHANSPDSSNSNGTTPISTKDSSSQLDNELNR	35	2 Phospho (STY)	_AEGSHANSPDSSNSNGTTPISTKDSpSpSQLDNELNR_		AEGSHANSPDS(0.003)S(0.003)NS(0.011)NGT(0.045)T(0.046)PIS(0.141)T(0.151)KDS(0.419)S(0.442)S(0.737)QLDNELNR	0	0	2	1	P48813	P48813	GNP1	High-affinity glutamine permease	1	78.372
AEGSHANSPDSSNSNGTTPISTKDSSSQLDNELNR	35	2 Phospho (STY)	_AEGSHANSPDSSNSNGTTPISpTKDSSpSQLDNELNR_		AEGSHANSPDS(0.002)S(0.007)NS(0.032)NGT(0.142)T(0.014)PIS(0.244)T(0.28)KDS(0.282)S(0.3)S(0.696)QLDNELNR	0	0	2	1	P48813	P48813	GNP1	High-affinity glutamine permease	1	100.66
AEGSHANSPDSSNSNGTTPISTKDSSSQLDNELNR	35	2 Phospho (STY)	_AEGSHANSPDSSNSNGTTPISTKDpSSpSQLDNELNR_		AEGSHANSPDSSNSNGTT(0.001)PIS(0.007)T(0.004)KDS(0.988)S(0.215)S(0.786)QLDNELNR	0	0	2	1	P48813	P48813	GNP1	High-affinity glutamine permease	1	254.14
AEGSHANSPDSSNSNGTTPISTKDSSSQLDNELNR	35	Phospho (STY)	_AEGSHANSPDSSNSNGTTPISpTKDSSSQLDNELNR_		AEGSHANSPDSSNSNGTTPIS(0.194)T(0.581)KDS(0.199)S(0.023)S(0.003)QLDNELNR	0	0	1	1	P48813	P48813	GNP1	High-affinity glutamine permease	1	345.14
AEGSHANSPDSSNSNGTTPISTKDSSSQLDNELNR	35	Phospho (STY)	_AEGSHANSPDSSNSNGTTPISTKDpSSSQLDNELNR_		AEGSHANSPDSSNSNGTTPISTKDS(0.82)S(0.161)S(0.019)QLDNELNR	0	0	1	1	P48813	P48813	GNP1	High-affinity glutamine permease	1	335.71
AEGSHANSPDSSNSNGTTPISTKDSSSQLDNELNR	35	Phospho (STY)	_AEGSHANSPDSSNSNGTTPISTKDSSpSQLDNELNR_		AEGSHANSPDSSNSNGTTPIS(0.001)T(0.001)KDS(0.306)S(0.306)S(0.385)QLDNELNR	0	0	1	1	P48813	P48813	GNP1	High-affinity glutamine permease	1	103.35
AEGSHANSPDSSNSNGTTPISTKDSSSQLDNELNRK	36	2 Phospho (STY)	_AEGSHANSPDSSNSNGTTPIpSTKDSpSSQLDNELNRK_		AEGSHANSPDSSNSNGT(0.015)T(0.009)PIS(0.695)T(0.291)KDS(0.407)S(0.485)S(0.099)QLDNELNRK	0	0	2	2	P48813	P48813	GNP1	High-affinity glutamine permease	1	186.85
AEGSHANSPDSSNSNGTTPISTKDSSSQLDNELNRK	36	2 Phospho (STY)	_AEGSHANSPDSSNSNGpTTPISTKDpSSSQLDNELNRK_		AEGSHANSPDSSNS(0.01)NGT(0.767)T(0.215)PIS(0.109)T(0.098)KDS(0.276)S(0.247)S(0.277)QLDNELNRK	0	0	2	2	P48813	P48813	GNP1	High-affinity glutamine permease	1	105.48
AEGSHANSPDSSNSNGTTPISTKDSSSQLDNELNRK	36	2 Phospho (STY)	_AEGSHANSPDSSNSNGTTPIpSTKDSSpSQLDNELNRK_		AEGSHANSPDSSNS(0.004)NGT(0.218)T(0.049)PIS(0.512)T(0.217)KDS(0.005)S(0.054)S(0.941)QLDNELNRK	0	0	2	2	P48813	P48813	GNP1	High-affinity glutamine permease	1	260.88
AEGSHANSPDSSNSNGTTPISTKDSSSQLDNELNRK	36	2 Phospho (STY)	_AEGSHANSPDSSNSNGpTTPISTKDSpSSQLDNELNRK_		AEGSHANSPDSSNS(0.001)NGT(0.953)T(0.042)PIS(0.007)T(0.015)KDS(0.149)S(0.535)S(0.298)QLDNELNRK	0	0	2	2	P48813	P48813	GNP1	High-affinity glutamine permease	1	217.77
AEGSHANSPDSSNSNGTTPISTKDSSSQLDNELNRK	36	2 Phospho (STY)	_AEGSHANSPDSSNSNGTTPISTKDpSSpSQLDNELNRK_		AEGSHANSPDSSNSNGT(0.04)T(0.006)PIS(0.048)T(0.142)KDS(0.722)S(0.318)S(0.723)QLDNELNRK	0	0	2	2	P48813	P48813	GNP1	High-affinity glutamine permease	1	159.36
AEGSHANSPDSSNSNGTTPISTKDSSSQLDNELNRK	36	2 Phospho (STY)	_AEGSHANSPDSSNSNGpTTPISTKDSSpSQLDNELNRK_		AEGSHANSPDSSNS(0.001)NGT(0.926)T(0.037)PIS(0.015)T(0.02)KDS(0.013)S(0.038)S(0.951)QLDNELNRK	0	0	2	2	P48813	P48813	GNP1	High-affinity glutamine permease	2	251.24
AEGSHANSPDSSNSNGTTPISTKDSSSQLDNELNRK	36	2 Phospho (STY)	_AEGSHANSPDSSNSNGTTPISTKDpSpSSQLDNELNRK_		AEGSHANSPDSSNS(0.006)NGT(0.02)T(0.023)PIS(0.173)T(0.187)KDS(0.606)S(0.511)S(0.474)QLDNELNRK	0	0	2	2	P48813	P48813	GNP1	High-affinity glutamine permease	1	75.504
AEGSHANSPDSSNSNGTTPISTKDSSSQLDNELNRK	36	2 Phospho (STY)	_AEGSHANSPDSSNSNGTTPISpTKDpSSSQLDNELNRK_		AEGSHANS(0.004)PDS(0.057)S(0.053)NS(0.053)NGT(0.224)T(0.206)PIS(0.31)T(0.31)KDS(0.577)S(0.106)S(0.101)QLDNELNRK	0	0	2	2	P48813	P48813	GNP1	High-affinity glutamine permease	1	68.888
AEGSHANSPDSSNSNGTTPISTKDSSSQLDNELNRK	36	Phospho (STY)	_AEGSHANSPDSSNSNGTTPISpTKDSSSQLDNELNRK_		AEGSHANSPDSSNSNGTTPIS(0.1)T(0.514)KDS(0.37)S(0.013)S(0.001)QLDNELNRK	0	0	1	2	P48813	P48813	GNP1	High-affinity glutamine permease	1	359.42
AEGSHANSPDSSNSNGTTPISTKDSSSQLDNELNRK	36	Phospho (STY)	_AEGSHANSPDSSNSNGTTPISTKDSSpSQLDNELNRK_		AEGSHANSPDSSNSNGTTPIS(0.079)T(0.079)KDS(0.231)S(0.277)S(0.333)QLDNELNRK	0	0	1	2	P48813	P48813	GNP1	High-affinity glutamine permease	1	78.639
AEGSHANSPDSSNSNGTTPISTKDSSSQLDNELNRK	36	Phospho (STY)	_AEGSHANSPDSSNSNGTTPISTKDpSSSQLDNELNRK_		AEGSHANSPDSSNSNGTTPISTKDS(0.832)S(0.143)S(0.025)QLDNELNRK	0	0	1	2	P48813	P48813	GNP1	High-affinity glutamine permease	1	285.7
AEIESIKNAK	10	Phospho (STY)	_AEIEpSIKNAK_		AEIES(1)IKNAK	0	0	1	1	P33416	P33416	HSP78	Heat shock protein 78, mitochondrial	2	151.16
AEINSSSEASTINEK	15	2 Phospho (STY)	_AEINpSSpSEASTINEK_		AEINS(0.907)S(0.142)S(0.945)EAS(0.004)T(0.001)INEK	0	0	2	0	P40451	P40451	AIM20	Altered inheritance of mitochondria protein 20	1	83.964
AEINSSSEASTINEK	15	3 Phospho (STY)	_AEINpSSpSEApSTINEK_		AEINS(0.968)S(0.549)S(0.846)EAS(0.529)T(0.108)INEK	0	0	3	0	P40451	P40451	AIM20	Altered inheritance of mitochondria protein 20	2	71.601
AEINSSSEASTINEK	15	3 Phospho (STY)	_AEINpSpSpSEASTINEK_		AEINS(1)S(1)S(1)EASTINEK	0	0	3	0	P40451	P40451	AIM20	Altered inheritance of mitochondria protein 20	3	154.88
AEKEEEEINKVEVTPEEPSKK	21	Phospho (STY)	_AEKEEEEINKVEVpTPEEPSKK_		AEKEEEEINKVEVT(1)PEEPSKK	0	0	1	3	Q04632	Q04632	COG8	Conserved oligomeric Golgi complex subunit 8	1	100.95
AEKPQYIHIQNNSLADFDGNGFR	23	Phospho (STY)	_AEKPQYIHIQNNpSLADFDGNGFR_		AEKPQYIHIQNNS(1)LADFDGNGFR	0	0	1	1	P48361	P48361	ASK10	Activator of SKN7 protein 10	2	261.94
AELDPDGTTISSSLRPLVDRNSLHSSESDDEGDRR	35	3 Phospho (STY)	_AELDPDGTTISSpSLRPLVDRNpSLHSSEpSDDEGDRR_		AELDPDGT(0.028)T(0.079)IS(0.262)S(0.281)S(0.301)LRPLVDRNS(0.439)LHS(0.446)S(0.44)ES(0.725)DDEGDRR	0	0	3	3	P36138	P36138	YKR045C	Uncharacterized protein YKR045C	1	59.089
AELDSSAESNKEAR	14	Phospho (STY)	_AELDSSAEpSNKEAR_		AELDSSAES(1)NKEAR	0	0	1	1	Q03177	Q03177		WD repeat-containing protein YMR102C	1	125.73
AENAQQHTNTSDAADDSVK	19	Phospho (STY)	_AENAQQHTNTpSDAADDSVK_		AENAQQHTNT(0.115)S(0.885)DAADDSVK	0	0	1	0	Q06651	Q06651	PIB1	E3 ubiquitin-protein ligase PIB1	1	384.31
AENAQQHTNTSDAADDSVKESPAFQNR	27	Phospho (STY)	_AENAQQHTNTSDAADDSVKEpSPAFQNR_		AENAQQHTNTSDAADDSVKES(1)PAFQNR	0	0	1	1	Q06651	Q06651	PIB1	E3 ubiquitin-protein ligase PIB1	1	355.96
AENAQQHTNTSDAADDSVKESPAFQNR	27	Phospho (STY)	_AENAQQHTNTSDAADDpSVKESPAFQNR_		AENAQQHTNTSDAADDS(1)VKESPAFQNR	0	0	1	1	Q06651	Q06651	PIB1	E3 ubiquitin-protein ligase PIB1	1	288.64
AENDYNSLQDK	11	Phospho (STY)	_AENDYNpSLQDK_		AENDYNS(1)LQDK	0	0	1	0	P38822	P38822	BZZ1	Protein BZZ1	3	232.92
AENDYNSLQDKTQNELSK	18	Phospho (STY)	_AENDYNpSLQDKTQNELSK_		AENDYNS(1)LQDKTQNELSK	0	0	1	1	P38822	P38822	BZZ1	Protein BZZ1	1	355.57
AENGHHSYGSPQSYSPR	17	Phospho (STY)	_AENGHHSYGSPQSYpSPR_		AENGHHSYGSPQS(0.009)YS(0.991)PR	0	0	1	0	P53238	P53238	PEF1	Peflin	1	235.92
AENGHHSYGSPQSYSPR	17	Phospho (STY)	_AENGHHSYGpSPQSYSPR_		AENGHHS(0.001)YGS(0.999)PQSYSPR	0	0	1	0	P53238	P53238	PEF1	Peflin	2	203.68
AENGHHSYGSPQSYSPR	17	2 Phospho (STY)	_AENGHHSYGpSPQSYpSPR_		AENGHHS(0.175)Y(0.008)GS(0.811)PQS(0.329)Y(0.031)S(0.645)PR	0	0	2	0	P53238	P53238	PEF1	Peflin	1	44.454
AEQEDIIEKTESVDKK	16	Phospho (STY)	_AEQEDIIEKTEpSVDKK_		AEQEDIIEKT(0.014)ES(0.986)VDKK	0	0	1	2	P32591	P32591	SWI3	SWI/SNF complex subunit SWI3	1	232.49
AEQFLETDSDFAK	13	Phospho (STY)	_AEQFLETDpSDFAK_		AEQFLET(0.015)DS(0.985)DFAK	0	0	1	0	P38687	P38687	SRP68	Signal recognition particle subunit SRP68	1	141
AEQFLETDSDFAKYHAK	17	Phospho (STY)	_AEQFLETDpSDFAKYHAK_		AEQFLETDS(1)DFAKYHAK	0	0	1	1	P38687	P38687	SRP68	Signal recognition particle subunit SRP68	1	166.06
AEQGDLDSPKEPQADELLDEFSK	23	Phospho (STY)	_AEQGDLDpSPKEPQADELLDEFSK_		AEQGDLDS(1)PKEPQADELLDEFSK	0	0	1	1	P38811	P38811	TRA1	Transcription-associated protein 1	2	182.64
AEQGDLDSPKEPQADELLDEFSKNDEEK	28	Phospho (STY)	_AEQGDLDpSPKEPQADELLDEFSKNDEEK_		AEQGDLDS(1)PKEPQADELLDEFSKNDEEK	0	0	1	2	P38811	P38811	TRA1	Transcription-associated protein 1	1	127.21
AEQGDLDSPKEPQADELLDEFSKNDEEKDFPSK	33	2 Phospho (STY)	_AEQGDLDpSPKEPQADELLDEFpSKNDEEKDFPSK_		AEQGDLDS(1)PKEPQADELLDEFS(0.999)KNDEEKDFPS(0.001)K	0	0	2	3	P38811	P38811	TRA1	Transcription-associated protein 1	1	101.64
AEQGDLDSPKEPQADELLDEFSKNDEEKDFPSK	33	Phospho (STY)	_AEQGDLDpSPKEPQADELLDEFSKNDEEKDFPSK_		AEQGDLDS(1)PKEPQADELLDEFSKNDEEKDFPSK	0	0	1	3	P38811	P38811	TRA1	Transcription-associated protein 1	2	286.69
AEQGEHDENISPAQAAELVGEDLSR	25	Phospho (STY)	_AEQGEHDENIpSPAQAAELVGEDLSR_		AEQGEHDENIS(1)PAQAAELVGEDLSR	0	0	1	0	P27616	P27616	ADE1	Phosphoribosylaminoimidazole-succinocarboxamide synthase	1	124.98
AESDAVAEANDIDD	14	Phospho (STY)	_AEpSDAVAEANDIDD_		AES(1)DAVAEANDIDD	0	0	1	0	P35180	P35180	TOM20	Mitochondrial import receptor subunit TOM20	3	234.9
AESECDLDAEIKDEIVADVNDRENSETTEVSR	32	Phospho (STY)	_AESECDLDAEIKDEIVADVNDRENpSETTEVSR_		AESECDLDAEIKDEIVADVNDRENS(0.983)ET(0.012)T(0.003)EVS(0.002)R	0	0	1	2	Q02792	Q02792	RAT1	5-3 exoribonuclease 2	1	406.52
AESECDLDAEIKDEIVADVNDRENSETTEVSR	32	Phospho (STY)	_AEpSECDLDAEIKDEIVADVNDRENSETTEVSR_		AES(1)ECDLDAEIKDEIVADVNDRENSETTEVSR	0	0	1	2	Q02792	Q02792	RAT1	5-3 exoribonuclease 2	1	428.69
AESGDDFDPILK	12	Phospho (STY)	_AEpSGDDFDPILK_		AES(1)GDDFDPILK	0	0	1	0	P40026	P40026	KRE29	DNA repair protein KRE29	2	207.27
AESGDDFDPILKR	13	Phospho (STY)	_AEpSGDDFDPILKR_		AES(1)GDDFDPILKR	0	0	1	1	P40026	P40026	KRE29	DNA repair protein KRE29	2	216.34
AESITAVLYPNDNFAQGK	18	Phospho (STY)	_AEpSITAVLYPNDNFAQGK_		AES(1)ITAVLYPNDNFAQGK	0	0	1	0	P06738	P06738	GPH1	Glycogen phosphorylase	1	245.19
AESKQDKEEFLSLAQSSPAGSQLESR	26	2 Phospho (STY)	_AEpSKQDKEEFLSLAQSpSPAGSQLESR_		AES(0.925)KQDKEEFLS(0.075)LAQS(0.216)S(0.782)PAGS(0.002)QLESR	0	0	2	2	P39723	P39723	SPC72	Spindle pole component SPC72	1	89.333
AESLHSNSFSLTVSK	15	Phospho (STY)	_AESLHSNpSFSLTVSK_		AESLHS(0.038)NS(0.584)FS(0.371)LT(0.006)VSK	0	0	1	0	P47054	P47054	NUP192	Nucleoporin NUP192	1	101.38
AESSSAKADNDTNEIR	16	Phospho (STY)	_AESSpSAKADNDTNEIR_		AES(0.001)S(0.027)S(0.972)AKADNDTNEIR	0	0	1	1	P53094	P53094	MDS3	Negative regulator of sporulation MDS3	1	127.17
AESVEPVENNVETAK	15	Phospho (STY)	_AEpSVEPVENNVETAK_		AES(1)VEPVENNVETAK	0	0	1	0	P38904	P38904	SPP41	Protein SPP41	2	159.75
AESVSEQEESEEEEEDMEIDSDEEEEEQLEK	31	4 Phospho (STY)	_AEpSVpSEQEEpSEEEEEDMEIDpSDEEEEEQLEK_		AES(1)VS(1)EQEES(1)EEEEEDMEIDS(1)DEEEEEQLEK	0	0	4	0	Q07915	Q07915	RLP24	Ribosome biogenesis protein RLP24	1	80.073
AETAAQDVQQKLEETKESLQNK	22	Phospho (STY)	_AETAAQDVQQKLEETKEpSLQNK_		AETAAQDVQQKLEETKES(1)LQNK	0	0	1	2	Q08245	Q08245	ZEO1	Protein ZEO1	1	385.94
AETAAQDVQQKLEETKESLQNK	22	2 Phospho (STY)	_AETAAQDVQQKLEEpTKEpSLQNK_		AETAAQDVQQKLEET(1)KES(1)LQNK	0	0	2	2	Q08245	Q08245	ZEO1	Protein ZEO1	1	106.44
AETAAQDVQQKLEETKESLQNKGQEVK	27	Phospho (STY)	_AETAAQDVQQKLEETKEpSLQNKGQEVK_		AETAAQDVQQKLEETKES(1)LQNKGQEVK	0	0	1	3	Q08245	Q08245	ZEO1	Protein ZEO1	1	305.23
AETFHEMEK	9	Phospho (STY)	_AEpTFHEMEK_		AET(1)FHEMEK	0	0	1	0	Q00955	Q00955	ACC1	Acetyl-CoA carboxylase;Biotin carboxylase	1	120.77
AETHNSAYVK	10	Phospho (STY)	_AETHNpSAYVK_		AETHNS(1)AYVK	0	0	1	0	P38750	P38750	YHL008C	Uncharacterized transporter YHL008C	1	161.21
AETSSASSERDSYK	14	Phospho (STY)	_AETSSASpSERDSYK_		AETSSAS(0.039)S(0.961)ERDSYK	0	0	1	1	P47136	P47136	BUD4	Bud site selection protein 4	1	221.78
AETSSASSERDSYK	14	2 Phospho (STY)	_AETSpSASpSERDSYK_		AETS(0.071)S(0.929)AS(0.002)S(0.997)ERDSYK	0	0	2	1	P47136	P47136	BUD4	Bud site selection protein 4	2	155.37
AETSSASSERDSYKK	15	2 Phospho (STY)	_AETpSSASpSERDSYKK_		AET(0.124)S(0.812)S(0.064)AS(0.01)S(0.988)ERDS(0.002)YKK	0	0	2	2	P47136	P47136	BUD4	Bud site selection protein 4	3	142.43
AETSSASSERDSYKK	15	2 Phospho (STY)	_AETSpSASpSERDSYKK_		AET(0.06)S(0.081)S(0.851)AS(0.147)S(0.824)ERDS(0.035)Y(0.002)KK	0	0	2	2	P47136	P47136	BUD4	Bud site selection protein 4	1	61.684
AETTTEEDSENPSDWQR	17	Phospho (STY)	_AETpTTEEDSENPSDWQR_		AET(0.077)T(0.901)T(0.022)EEDSENPSDWQR	0	0	1	0	P53125	P53125	ITC1	Imitation switch two complex protein 1	1	136.81
AETTTEEDSENPSDWQR	17	Phospho (STY)	_AEpTTTEEDSENPSDWQR_		AET(0.457)T(0.457)T(0.086)EEDSENPSDWQR	0	0	1	0	P53125	P53125	ITC1	Imitation switch two complex protein 1	1	53.754
AETVSQLQGLTAK	13	Phospho (STY)	_AETVpSQLQGLTAK_		AETVS(1)QLQGLTAK	0	0	1	0	P35724	P35724	MNR2	Manganese resistance protein MNR2	1	223.03
AEVNAEEVDKMDSTGDSNDGDDSLIDILTQK	31	2 Phospho (STY)	_AEVNAEEVDKMDpSpTGDSNDGDDSLIDILTQK_		AEVNAEEVDKMDS(0.666)T(0.666)GDS(0.666)NDGDDS(0.001)LIDILTQK	0	0	2	1	P38859	P38859	DNA2	DNA replication ATP-dependent helicase/nuclease DNA2;DNA replication nuclease DNA2;DNA replication ATP-dependent helicase DNA2	1	111.31
AEVSDVGNAILDGADCVMLSGETAK	25	Oxidation (M),Phospho (STY)	_AEVSDVGNAILDGADCVM(ox)LpSGETAK_	AEVSDVGNAILDGADCVM(1)LSGETAK	AEVSDVGNAILDGADCVMLS(0.836)GET(0.164)AK	0	1	1	0	P00549	P00549	CDC19	Pyruvate kinase 1	1	134.81
AEVSDVGNAILDGADCVMLSGETAK	25	Phospho (STY)	_AEVSDVGNAILDGADCVMLpSGETAK_		AEVSDVGNAILDGADCVMLS(0.84)GET(0.16)AK	0	0	1	0	P00549	P00549	CDC19	Pyruvate kinase 1	1	92.816
AEVSSMPTLIFYK	13	Phospho (STY)	_AEVSpSMPTLIFYK_		AEVS(0.155)S(0.841)MPT(0.004)LIFYK	0	0	1	0	P22803	P22803	TRX2	Thioredoxin-2	1	105.03
AEYPVSQNENIGTLK	15	Phospho (STY)	_AEYPVpSQNENIGTLK_		AEYPVS(1)QNENIGTLK	0	0	1	0	Q12443	Q12443	RTN2	Reticulon-like protein 2	1	151.49
AFDKNSPNIANK	12	Phospho (STY)	_AFDKNpSPNIANK_		AFDKNS(1)PNIANK	0	0	1	1	P32463	P32463	ACP1	Acyl carrier protein, mitochondrial	1	278.62
AFDSSSNVSSSK	12	Phospho (STY)	_AFDSSpSNVSSSK_		AFDS(0.002)S(0.178)S(0.811)NVS(0.007)S(0.001)SK	0	0	1	0	P53550	P53550	DCP2	mRNA-decapping enzyme subunit 2	1	136.3
AFDSSSNVSSSK	12	2 Phospho (STY)	_AFDSSpSNVSpSSK_		AFDSS(0.066)S(0.826)NVS(0.448)S(0.583)S(0.078)K	0	0	2	0	P53550	P53550	DCP2	mRNA-decapping enzyme subunit 2	1	94.673
AFDSSSNVSSSKDLLQMLR	19	3 Phospho (STY)	_AFDpSpSSNVpSSSKDLLQMLR_		AFDS(0.709)S(0.685)S(0.59)NVS(0.594)S(0.379)S(0.043)KDLLQMLR	0	0	3	1	P53550	P53550	DCP2	mRNA-decapping enzyme subunit 2	1	78.067
AFDSSSNVSSSKDLLQMLR	19	3 Phospho (STY)	_AFDpSpSpSNVSSSKDLLQMLR_		AFDS(0.523)S(0.495)S(0.495)NVS(0.495)S(0.495)S(0.495)KDLLQMLR	0	0	3	1	P53550	P53550	DCP2	mRNA-decapping enzyme subunit 2	1	51.193
AFDSSSNVSSSKDLLQMLR	19	2 Phospho (STY)	_AFDSpSSNVSpSSKDLLQMLR_		AFDS(0.003)S(0.395)S(0.395)NVS(0.208)S(0.899)S(0.1)KDLLQMLR	0	0	2	1	P53550	P53550	DCP2	mRNA-decapping enzyme subunit 2	1	154.1
AFDSSSNVSSSKDLLQMLR	19	2 Phospho (STY)	_AFDpSSSNVpSSSKDLLQMLR_		AFDS(0.533)S(0.409)S(0.059)NVS(0.861)S(0.12)S(0.018)KDLLQMLR	0	0	2	1	P53550	P53550	DCP2	mRNA-decapping enzyme subunit 2	2	90.534
AFDSSSNVSSSKDLLQMLR	19	2 Phospho (STY)	_AFDSSpSNVSpSSKDLLQMLR_		AFDS(0.008)S(0.053)S(0.938)NVS(0.026)S(0.858)S(0.117)KDLLQMLR	0	0	2	1	P53550	P53550	DCP2	mRNA-decapping enzyme subunit 2	1	150.28
AFDSSSNVSSSKDLLQMLR	19	2 Phospho (STY)	_AFDSSSNVpSpSSKDLLQMLR_		AFDSSS(0.003)NVS(0.981)S(0.834)S(0.181)KDLLQMLR	0	0	2	1	P53550	P53550	DCP2	mRNA-decapping enzyme subunit 2	1	164.06
AFDSSSNVSSSKDLLQMLR	19	Phospho (STY)	_AFDSSSNVSpSSKDLLQMLR_		AFDS(0.003)S(0.006)S(0.006)NVS(0.06)S(0.724)S(0.202)KDLLQMLR	0	0	1	1	P53550	P53550	DCP2	mRNA-decapping enzyme subunit 2	1	41.084
AFETLTDSNKR	11	Phospho (STY)	_AFETLTDpSNKR_		AFETLT(0.001)DS(0.999)NKR	0	0	1	1	P32527	P32527	ZUO1	Zuotin	1	137.8
AFFPSRQSPLPK	12	Phospho (STY)	_AFFPSRQpSPLPK_		AFFPS(0.393)RQS(0.607)PLPK	0	0	1	1	Q06648	Q06648	GIC2	GTPase-interacting component 2	1	80.387
AFFPSRQSPLPK	12	Phospho (STY)	_AFFPpSRQSPLPK_		AFFPS(0.5)RQS(0.5)PLPK	0	0	1	1	Q06648	Q06648	GIC2	GTPase-interacting component 2	1	41.378
AFINYASDQGSSIK	14	Phospho (STY)	_AFINYApSDQGSSIK_		AFINYAS(1)DQGSSIK	0	0	1	0	Q03780	Q03780	YDR239C	Uncharacterized protein YDR239C	1	276.28
AFINYASDQGSSIKNDVSTQEPELPSHR	28	3 Phospho (STY)	_AFINpYApSDQGpSSIKNDVSTQEPELPSHR_		AFINY(0.757)AS(0.734)DQGS(0.735)S(0.735)IKNDVS(0.033)T(0.006)QEPELPSHR	0	0	3	1	Q03780	Q03780	YDR239C	Uncharacterized protein YDR239C	2	90.55
AFINYASDQGSSIKNDVSTQEPELPSHR	28	3 Phospho (STY)	_AFINYApSDQGpSpSIKNDVSTQEPELPSHR_		AFINYAS(1)DQGS(1)S(1)IKNDVSTQEPELPSHR	0	0	3	1	Q03780	Q03780	YDR239C	Uncharacterized protein YDR239C	2	163.29
AFINYASDQGSSIKNDVSTQEPELPSHR	28	2 Phospho (STY)	_AFINpYASDQGSpSIKNDVSTQEPELPSHR_		AFINY(0.516)AS(0.476)DQGS(0.128)S(0.88)IKNDVSTQEPELPSHR	0	0	2	1	Q03780	Q03780	YDR239C	Uncharacterized protein YDR239C	3	210.93
AFINYASDQGSSIKNDVSTQEPELPSHR	28	2 Phospho (STY)	_AFINYApSDQGpSSIKNDVSTQEPELPSHR_		AFINY(0.143)AS(0.533)DQGS(0.533)S(0.533)IKNDVS(0.166)T(0.091)QEPELPSHR	0	0	2	1	Q03780	Q03780	YDR239C	Uncharacterized protein YDR239C	2	52.329
AFINYASDQGSSIKNDVSTQEPELPSHR	28	Phospho (STY)	_AFINYASDQGSpSIKNDVSTQEPELPSHR_		AFINYASDQGS(0.018)S(0.982)IKNDVSTQEPELPSHR	0	0	1	1	Q03780	Q03780	YDR239C	Uncharacterized protein YDR239C	1	344.67
AFINYASDQGSSIKNDVSTQEPELPSHR	28	Phospho (STY)	_AFINpYASDQGSSIKNDVSTQEPELPSHR_		AFINY(0.229)AS(0.229)DQGS(0.229)S(0.229)IKNDVS(0.04)T(0.044)QEPELPSHR	0	0	1	1	Q03780	Q03780	YDR239C	Uncharacterized protein YDR239C	1	44.811
AFINYASDQGSSIKNDVSTQEPELPSHR	28	Phospho (STY)	_AFINYASDQGpSSIKNDVSTQEPELPSHR_		AFINYASDQGS(0.922)S(0.078)IKNDVSTQEPELPSHR	0	0	1	1	Q03780	Q03780	YDR239C	Uncharacterized protein YDR239C	1	338.33
AFKPLESDADKYNDVIEDESDDDNMSTDEAK	31	Phospho (STY)	_AFKPLESDADKYNDVIEDEpSDDDNMSTDEAK_		AFKPLESDADKYNDVIEDES(1)DDDNMSTDEAK	0	0	1	2	P48415	P48415	SEC16	COPII coat assembly protein SEC16	1	99.448
AFKPLESDADKYNDVIEDESDDDNMSTDEAK	31	Phospho (STY)	_AFKPLESDADKYNDVIEDESDDDNMpSTDEAK_		AFKPLESDADKYNDVIEDESDDDNMS(0.851)T(0.149)DEAK	0	0	1	2	P48415	P48415	SEC16	COPII coat assembly protein SEC16	1	165.21
AFKPLESDADKYNDVIEDESDDDNMSTDEAK	31	Oxidation (M),Phospho (STY)	_AFKPLESDADKYNDVIEDEpSDDDNM(ox)STDEAK_	AFKPLESDADKYNDVIEDESDDDNM(1)STDEAK	AFKPLESDADKYNDVIEDES(0.999)DDDNMSTDEAK	0	1	1	2	P48415	P48415	SEC16	COPII coat assembly protein SEC16	3	101.79
AFKPLESDADKYNDVIEDESDDDNMSTDEAK	31	Oxidation (M),Phospho (STY)	_AFKPLESDADKYNDVIEDESDDDNM(ox)pSTDEAK_	AFKPLESDADKYNDVIEDESDDDNM(1)STDEAK	AFKPLESDADKYNDVIEDES(0.166)DDDNMS(0.581)T(0.252)DEAK	0	1	1	2	P48415	P48415	SEC16	COPII coat assembly protein SEC16	2	90.527
AFNYRPSNGGR	11	Phospho (STY)	_AFNYRPpSNGGR_		AFNYRPS(1)NGGR	0	0	1	1	P43603	P43603	LSB3	LAS seventeen-binding protein 3	1	80.979
AFQSAYPEFSR	11	Phospho (STY)	_AFQpSAYPEFSR_		AFQS(1)AYPEFSR	0	0	1	0	P32471	P32471	EFB1	Elongation factor 1-beta	1	98.368
AFQVFDKESTGK	12	Phospho (STY)	_AFQVFDKEpSTGK_		AFQVFDKES(0.963)T(0.037)GK	0	0	1	1	P53141	P53141	MLC1	Myosin light chain 1	2	182.02
AFSIIPSQR	9	Phospho (STY)	_AFpSIIPSQR_		AFS(1)IIPSQR	0	0	1	0	P38970	P38970	HAL5	Serine/threonine-protein kinase HAL5	2	150.1
AFSIIPSQR	9	Phospho (STY)	_AFSIIPpSQR_		AFSIIPS(1)QR	0	0	1	0	P38970	P38970	HAL5	Serine/threonine-protein kinase HAL5	3	208.15
AFSIIPSQR	9	2 Phospho (STY)	_AFpSIIPpSQR_		AFS(1)IIPS(1)QR	0	0	2	0	P38970	P38970	HAL5	Serine/threonine-protein kinase HAL5	4	123.26
AFSITSTSGQLSSLSR	16	2 Phospho (STY)	_AFpSITpSTSGQLSSLSR_		AFS(0.94)IT(0.106)S(0.332)T(0.29)S(0.332)GQLSSLSR	0	0	2	0	P53120	P53120	YGL140C	Uncharacterized membrane protein YGL140C	1	63.578
AFSITSTSGQLSSLSR	16	Phospho (STY)	_AFpSITSTSGQLSSLSR_		AFS(1)ITSTSGQLSSLSR	0	0	1	0	P53120	P53120	YGL140C	Uncharacterized membrane protein YGL140C	1	279.24
AFSITSTSGQLSSLSR	16	Phospho (STY)	_AFSITpSTSGQLSSLSR_		AFSIT(0.002)S(0.748)T(0.198)S(0.053)GQLSSLSR	0	0	1	0	P53120	P53120	YGL140C	Uncharacterized membrane protein YGL140C	1	105.53
AFSPVYQNIPLESR	14	Phospho (STY)	_AFpSPVYQNIPLESR_		AFS(1)PVYQNIPLESR	0	0	1	0	P38854	P38854	TDA11	Topoisomerase I damage affected protein 11	1	120.75
AFSSDLATWK	10	Phospho (STY)	_AFSpSDLATWK_		AFS(0.027)S(0.973)DLATWK	0	0	1	0	P31116	P31116	HOM6	Homoserine dehydrogenase	1	155.98
AFSSLNDIPITPSHDNNPHSFAEPMPAYR	29	2 Phospho (STY)	_AFpSpSLNDIPITPSHDNNPHSFAEPMPAYR_		AFS(1)S(1)LNDIPITPSHDNNPHSFAEPMPAYR	0	0	2	0	P40528	P40528	SYG1	Protein SYG1	1	118.14
AFSSLNDIPITPSHDNNPHSFAEPMPAYR	29	Phospho (STY)	_AFpSSLNDIPITPSHDNNPHSFAEPMPAYR_		AFS(0.531)S(0.468)LNDIPIT(0.001)PSHDNNPHSFAEPMPAYR	0	0	1	0	P40528	P40528	SYG1	Protein SYG1	1	101.49
AFSSSSETVPLSK	13	Phospho (STY)	_AFSSSpSETVPLSK_		AFSS(0.004)S(0.113)S(0.879)ET(0.004)VPLSK	0	0	1	0	Q07655	Q07655	WHI4	Protein WHI4	2	164.33
AFSSSSETVPLSK	13	Phospho (STY)	_AFSSpSSETVPLSK_		AFSS(0.028)S(0.894)S(0.076)ET(0.002)VPLSK	0	0	1	0	Q07655	Q07655	WHI4	Protein WHI4	1	175.21
AFSSSSETVPLSK	13	Phospho (STY)	_AFpSSSSETVPLSK_		AFS(0.958)S(0.041)S(0.001)SETVPLSK	0	0	1	0	Q07655	Q07655	WHI4	Protein WHI4	1	131.35
AFSSSSETVPLSK	13	2 Phospho (STY)	_AFpSSSpSETVPLSK_		AFS(0.998)S(0.002)S(0.395)S(0.601)ET(0.003)VPLSK	0	0	2	0	Q07655	Q07655	WHI4	Protein WHI4	2	146.79
AFSSVHSESGK	11	Phospho (STY)	_AFSSVHpSESGK_		AFSSVHS(0.997)ES(0.002)GK	0	0	1	0	Q03897	Q03897	MTC5	Maintenance of telomere capping protein 5	3	255.24
AFSSVHSESGKTVESTK	17	2 Phospho (STY)	_AFSSVHpSESGKpTVESTK_		AFS(0.052)S(0.222)VHS(0.537)ES(0.307)GKT(0.743)VES(0.072)T(0.067)K	0	0	2	1	Q03897	Q03897	MTC5	Maintenance of telomere capping protein 5	1	42.705
AFSSVHSESGKTVESTK	17	Phospho (STY)	_AFSSVHpSESGKTVESTK_		AFSSVHS(0.997)ES(0.003)GKTVESTK	0	0	1	1	Q03897	Q03897	MTC5	Maintenance of telomere capping protein 5	1	178.32
AFSSVHSESGKTVESTKK	18	2 Phospho (STY)	_AFSSVHpSESGKpTVESTKK_		AFS(0.008)S(0.012)VHS(0.978)ES(0.001)GKT(0.999)VESTKK	0	0	2	2	Q03897	Q03897	MTC5	Maintenance of telomere capping protein 5	1	199.85
AFSSVHSESGKTVESTKK	18	Phospho (STY)	_AFSSVHpSESGKTVESTKK_		AFSS(0.001)VHS(0.807)ES(0.187)GKT(0.006)VESTKK	0	0	1	2	Q03897	Q03897	MTC5	Maintenance of telomere capping protein 5	1	96.016
AFTFDSR	7	Phospho (STY)	_AFTFDpSR_		AFTFDS(1)R	0	0	1	0	Q8J0M4	Q8J0M4		UPF0357 protein YCL012C	1	102.55
AFTSYDR	7	Phospho (STY)	_AFTpSYDR_		AFT(0.005)S(0.995)YDR	0	0	1	0	P0CX52;P0CX51	P0CX52	RPS16B;RPS16A	40S ribosomal protein S16-B;40S ribosomal protein S16-A	1	113.71
AFTSYDR	7	Phospho (STY)	_AFpTSYDR_		AFT(0.787)S(0.213)YDR	0	0	1	0	P0CX52;P0CX51	P0CX52	RPS16B;RPS16A	40S ribosomal protein S16-B;40S ribosomal protein S16-A	1	112.84
AFVEEKEEEEDVDDVESVQDLEVK	24	Phospho (STY)	_AFVEEKEEEEDVDDVEpSVQDLEVK_		AFVEEKEEEEDVDDVES(1)VQDLEVK	0	0	1	1	P36159	P36159	TRZ1	Ribonuclease Z	2	213.92
AFVHCSNNGTVPNSYSSSMVTSNVSSPSIASR	32	2 Phospho (STY)	_AFVHCSNNGTVPNSpYpSSSMVTSNVSSPSIASR_		AFVHCS(0.019)NNGT(0.083)VPNS(0.517)Y(0.555)S(0.619)S(0.165)S(0.041)MVT(0.001)S(0.001)NVSSPSIASR	0	0	2	0	P34244	P34244	HSL1	Probable serine/threonine-protein kinase HSL1	1	84.969
AFVHCSNNGTVPNSYSSSMVTSNVSSPSIASR	32	Phospho (STY)	_AFVHCSNNGTVPNSYSSSMVTSNVpSSPSIASR_		AFVHCSNNGTVPNSYSSSMVT(0.002)S(0.005)NVS(0.739)S(0.172)PS(0.058)IAS(0.024)R	0	0	1	0	P34244	P34244	HSL1	Probable serine/threonine-protein kinase HSL1	1	69.143
AGAAPRPSAISSASSGTPPPPEEDVPENNGILISIK	36	Phospho (STY)	_AGAAPRPSAISSASSGpTPPPPEEDVPENNGILISIK_		AGAAPRPS(0.003)AIS(0.011)S(0.04)AS(0.04)S(0.178)GT(0.727)PPPPEEDVPENNGILISIK	0	0	1	1	P43621	P43621	RET2	Coatomer subunit delta	1	68.414
AGAAPRPSAISSASSGTPPPPEEDVPENNGILISIK	36	2 Phospho (STY)	_AGAAPRPSAISSApSpSGTPPPPEEDVPENNGILISIK_		AGAAPRPS(0.071)AIS(0.205)S(0.194)AS(0.536)S(0.516)GT(0.477)PPPPEEDVPENNGILISIK	0	0	2	1	P43621	P43621	RET2	Coatomer subunit delta	1	48.025
AGAGHSNTLQVSTV	14	Phospho (STY)	_AGAGHSNTLQVSpTV_		AGAGHSNTLQVS(0.02)T(0.98)V	0	0	1	0	P00549	P00549	CDC19	Pyruvate kinase 1	1	145.31
AGAGHSNTLQVSTV	14	Phospho (STY)	_AGAGHSNTLQVpSTV_		AGAGHSNTLQVS(0.805)T(0.195)V	0	0	1	0	P00549	P00549	CDC19	Pyruvate kinase 1	1	102.97
AGAGHSNTLQVSTV	14	Phospho (STY)	_AGAGHpSNTLQVSTV_		AGAGHS(0.957)NT(0.043)LQVSTV	0	0	1	0	P00549	P00549	CDC19	Pyruvate kinase 1	3	172.09
AGANSMIQNVVDSDTISETAAR	22	Phospho (STY)	_AGANpSMIQNVVDSDTISETAAR_		AGANS(1)MIQNVVDSDTISETAAR	0	0	1	0	P31539	P31539	HSP104	Heat shock protein 104	1	48.305
AGANSMIQNVVDSDTISETAAR	22	Phospho (STY)	_AGANSMIQNVVDSDTIpSETAAR_		AGANSMIQNVVDS(0.001)DT(0.05)IS(0.89)ET(0.06)AAR	0	0	1	0	P31539	P31539	HSP104	Heat shock protein 104	1	378.04
AGATSSIIR	9	2 Phospho (STY)	_AGATpSpSIIR_		AGAT(0.028)S(0.974)S(0.998)IIR	0	0	2	0	P40474	P40474	QDR2	Quinidine resistance protein 2	2	136.5
AGATSSIIR	9	Phospho (STY)	_AGATSpSIIR_		AGATS(0.007)S(0.993)IIR	0	0	1	0	P40474	P40474	QDR2	Quinidine resistance protein 2	2	190.86
AGATSSIIR	9	Phospho (STY)	_AGATpSSIIR_		AGAT(0.001)S(0.756)S(0.243)IIR	0	0	1	0	P40474	P40474	QDR2	Quinidine resistance protein 2	1	110.46
AGATSSIIRENDFEDELAESMQSYNR	26	2 Phospho (STY)	_AGATSpSIIRENDFEDELAESMQpSYNR_		AGAT(0.045)S(0.422)S(0.533)IIRENDFEDELAESMQS(1)YNR	0	0	2	1	P40474	P40474	QDR2	Quinidine resistance protein 2	1	262.95
AGATSSIIRENDFEDELAESMQSYNR	26	2 Phospho (STY)	_AGATSpSIIRENDFEDELAEpSMQSYNR_		AGAT(0.044)S(0.363)S(0.592)IIRENDFEDELAES(1)MQSYNR	0	0	2	1	P40474	P40474	QDR2	Quinidine resistance protein 2	1	228.73
AGATSSIIRENDFEDELAESMQSYNR	26	Oxidation (M),2 Phospho (STY)	_AGATSpSIIRENDFEDELAESM(ox)QpSYNR_	AGATSSIIRENDFEDELAESM(1)QSYNR	AGAT(0.089)S(0.418)S(0.494)IIRENDFEDELAES(0.002)MQS(0.998)YNR	0	1	2	1	P40474	P40474	QDR2	Quinidine resistance protein 2	1	107.78
AGDASTAKPPPNSTNSSGADNSASSNQ	27	Phospho (STY)	_AGDASTAKPPPNSTNSSGADNSASpSNQ_		AGDASTAKPPPNS(0.005)T(0.013)NS(0.15)S(0.15)GADNS(0.15)AS(0.229)S(0.304)NQ	0	0	1	1	P42949	P42949	PAM16	Mitochondrial import inner membrane translocase subunit TIM16	1	46.557
AGDKLSWSVR	10	Phospho (STY)	_AGDKLpSWSVR_		AGDKLS(0.828)WS(0.172)VR	0	0	1	1	P20051	P20051	URA4	Dihydroorotase	1	52.891
AGDNDDLGQASLDVSSLEVGK	21	Phospho (STY)	_AGDNDDLGQASLDVSpSLEVGK_		AGDNDDLGQASLDVS(0.229)S(0.771)LEVGK	0	0	1	0	Q03640	Q03640	TCB3	Tricalbin-3	1	154.17
AGDNPENKDASMLDVSDAASNTTINGK	27	Oxidation (M),Phospho (STY)	_AGDNPENKDApSM(ox)LDVSDAASNTTINGK_	AGDNPENKDASM(1)LDVSDAASNTTINGK	AGDNPENKDAS(1)MLDVSDAASNTTINGK	0	1	1	1	Q04739	Q04739	GAL83	SNF1 protein kinase subunit beta-3	1	156.26
AGDNPENKDASMLDVSDAASNTTINGK	27	Phospho (STY)	_AGDNPENKDApSMLDVSDAASNTTINGK_		AGDNPENKDAS(1)MLDVSDAASNTTINGK	0	0	1	1	Q04739	Q04739	GAL83	SNF1 protein kinase subunit beta-3	1	196.15
AGDSQGDHLQNDPLSLRPK	19	Phospho (STY)	_AGDpSQGDHLQNDPLSLRPK_		AGDS(1)QGDHLQNDPLSLRPK	0	0	1	1	P32798	P32798	COT1	Cobalt uptake protein COT1	1	233.83
AGEAVIHLSEGSNLYPR	17	2 Phospho (STY)	_AGEAVIHLpSEGpSNLYPR_		AGEAVIHLS(0.967)EGS(0.967)NLY(0.065)PR	0	0	2	0	P14180	P14180	CHS2	Chitin synthase 2	1	61.963
AGEDGASTVER	11	Phospho (STY)	_AGEDGApSTVER_		AGEDGAS(0.685)T(0.315)VER	0	0	1	0	P38262	P38262	SIF2	SIR4-interacting protein SIF2	2	194.86
AGEDGASTVERETQEDDTNSIDSSDDLDGFVK	32	Phospho (STY)	_AGEDGASTVERETQEDDTNpSIDSSDDLDGFVK_		AGEDGASTVERETQEDDT(0.057)NS(0.934)IDS(0.008)S(0.001)DDLDGFVK	0	0	1	1	P38262	P38262	SIF2	SIR4-interacting protein SIF2	2	190.37
AGEDGASTVERETQEDDTNSIDSSDDLDGFVK	32	Phospho (STY)	_AGEDGASTVEREpTQEDDTNSIDSSDDLDGFVK_		AGEDGAS(0.051)T(0.051)VERET(0.866)QEDDT(0.025)NS(0.006)IDS(0.001)SDDLDGFVK	0	0	1	1	P38262	P38262	SIF2	SIR4-interacting protein SIF2	1	93.492
AGEDGASTVERETQEDDTNSIDSSDDLDGFVK	32	3 Phospho (STY)	_AGEDGApSTVERETQEDDTNpSIDpSSDDLDGFVK_		AGEDGAS(0.701)T(0.298)VERET(0.001)QEDDT(0.292)NS(0.709)IDS(0.785)S(0.213)DDLDGFVK	0	0	3	1	P38262	P38262	SIF2	SIR4-interacting protein SIF2	1	112.3
AGFKPEEEPEDSSYDDFGK	19	Phospho (STY)	_AGFKPEEEPEDSpSYDDFGK_		AGFKPEEEPEDS(0.426)S(0.574)YDDFGK	0	0	1	1	Q02959	Q02959	HOS3	Histone deacetylase HOS3	1	107.08
AGFKPEEEPEDSSYDDFGK	19	Phospho (STY)	_AGFKPEEEPEDpSSYDDFGK_		AGFKPEEEPEDS(0.803)S(0.196)YDDFGK	0	0	1	1	Q02959	Q02959	HOS3	Histone deacetylase HOS3	1	89.721
AGFKPEEEPEDSSYDDFGKK	20	Phospho (STY)	_AGFKPEEEPEDSpSYDDFGKK_		AGFKPEEEPEDS(0.055)S(0.945)YDDFGKK	0	0	1	2	Q02959	Q02959	HOS3	Histone deacetylase HOS3	1	162.01
AGFKPEEEPEDSSYDDFGKK	20	Phospho (STY)	_AGFKPEEEPEDpSSYDDFGKK_		AGFKPEEEPEDS(0.973)S(0.027)YDDFGKK	0	0	1	2	Q02959	Q02959	HOS3	Histone deacetylase HOS3	1	278.95
AGGEKSEDEADTVGCCSLR	19	Phospho (STY)	_AGGEKpSEDEADTVGCCSLR_		AGGEKS(1)EDEADTVGCCSLR	0	0	1	1	P04786	P04786	TOP1	DNA topoisomerase 1	1	145.81
AGGNQPHNNTEGTQSSENLPR	21	Phospho (STY)	_AGGNQPHNNTEGTQpSSENLPR_		AGGNQPHNNTEGTQS(0.74)S(0.259)ENLPR	0	0	1	0	P53958	P53958	BOP3	Protein BOP3	1	178.78
AGHAIVYGDATSTYAK	16	Phospho (STY)	_AGHAIVYGDATSpTYAK_		AGHAIVYGDAT(0.125)S(0.366)T(0.509)YAK	0	0	1	0	P38427	P38427	TSL1	Trehalose synthase complex regulatory subunit TSL1	1	101.5
AGHAIVYGDATSTYAK	16	Phospho (STY)	_AGHAIVYGDApTSTYAK_		AGHAIVYGDAT(0.333)S(0.333)T(0.333)Y(0.001)AK	0	0	1	0	P38427	P38427	TSL1	Trehalose synthase complex regulatory subunit TSL1	1	46.337
AGHAIVYGDATSTYAK	16	Phospho (STY)	_AGHAIVYGDATpSTYAK_		AGHAIVYGDAT(0.013)S(0.709)T(0.279)YAK	0	0	1	0	P38427	P38427	TSL1	Trehalose synthase complex regulatory subunit TSL1	1	277
AGHQTSAESWGTGR	14	Phospho (STY)	_AGHQTSAESWGpTGR_		AGHQTSAESWGT(1)GR	0	0	1	0	P10664;P49626	P10664;P49626	RPL4A;RPL4B	60S ribosomal protein L4-A;60S ribosomal protein L4-B	1	101.53
AGHQTSAESWGTGR	14	Phospho (STY)	_AGHQTpSAESWGTGR_		AGHQT(0.008)S(0.992)AESWGTGR	0	0	1	0	P10664;P49626	P10664;P49626	RPL4A;RPL4B	60S ribosomal protein L4-A;60S ribosomal protein L4-B	2	170.99
AGHQTSAESWGTGR	14	Phospho (STY)	_AGHQpTSAESWGTGR_		AGHQT(0.798)S(0.202)AESWGTGR	0	0	1	0	P10664;P49626	P10664;P49626	RPL4A;RPL4B	60S ribosomal protein L4-A;60S ribosomal protein L4-B	1	131.82
AGHQTSAESWGTGR	14	Phospho (STY)	_AGHQTSAEpSWGTGR_		AGHQTS(0.001)AES(0.997)WGT(0.002)GR	0	0	1	0	P10664;P49626	P10664;P49626	RPL4A;RPL4B	60S ribosomal protein L4-A;60S ribosomal protein L4-B	1	156.41
AGIDEAHSMHNHGEDWGAAAVEMAVK	26	Phospho (STY)	_AGIDEAHpSMHNHGEDWGAAAVEMAVK_		AGIDEAHS(1)MHNHGEDWGAAAVEMAVK	0	0	1	0	P50861	P50861	RIB4	6,7-dimethyl-8-ribityllumazine synthase	1	176.87
AGIDEAHSMHNHGEDWGAAAVEMAVK	26	Oxidation (M),Phospho (STY)	_AGIDEAHpSMHNHGEDWGAAAVEM(ox)AVK_	AGIDEAHSMHNHGEDWGAAAVEM(1)AVK	AGIDEAHS(1)MHNHGEDWGAAAVEMAVK	0	1	1	0	P50861	P50861	RIB4	6,7-dimethyl-8-ribityllumazine synthase	1	57.417
AGIDEAHSMHNHGEDWGAAAVEMAVK	26	Oxidation (M),Phospho (STY)	_AGIDEAHpSM(ox)HNHGEDWGAAAVEMAVK_	AGIDEAHSM(1)HNHGEDWGAAAVEMAVK	AGIDEAHS(1)MHNHGEDWGAAAVEMAVK	0	1	1	0	P50861	P50861	RIB4	6,7-dimethyl-8-ribityllumazine synthase	1	82.878
AGIEEEEESFREESK	15	Phospho (STY)	_AGIEEEEEpSFREESK_		AGIEEEEES(1)FREESK	0	0	1	1	P09959	P09959	SWI6	Regulatory protein SWI6	1	268.93
AGIEEEEESFREESKK	16	Phospho (STY)	_AGIEEEEEpSFREESKK_		AGIEEEEES(0.991)FREES(0.009)KK	0	0	1	2	P09959	P09959	SWI6	Regulatory protein SWI6	2	164.94
AGIISAAK	8	Phospho (STY)	_AGIIpSAAK_		AGIIS(1)AAK	0	0	1	0	P32324	P32324	EFT1	Elongation factor 2	1	110.47
AGLDNVDAESK	11	Phospho (STY)	_AGLDNVDAEpSK_		AGLDNVDAES(1)K	0	0	1	0	P09064	P09064	SUI3	Eukaryotic translation initiation factor 2 subunit beta	1	129.37
AGLDNVDAESKEGTPSANSSIQQEVGLPYSELLSR	35	2 Phospho (STY)	_AGLDNVDAEpSKEGpTPSANSSIQQEVGLPYSELLSR_		AGLDNVDAES(0.999)KEGT(0.958)PS(0.042)ANS(0.001)SIQQEVGLPYSELLSR	0	0	2	1	P09064	P09064	SUI3	Eukaryotic translation initiation factor 2 subunit beta	1	178.9
AGLDNVDAESKEGTPSANSSIQQEVGLPYSELLSR	35	3 Phospho (STY)	_AGLDNVDAEpSKEGpTPSANpSSIQQEVGLPYSELLSR_		AGLDNVDAES(0.985)KEGT(0.995)PS(0.126)ANS(0.716)S(0.177)IQQEVGLPYSELLSR	0	0	3	1	P09064	P09064	SUI3	Eukaryotic translation initiation factor 2 subunit beta	1	160.42
AGLDNVDAESKEGTPSANSSIQQEVGLPYSELLSR	35	Phospho (STY)	_AGLDNVDAEpSKEGTPSANSSIQQEVGLPYSELLSR_		AGLDNVDAES(0.998)KEGT(0.002)PSANSSIQQEVGLPYSELLSR	0	0	1	1	P09064	P09064	SUI3	Eukaryotic translation initiation factor 2 subunit beta	1	272.11
AGLINDDSDKTEK	13	Phospho (STY)	_AGLINDDpSDKTEK_		AGLINDDS(0.941)DKT(0.059)EK	0	0	1	1	P25582	P25582	SPB1	27S pre-rRNA (guanosine(2922)-2-O)-methyltransferase	1	151.1
AGLINDDSDKTEKDKAEEISR	21	Phospho (STY)	_AGLINDDpSDKTEKDKAEEISR_		AGLINDDS(1)DKTEKDKAEEISR	0	0	1	3	P25582	P25582	SPB1	27S pre-rRNA (guanosine(2922)-2-O)-methyltransferase	2	245.98
AGLNDSADEEDTDINGNR	18	Phospho (STY)	_AGLNDpSADEEDTDINGNR_		AGLNDS(1)ADEEDTDINGNR	0	0	1	0	Q06820	Q06820	MDM36	Mitochondrial distribution and morphology protein 36	3	474.11
AGNRPTSAATSLVNR	15	Phospho (STY)	_AGNRPTpSAATSLVNR_		AGNRPT(0.239)S(0.759)AAT(0.001)SLVNR	0	0	1	1	P38427	P38427	TSL1	Trehalose synthase complex regulatory subunit TSL1	1	83.252
AGPSNKSVASLPSR	14	2 Phospho (STY)	_AGPSNKpSVApSLPSR_		AGPS(0.014)NKS(0.986)VAS(0.997)LPS(0.003)R	0	0	2	1	Q08269	Q08269	ALR1	Magnesium transporter ALR1	1	94.234
AGPSSSKHSCSLTMDEQLSR	20	Oxidation (M),Phospho (STY)	_AGPSSpSKHSCSLTM(ox)DEQLSR_	AGPSSSKHSCSLTM(1)DEQLSR	AGPS(0.092)S(0.077)S(0.28)KHS(0.232)CS(0.28)LT(0.037)MDEQLS(0.001)R	0	1	1	1	P38271	P38271	OPY1	Protein OPY1	1	47.919
AGPSSSKHSCSLTMDEQLSR	20	Oxidation (M),Phospho (STY)	_AGPSSSKHpSCSLTM(ox)DEQLSR_	AGPSSSKHSCSLTM(1)DEQLSR	AGPS(0.015)S(0.21)S(0.306)KHS(0.447)CS(0.022)LTMDEQLSR	0	1	1	1	P38271	P38271	OPY1	Protein OPY1	2	164.26
AGPSSSKHSCSLTMDEQLSR	20	2 Phospho (STY)	_AGPSSSKHpSCpSLTMDEQLSR_		AGPS(0.023)S(0.086)S(0.084)KHS(0.875)CS(0.878)LT(0.053)MDEQLSR	0	0	2	1	P38271	P38271	OPY1	Protein OPY1	1	103.12
AGPSSSKHSCSLTMDEQLSR	20	2 Phospho (STY)	_AGPSSpSKHpSCSLTMDEQLSR_		AGPS(0.003)S(0.123)S(0.874)KHS(0.999)CS(0.001)LTMDEQLSR	0	0	2	1	P38271	P38271	OPY1	Protein OPY1	1	182.4
AGPSSSKHSCSLTMDEQLSR	20	2 Phospho (STY)	_AGPSpSSKHpSCSLTMDEQLSR_		AGPS(0.01)S(0.883)S(0.108)KHS(0.999)CS(0.001)LTMDEQLSR	0	0	2	1	P38271	P38271	OPY1	Protein OPY1	1	224.53
AGPSSSKHSCSLTMDEQLSR	20	Phospho (STY)	_AGPSSSKHpSCSLTMDEQLSR_		AGPSS(0.03)S(0.237)KHS(0.723)CS(0.01)LTMDEQLSR	0	0	1	1	P38271	P38271	OPY1	Protein OPY1	1	301.34
AGPSSSKHSCSLTMDEQLSR	20	Phospho (STY)	_AGPSpSSKHSCSLTMDEQLSR_		AGPS(0.018)S(0.489)S(0.489)KHS(0.005)CSLTMDEQLSR	0	0	1	1	P38271	P38271	OPY1	Protein OPY1	1	102.95
AGPSSSKHSCSLTMDEQLSR	20	Oxidation (M),2 Phospho (STY)	_AGPSpSpSKHSCSLTM(ox)DEQLSR_	AGPSSSKHSCSLTM(1)DEQLSR	AGPS(0.061)S(0.718)S(0.907)KHS(0.309)CS(0.004)LTMDEQLSR	0	1	2	1	P38271	P38271	OPY1	Protein OPY1	2	81.477
AGQGASGSVYLAER	14	Phospho (STY)	_AGQGASGpSVYLAER_		AGQGAS(0.205)GS(0.795)VYLAER	0	0	1	0	P48562	P48562	CLA4	Serine/threonine-protein kinase CLA4	1	109.48
AGQRYYRQNLPSQPNPNESRR	21	3 Phospho (STY)	_AGQRpYpYRQNLPpSQPNPNESRR_		AGQRY(1)Y(1)RQNLPS(1)QPNPNESRR	0	0	3	3	Q06709	Q06709	REH1	Cytoplasmic 60S subunit biogenesis factor REH1	1	44.158
AGQVGGAGSIPGQYVPPSR	19	Phospho (STY)	_AGQVGGAGpSIPGQYVPPSR_		AGQVGGAGS(1)IPGQYVPPSR	0	0	1	0	Q04067	Q04067	TIF35	Eukaryotic translation initiation factor 3 subunit G	2	214.24
AGQVGGAGSIPGQYVPPSRR	20	Phospho (STY)	_AGQVGGAGpSIPGQYVPPSRR_		AGQVGGAGS(0.997)IPGQYVPPS(0.003)RR	0	0	1	1	Q04067	Q04067	TIF35	Eukaryotic translation initiation factor 3 subunit G	4	70.316
AGSEEEISPNSTSNVVVSR	19	Phospho (STY)	_AGpSEEEISPNSTSNVVVSR_		AGS(1)EEEISPNSTSNVVVSR	0	0	1	0	P35193	P35193	ATG19	Autophagy-related protein 19	1	100.62
AGSEEEISPNSTSNVVVSR	19	Phospho (STY)	_AGSEEEIpSPNSTSNVVVSR_		AGSEEEIS(1)PNSTSNVVVSR	0	0	1	0	P35193	P35193	ATG19	Autophagy-related protein 19	1	391.69
AGSEEEISPNSTSNVVVSR	19	2 Phospho (STY)	_AGpSEEEIpSPNSTSNVVVSR_		AGS(1)EEEIS(1)PNSTSNVVVSR	0	0	2	0	P35193	P35193	ATG19	Autophagy-related protein 19	2	223.65
AGSFGAPSSPTSGIPNPK	18	2 Phospho (STY)	_AGpSFGAPSpSPTSGIPNPK_		AGS(1)FGAPS(0.002)S(0.987)PT(0.01)S(0.001)GIPNPK	0	0	2	0	P32945	P32945	PPQ1	Serine/threonine-protein phosphatase PPQ	2	191.61
AGSFGAPSSPTSGIPNPK	18	Phospho (STY)	_AGSFGAPSpSPTSGIPNPK_		AGSFGAPS(0.001)S(0.995)PT(0.004)S(0.001)GIPNPK	0	0	1	0	P32945	P32945	PPQ1	Serine/threonine-protein phosphatase PPQ	1	170.77
AGSFGAPSSPTSGIPNPK	18	Phospho (STY)	_AGpSFGAPSSPTSGIPNPK_		AGS(0.997)FGAPS(0.003)SPTSGIPNPK	0	0	1	0	P32945	P32945	PPQ1	Serine/threonine-protein phosphatase PPQ	1	90.89
AGSFLSSSFR	10	Phospho (STY)	_AGpSFLSSSFR_		AGS(1)FLSSSFR	0	0	1	0	P38165	P38165	RTG3	Retrograde regulation protein 3	1	121.29
AGSFLSSSFR	10	Phospho (STY)	_AGSFLpSSSFR_		AGSFLS(0.912)S(0.081)S(0.007)FR	0	0	1	0	P38165	P38165	RTG3	Retrograde regulation protein 3	1	165.78
AGSFLSSSFR	10	Phospho (STY)	_AGSFLSpSSFR_		AGSFLS(0.001)S(0.512)S(0.487)FR	0	0	1	0	P38165	P38165	RTG3	Retrograde regulation protein 3	2	208.17
AGSFLSSSFR	10	2 Phospho (STY)	_AGpSFLSpSSFR_		AGS(1)FLS(0.004)S(0.577)S(0.419)FR	0	0	2	0	P38165	P38165	RTG3	Retrograde regulation protein 3	2	121.01
AGSFLSSSFR	10	2 Phospho (STY)	_AGpSFLSSpSFR_		AGS(1)FLS(0.005)S(0.471)S(0.524)FR	0	0	2	0	P38165	P38165	RTG3	Retrograde regulation protein 3	2	141.37
AGSFLSSSFR	10	2 Phospho (STY)	_AGpSFLpSSSFR_		AGS(1)FLS(0.945)S(0.052)S(0.003)FR	0	0	2	0	P38165	P38165	RTG3	Retrograde regulation protein 3	1	140.14
AGSGTSQLDQLAALQALSSSLNK	23	Phospho (STY)	_AGpSGTSQLDQLAALQALSSSLNK_		AGS(0.333)GT(0.333)S(0.333)QLDQLAALQALSSSLNK	0	0	1	0	Q99383	Q99383	HRP1	Nuclear polyadenylated RNA-binding protein 4	1	149.91
AGSGTSQLDQLAALQALSSSLNK	23	Phospho (STY)	_AGSGTSQLDQLAALQALSSpSLNK_		AGSGTSQLDQLAALQALS(0.013)S(0.321)S(0.667)LNK	0	0	1	0	Q99383	Q99383	HRP1	Nuclear polyadenylated RNA-binding protein 4	1	324.31
AGSHSVGLLPM	11	Oxidation (M),Phospho (STY)	_AGpSHSVGLLPM(ox)_	AGSHSVGLLPM(1)	AGS(0.625)HS(0.375)VGLLPM	0	1	1	0	P36137	P36137	UIP5	Protein UIP5	2	118.04
AGSHSVGLLPM	11	Oxidation (M),Phospho (STY)	_AGSHpSVGLLPM(ox)_	AGSHSVGLLPM(1)	AGS(0.383)HS(0.617)VGLLPM	0	1	1	0	P36137	P36137	UIP5	Protein UIP5	3	86.882
AGSHSVGLLPM	11	Phospho (STY)	_AGpSHSVGLLPM_		AGS(0.849)HS(0.151)VGLLPM	0	0	1	0	P36137	P36137	UIP5	Protein UIP5	1	82.029
AGSNDNNKDTNVVNKK	16	Phospho (STY)	_AGpSNDNNKDTNVVNKK_		AGS(1)NDNNKDTNVVNKK	0	0	1	2	Q07395	Q07395	SYO1	Synchronized import protein 1	1	224.86
AGSSELEEPIAIRPTSETVMYPYYAK	26	Phospho (STY)	_AGpSSELEEPIAIRPTSETVMYPYYAK_		AGS(0.814)S(0.186)ELEEPIAIRPTSETVMYPYYAK	0	0	1	1	P38708	P38708	YHR020W	Putative proline--tRNA ligase YHR020W	1	146.03
AGTFLFTSESVGEGHPDK	18	Phospho (STY)	_AGpTFLFTSESVGEGHPDK_		AGT(1)FLFTSESVGEGHPDK	0	0	1	0	P10659	P10659	SAM1	S-adenosylmethionine synthase 1	2	150.91
AHDEVGEESNKSSVIETNNGVQIMDPK	27	Phospho (STY)	_AHDEVGEESNKpSSVIETNNGVQIMDPK_		AHDEVGEESNKS(0.801)S(0.198)VIETNNGVQIMDPK	0	0	1	1	P25357	P25357	SNT1	Probable DNA-binding protein SNT1	1	125.71
AHDSSIVAIDWASPEYGR	18	Phospho (STY)	_AHDSpSIVAIDWASPEYGR_		AHDS(0.078)S(0.922)IVAIDWASPEYGR	0	0	1	0	P53011	P53011	SEH1	Nucleoporin SEH1	1	154.82
AHDVGSLDKDHIEVTQLPK	19	Phospho (STY)	_AHDVGpSLDKDHIEVTQLPK_		AHDVGS(1)LDKDHIEVTQLPK	0	0	1	1	P53847	P53847	DSL1	Protein transport protein DSL1	1	193.53
AHELQSEDVSRDHEKDTYR	19	Phospho (STY)	_AHELQSEDVpSRDHEKDTYR_		AHELQSEDVS(1)RDHEKDTYR	0	0	1	2	P40457	P40457	MLP2	Protein MLP2	1	218.93
AHENVWFSHPR	11	Phospho (STY)	_AHENVWFpSHPR_		AHENVWFS(1)HPR	0	0	1	0	P41057;P41058	P41057;P41058	RPS29A;RPS29B	40S ribosomal protein S29-A;40S ribosomal protein S29-B	1	149.35
AHENVWFSHPRR	12	Phospho (STY)	_AHENVWFpSHPRR_		AHENVWFS(1)HPRR	0	0	1	1	P41057;P41058	P41057;P41058	RPS29A;RPS29B	40S ribosomal protein S29-A;40S ribosomal protein S29-B	1	76.262
AHFCGSSHNSFSSVSGNR	18	2 Phospho (STY)	_AHFCGSSHNpSFSSVpSGNR_		AHFCGS(0.016)S(0.018)HNS(0.92)FS(0.066)S(0.111)VS(0.87)GNR	0	0	2	0	Q03656	Q03656	SKY1	Serine/threonine-protein kinase SKY1	1	87.511
AHFCGSSHNSFSSVSGNR	18	2 Phospho (STY)	_AHFCGSSHNSFSpSVpSGNR_		AHFCGSSHNS(0.064)FS(0.438)S(0.517)VS(0.981)GNR	0	0	2	0	Q03656	Q03656	SKY1	Serine/threonine-protein kinase SKY1	1	72.916
AHFCGSSHNSFSSVSGNR	18	2 Phospho (STY)	_AHFCGSSHNpSFSpSVSGNR_		AHFCGSS(0.001)HNS(0.992)FS(0.074)S(0.926)VS(0.006)GNR	0	0	2	0	Q03656	Q03656	SKY1	Serine/threonine-protein kinase SKY1	1	168.86
AHFCGSSHNSFSSVSGNR	18	2 Phospho (STY)	_AHFCGSpSHNSFpSSVSGNR_		AHFCGS(0.425)S(0.575)HNSFS(0.708)S(0.287)VS(0.005)GNR	0	0	2	0	Q03656	Q03656	SKY1	Serine/threonine-protein kinase SKY1	2	198.6
AHFCGSSHNSFSSVSGNR	18	2 Phospho (STY)	_AHFCGpSSHNpSFSSVSGNR_		AHFCGS(0.993)S(0.007)HNS(0.978)FS(0.02)S(0.002)VSGNR	0	0	2	0	Q03656	Q03656	SKY1	Serine/threonine-protein kinase SKY1	4	238.12
AHFCGSSHNSFSSVSGNR	18	2 Phospho (STY)	_AHFCGSSHNSFpSSVpSGNR_		AHFCGSSHNS(0.014)FS(0.932)S(0.105)VS(0.949)GNR	0	0	2	0	Q03656	Q03656	SKY1	Serine/threonine-protein kinase SKY1	1	84.324
AHFCGSSHNSFSSVSGNR	18	2 Phospho (STY)	_AHFCGSpSHNSFSpSVSGNR_		AHFCGS(0.396)S(0.604)HNS(0.001)FS(0.225)S(0.601)VS(0.173)GNR	0	0	2	0	Q03656	Q03656	SKY1	Serine/threonine-protein kinase SKY1	1	94.671
AHFCGSSHNSFSSVSGNR	18	2 Phospho (STY)	_AHFCGSpSHNpSFSSVSGNR_		AHFCGS(0.493)S(0.532)HNS(0.855)FS(0.105)S(0.013)VS(0.002)GNR	0	0	2	0	Q03656	Q03656	SKY1	Serine/threonine-protein kinase SKY1	1	60.036
AHFCGSSHNSFSSVSGNR	18	2 Phospho (STY)	_AHFCGpSpSHNSFSSVSGNR_		AHFCGS(0.886)S(0.9)HNS(0.205)FS(0.007)S(0.002)VSGNR	0	0	2	0	Q03656	Q03656	SKY1	Serine/threonine-protein kinase SKY1	1	51.834
AHFCGSSHNSFSSVSGNR	18	Phospho (STY)	_AHFCGpSSHNSFSSVSGNR_		AHFCGS(0.761)S(0.239)HNSFSSVSGNR	0	0	1	0	Q03656	Q03656	SKY1	Serine/threonine-protein kinase SKY1	1	129.43
AHFCGSSHNSFSSVSGNR	18	Phospho (STY)	_AHFCGSSHNSFSSVpSGNR_		AHFCGSSHNSFS(0.002)S(0.124)VS(0.874)GNR	0	0	1	0	Q03656	Q03656	SKY1	Serine/threonine-protein kinase SKY1	1	182.13
AHFCGSSHNSFSSVSGNR	18	Phospho (STY)	_AHFCGSSHNpSFSSVSGNR_		AHFCGSSHNS(0.992)FS(0.006)S(0.001)VSGNR	0	0	1	0	Q03656	Q03656	SKY1	Serine/threonine-protein kinase SKY1	1	226.16
AHFCGSSHNSFSSVSGNR	18	Phospho (STY)	_AHFCGSSHNSFpSSVSGNR_		AHFCGSSHNSFS(0.625)S(0.366)VS(0.008)GNR	0	0	1	0	Q03656	Q03656	SKY1	Serine/threonine-protein kinase SKY1	2	203.64
AHFCGSSHNSFSSVSGNR	18	Phospho (STY)	_AHFCGSpSHNSFSSVSGNR_		AHFCGS(0.176)S(0.824)HNSFSSVSGNR	0	0	1	0	Q03656	Q03656	SKY1	Serine/threonine-protein kinase SKY1	1	214.14
AHFCGSSHNSFSSVSGNR	18	3 Phospho (STY)	_AHFCGSpSHNpSFSpSVSGNR_		AHFCGS(0.466)S(0.537)HNS(0.994)FS(0.193)S(0.781)VS(0.028)GNR	0	0	3	0	Q03656	Q03656	SKY1	Serine/threonine-protein kinase SKY1	1	81.312
AHFPAITPLSR	11	Phospho (STY)	_AHFPAITPLpSR_		AHFPAIT(0.013)PLS(0.987)R	0	0	1	0	P32770	P32770	NRP1	Asparagine-rich protein	2	128.68
AHGLSPEDPGLK	12	Phospho (STY)	_AHGLpSPEDPGLK_		AHGLS(1)PEDPGLK	0	0	1	0	P04802	P04802	DPS1	Aspartate--tRNA ligase, cytoplasmic	1	220.37
AHIHHFSDPVDGGIDEDGYQIQR	23	Phospho (STY)	_AHIHHFpSDPVDGGIDEDGYQIQR_		AHIHHFS(1)DPVDGGIDEDGYQIQR	0	0	1	0	P28519	P28519	RAD14	DNA repair protein RAD14	1	297.68
AHLAEIQLNGGSISEK	16	Phospho (STY)	_AHLAEIQLNGGpSISEK_		AHLAEIQLNGGS(0.991)IS(0.009)EK	0	0	1	0	P14126	P14126	RPL3	60S ribosomal protein L3	1	202.96
AHLASNSSRSPSVSPVR	17	Phospho (STY)	_AHLASNpSSRSPSVSPVR_		AHLAS(0.07)NS(0.282)S(0.282)RS(0.282)PS(0.035)VS(0.047)PVR	0	0	1	1	P39732	P39732	GIP4	GLC7-interacting protein 4	1	53.454
AHLASNSSRSPSVSPVR	17	Phospho (STY)	_AHLASNSSRpSPSVSPVR_		AHLAS(0.003)NS(0.015)S(0.015)RS(0.963)PS(0.005)VSPVR	0	0	1	1	P39732	P39732	GIP4	GLC7-interacting protein 4	1	136.53
AHLASNSSRSPSVSPVR	17	3 Phospho (STY)	_AHLASNSpSRpSPSVpSPVR_		AHLAS(0.056)NS(0.243)S(0.716)RS(0.983)PS(0.189)VS(0.813)PVR	0	0	3	1	P39732	P39732	GIP4	GLC7-interacting protein 4	1	80.002
AHLASNSSRSPSVSPVR	17	3 Phospho (STY)	_AHLASNSSRpSPpSVpSPVR_		AHLAS(0.096)NS(0.079)S(0.096)RS(0.732)PS(0.996)VS(1)PVR	0	0	3	1	P39732	P39732	GIP4	GLC7-interacting protein 4	2	102.29
AHLASNSSRSPSVSPVR	17	2 Phospho (STY)	_AHLASNSSRpSPSVpSPVR_		AHLASNS(0.003)S(0.004)RS(0.956)PS(0.091)VS(0.946)PVR	0	0	2	1	P39732	P39732	GIP4	GLC7-interacting protein 4	1	155.31
AHLASNSSRSPSVSPVR	17	2 Phospho (STY)	_AHLASNSpSRpSPSVSPVR_		AHLASNS(0.012)S(0.988)RS(0.992)PS(0.008)VSPVR	0	0	2	1	P39732	P39732	GIP4	GLC7-interacting protein 4	1	221.47
AHLASNSSRSPSVSPVR	17	2 Phospho (STY)	_AHLASNpSpSRSPSVSPVR_		AHLAS(0.451)NS(0.637)S(0.452)RS(0.361)PS(0.088)VS(0.01)PVR	0	0	2	1	P39732	P39732	GIP4	GLC7-interacting protein 4	1	58.848
AHLASNSSRSPSVSPVR	17	2 Phospho (STY)	_AHLASNpSSRpSPSVSPVR_		AHLAS(0.023)NS(0.566)S(0.448)RS(0.954)PS(0.01)VSPVR	0	0	2	1	P39732	P39732	GIP4	GLC7-interacting protein 4	2	115.85
AHLASNSSRSPSVSPVR	17	2 Phospho (STY)	_AHLASNSpSRSPSVpSPVR_		AHLAS(0.044)NS(0.278)S(0.337)RS(0.337)PS(0.023)VS(0.981)PVR	0	0	2	1	P39732	P39732	GIP4	GLC7-interacting protein 4	1	102.45
AHLASNSSRSPSVSPVR	17	4 Phospho (STY)	_AHLASNpSpSRSPpSVpSPVR_		AHLAS(0.064)NS(0.751)S(0.748)RS(0.592)PS(0.853)VS(0.993)PVR	0	0	4	1	P39732	P39732	GIP4	GLC7-interacting protein 4	1	58.024
AHLASNSSRSPSVSPVR	17	4 Phospho (STY)	_AHLASNSpSRpSPpSVpSPVR_		AHLAS(0.017)NS(0.202)S(0.834)RS(0.963)PS(0.985)VS(0.999)PVR	0	0	4	1	P39732	P39732	GIP4	GLC7-interacting protein 4	1	71.263
AHLASNSSRSPSVSPVR	17	4 Phospho (STY)	_AHLASNpSpSRpSPSVpSPVR_		AHLAS(0.31)NS(0.73)S(0.711)RS(0.711)PS(0.569)VS(0.969)PVR	0	0	4	1	P39732	P39732	GIP4	GLC7-interacting protein 4	1	45.618
AHLDDSGIEK	10	Phospho (STY)	_AHLDDpSGIEK_		AHLDDS(1)GIEK	0	0	1	0	P25558	P25558	BUD3	Bud site selection protein 3	1	199.4
AHNGDLVNAIMSLSK	15	Phospho (STY)	_AHNGDLVNAIMSLpSK_		AHNGDLVNAIMS(0.436)LS(0.564)K	0	0	1	0	P38879	P38879	EGD2	Nascent polypeptide-associated complex subunit alpha	1	40.801
AHNGSSIDVVSIGDQNVLDR	20	2 Phospho (STY)	_AHNGpSSIDVVpSIGDQNVLDR_		AHNGS(0.649)S(0.351)IDVVS(1)IGDQNVLDR	0	0	2	0	Q12674	Q12674	DNF3	Probable phospholipid-transporting ATPase DNF3	1	139.07
AHNGSSIDVVSIGDQNVLDR	20	Phospho (STY)	_AHNGpSSIDVVSIGDQNVLDR_		AHNGS(0.774)S(0.226)IDVVSIGDQNVLDR	0	0	1	0	Q12674	Q12674	DNF3	Probable phospholipid-transporting ATPase DNF3	1	128.19
AHNGSSIDVVSIGDQNVLDR	20	Phospho (STY)	_AHNGSSIDVVpSIGDQNVLDR_		AHNGSSIDVVS(1)IGDQNVLDR	0	0	1	0	Q12674	Q12674	DNF3	Probable phospholipid-transporting ATPase DNF3	1	206.33
AHNGSSIDVVSIGDQNVLDR	20	Phospho (STY)	_AHNGSpSIDVVSIGDQNVLDR_		AHNGS(0.148)S(0.852)IDVVSIGDQNVLDR	0	0	1	0	Q12674	Q12674	DNF3	Probable phospholipid-transporting ATPase DNF3	1	181.78
AHNIATSSKFSR	12	Phospho (STY)	_AHNIATSSKFpSR_		AHNIAT(0.002)S(0.002)S(0.013)KFS(0.984)R	0	0	1	1	P25384;P0CX64;P0CX63;P0C2J5;Q12337;Q12113;Q07791;P0C2J3;Q03494;Q12501;Q12472;Q12491;P0C2J2;Q03483;Q12392;Q99303;Q12293;P25383;P0CX62;P0CX61;P0C2J6;P0C2J4;Q12260	P25384;Q12113;Q12472;P0C2J2;Q03483;Q12392	TY2B-C;TY2B-GR2;TY2B-F;TY2B-LR2;TY2B-GR1;TY2B-OR1;TY2B-DR3;TY2B-LR1;TY2B-DR2;TY2B-OR2;TY2B-DR1;TY2B-B;TY2A-GR1;TY2A-DR2;TY2A-DR1;TY2A-DR3;TY2A-OR2;TY2A-C;TY2A-GR2;TY2A-F;TY2A-LR2;TY2A-LR1;TY2A-B	Transposon Ty2-C Gag-Pol polyprotein;Capsid protein;Ty2 protease;Integrase;Reverse transcriptase/ribonuclease H;Transposon Ty2-GR2 Gag-Pol polyprotein;Capsid protein;Ty2 protease;Integrase;Reverse transcriptase/ribonuclease H;Transposon Ty2-F Gag-Pol polyprotein;Capsid protein;Ty2 protease;Integrase;Reverse transcriptase/ribonuclease H;Transposon Ty2-LR2 Gag-Pol polyprotein;Capsid protein;Ty2 pro…	1	102.65
AHNPENDLESNNK	13	Phospho (STY)	_AHNPENDLEpSNNK_		AHNPENDLES(1)NNK	0	0	1	0	Q01896;P13587	Q01896	ENA2;ENA1	Sodium transport ATPase 2;Sodium transport ATPase 1	1	146.45
AHNPENDLESNNKR	14	Phospho (STY)	_AHNPENDLEpSNNKR_		AHNPENDLES(1)NNKR	0	0	1	1	Q01896;P13587	Q01896	ENA2;ENA1	Sodium transport ATPase 2;Sodium transport ATPase 1	1	98.062
AHNPENDLESNNKRDPFEAYSTSTTIHTEVNIGIK	35	4 Phospho (STY)	_AHNPENDLESNNKRDPFEAYpSpTpSpTTIHTEVNIGIK_		AHNPENDLES(0.133)NNKRDPFEAY(0.324)S(0.697)T(0.697)S(0.697)T(0.694)T(0.741)IHT(0.017)EVNIGIK	0	0	4	2	Q01896;P13587	Q01896	ENA2;ENA1	Sodium transport ATPase 2;Sodium transport ATPase 1	1	58.434
AHNPENDLESNNKRDPFEAYSTSTTIHTEVNIGIKQ	36	4 Phospho (STY)	_AHNPENDLESNNKRDPFEAYpSpTpSTTIHpTEVNIGIKQ_		AHNPENDLES(0.28)NNKRDPFEAY(0.465)S(0.481)T(0.481)S(0.481)T(0.481)T(0.481)IHT(0.848)EVNIGIKQ	0	0	4	3	Q01896;P13587	Q01896	ENA2;ENA1	Sodium transport ATPase 2;Sodium transport ATPase 1	1	46.772
AHNPENDLESNNKRDPFEAYSTSTTIHTEVNIGIKQ	36	3 Phospho (STY)	_AHNPENDLESNNKRDPFEAYSpTSTpTIHpTEVNIGIKQ_		AHNPENDLES(0.045)NNKRDPFEAY(0.052)S(0.393)T(0.417)S(0.239)T(0.244)T(0.673)IHT(0.937)EVNIGIKQ	0	0	3	3	Q01896;P13587	Q01896	ENA2;ENA1	Sodium transport ATPase 2;Sodium transport ATPase 1	1	65.3
AHNVSTFNNSPGPDNDLIR	19	Phospho (STY)	_AHNVSTFNNpSPGPDNDLIR_		AHNVSTFNNS(1)PGPDNDLIR	0	0	1	0	Q04214;Q12490;Q04215	Q04214;Q12490;Q04215	TY1B-MR1;TY1B-BL;TY1A-MR1	Transposon Ty1-MR1 Gag-Pol polyprotein;Capsid protein;Ty1 protease;Integrase;Reverse transcriptase/ribonuclease H;Transposon Ty1-BL Gag-Pol polyprotein;Capsid protein;Ty1 protease;Integrase;Reverse transcriptase/ribonuclease H;Transposon Ty1-MR1 Gag polyprotein;Capsid protein;Gag-p4	1	443.52
AHNVSTFNNSPGPDNDLIR	19	Phospho (STY)	_AHNVSpTFNNSPGPDNDLIR_		AHNVS(0.402)T(0.598)FNNSPGPDNDLIR	0	0	1	0	Q04214;Q12490;Q04215	Q04214;Q12490;Q04215	TY1B-MR1;TY1B-BL;TY1A-MR1	Transposon Ty1-MR1 Gag-Pol polyprotein;Capsid protein;Ty1 protease;Integrase;Reverse transcriptase/ribonuclease H;Transposon Ty1-BL Gag-Pol polyprotein;Capsid protein;Ty1 protease;Integrase;Reverse transcriptase/ribonuclease H;Transposon Ty1-MR1 Gag polyprotein;Capsid protein;Gag-p4	1	99.078
AHNVSTFNNSPGPDNDLIRGSTTEPIQLK	29	Phospho (STY)	_AHNVSTFNNSPGPDNDLIRGpSTTEPIQLK_		AHNVSTFNNSPGPDNDLIRGS(0.693)T(0.125)T(0.183)EPIQLK	0	0	1	1	Q04214;Q12490;Q04215	Q04214;Q12490;Q04215	TY1B-MR1;TY1B-BL;TY1A-MR1	Transposon Ty1-MR1 Gag-Pol polyprotein;Capsid protein;Ty1 protease;Integrase;Reverse transcriptase/ribonuclease H;Transposon Ty1-BL Gag-Pol polyprotein;Capsid protein;Ty1 protease;Integrase;Reverse transcriptase/ribonuclease H;Transposon Ty1-MR1 Gag polyprotein;Capsid protein;Gag-p4	1	197.59
AHNVSTFNNSPGPDNDLIRGSTTEPIQLK	29	Phospho (STY)	_AHNVSTFNNSPGPDNDLIRGSpTTEPIQLK_		AHNVSTFNNSPGPDNDLIRGS(0.255)T(0.372)T(0.372)EPIQLK	0	0	1	1	Q04214;Q12490;Q04215	Q04214;Q12490;Q04215	TY1B-MR1;TY1B-BL;TY1A-MR1	Transposon Ty1-MR1 Gag-Pol polyprotein;Capsid protein;Ty1 protease;Integrase;Reverse transcriptase/ribonuclease H;Transposon Ty1-BL Gag-Pol polyprotein;Capsid protein;Ty1 protease;Integrase;Reverse transcriptase/ribonuclease H;Transposon Ty1-MR1 Gag polyprotein;Capsid protein;Gag-p4	1	156.07
AHNVSTSNNSPSTDNDSISK	20	Phospho (STY)	_AHNVSTSNNSPSpTDNDSISK_		AHNVSTSNNSPS(0.355)T(0.639)DNDS(0.005)ISK	0	0	1	0	O13535;P0C2I2;P0C2J0;Q04711;Q12414;P0C2I5;P0C2I3;P0C2I7;P0C2I9;P47100;Q03434;P47098;Q03612;Q12273;P0CX58;P0CX57;O74302;P0C2I6;P0C2J1;P0CX73;P0CX72;P0CX71;P0CX70	O13535;P0C2I2;Q12414;P0C2I7;P0C2I9;P47100;Q03434;Q03612;Q12273;P0CX58;P0C2I6;P0C2J1;P0CX73	TY1B-H;TY1B-DR5;TY1B-PR2;TY1B-ML1;TY1B-PL;TY1B-LR2;TY1B-DR6;TY1B-LR4;TY1B-PR1;TY1B-JR2;TY1B-ML2;TY1B-JR1;TY1B-ER1;TY1B-OL;TY1A-PR1;TY1A-A;TY1A-DR4;TY1B-LR3;TY1B-PR3;TY1A-PL;TY1A-LR2;TY1A-ER1;TY1A-DR6	Transposon Ty1-H Gag-Pol polyprotein;Capsid protein;Ty1 protease;Integrase;Reverse transcriptase/ribonuclease H;Transposon Ty1-DR5 Gag-Pol polyprotein;Capsid protein;Ty1 protease;Integrase;Reverse transcriptase/ribonuclease H;Transposon Ty1-PR2 Gag-Pol polyprotein;Capsid protein;Ty1 protease;Integrase;Reverse transcriptase/ribonuclease H;Transposon Ty1-ML1 Gag-Pol polyprotein;Capsid protein;Ty1 p…	1	180.9
AHNVSTSNNSPSTDNDSISK	20	Phospho (STY)	_AHNVSTSNNpSPSTDNDSISK_		AHNVSTSNNS(0.896)PS(0.094)T(0.01)DNDSISK	0	0	1	0	O13535;P0C2I2;P0C2J0;Q04711;Q12414;P0C2I5;P0C2I3;P0C2I7;P0C2I9;P47100;Q03434;P47098;Q03612;Q12273;P0CX58;P0CX57;O74302;P0C2I6;P0C2J1;P0CX73;P0CX72;P0CX71;P0CX70	O13535;P0C2I2;Q12414;P0C2I7;P0C2I9;P47100;Q03434;Q03612;Q12273;P0CX58;P0C2I6;P0C2J1;P0CX73	TY1B-H;TY1B-DR5;TY1B-PR2;TY1B-ML1;TY1B-PL;TY1B-LR2;TY1B-DR6;TY1B-LR4;TY1B-PR1;TY1B-JR2;TY1B-ML2;TY1B-JR1;TY1B-ER1;TY1B-OL;TY1A-PR1;TY1A-A;TY1A-DR4;TY1B-LR3;TY1B-PR3;TY1A-PL;TY1A-LR2;TY1A-ER1;TY1A-DR6	Transposon Ty1-H Gag-Pol polyprotein;Capsid protein;Ty1 protease;Integrase;Reverse transcriptase/ribonuclease H;Transposon Ty1-DR5 Gag-Pol polyprotein;Capsid protein;Ty1 protease;Integrase;Reverse transcriptase/ribonuclease H;Transposon Ty1-PR2 Gag-Pol polyprotein;Capsid protein;Ty1 protease;Integrase;Reverse transcriptase/ribonuclease H;Transposon Ty1-ML1 Gag-Pol polyprotein;Capsid protein;Ty1 p…	4	265.62
AHNVSTSNNSPSTDNDSISK	20	Phospho (STY)	_AHNVpSTSNNSPSTDNDSISK_		AHNVS(0.933)T(0.067)SNNSPSTDNDSISK	0	0	1	0	O13535;P0C2I2;P0C2J0;Q04711;Q12414;P0C2I5;P0C2I3;P0C2I7;P0C2I9;P47100;Q03434;P47098;Q03612;Q12273;P0CX58;P0CX57;O74302;P0C2I6;P0C2J1;P0CX73;P0CX72;P0CX71;P0CX70	O13535;P0C2I2;Q12414;P0C2I7;P0C2I9;P47100;Q03434;Q03612;Q12273;P0CX58;P0C2I6;P0C2J1;P0CX73	TY1B-H;TY1B-DR5;TY1B-PR2;TY1B-ML1;TY1B-PL;TY1B-LR2;TY1B-DR6;TY1B-LR4;TY1B-PR1;TY1B-JR2;TY1B-ML2;TY1B-JR1;TY1B-ER1;TY1B-OL;TY1A-PR1;TY1A-A;TY1A-DR4;TY1B-LR3;TY1B-PR3;TY1A-PL;TY1A-LR2;TY1A-ER1;TY1A-DR6	Transposon Ty1-H Gag-Pol polyprotein;Capsid protein;Ty1 protease;Integrase;Reverse transcriptase/ribonuclease H;Transposon Ty1-DR5 Gag-Pol polyprotein;Capsid protein;Ty1 protease;Integrase;Reverse transcriptase/ribonuclease H;Transposon Ty1-PR2 Gag-Pol polyprotein;Capsid protein;Ty1 protease;Integrase;Reverse transcriptase/ribonuclease H;Transposon Ty1-ML1 Gag-Pol polyprotein;Capsid protein;Ty1 p…	1	444.53
AHNVSTSNNSPSTDNDSISK	20	Phospho (STY)	_AHNVSpTSNNSPSTDNDSISK_		AHNVS(0.107)T(0.447)S(0.447)NNSPSTDNDSISK	0	0	1	0	O13535;P0C2I2;P0C2J0;Q04711;Q12414;P0C2I5;P0C2I3;P0C2I7;P0C2I9;P47100;Q03434;P47098;Q03612;Q12273;P0CX58;P0CX57;O74302;P0C2I6;P0C2J1;P0CX73;P0CX72;P0CX71;P0CX70	O13535;P0C2I2;Q12414;P0C2I7;P0C2I9;P47100;Q03434;Q03612;Q12273;P0CX58;P0C2I6;P0C2J1;P0CX73	TY1B-H;TY1B-DR5;TY1B-PR2;TY1B-ML1;TY1B-PL;TY1B-LR2;TY1B-DR6;TY1B-LR4;TY1B-PR1;TY1B-JR2;TY1B-ML2;TY1B-JR1;TY1B-ER1;TY1B-OL;TY1A-PR1;TY1A-A;TY1A-DR4;TY1B-LR3;TY1B-PR3;TY1A-PL;TY1A-LR2;TY1A-ER1;TY1A-DR6	Transposon Ty1-H Gag-Pol polyprotein;Capsid protein;Ty1 protease;Integrase;Reverse transcriptase/ribonuclease H;Transposon Ty1-DR5 Gag-Pol polyprotein;Capsid protein;Ty1 protease;Integrase;Reverse transcriptase/ribonuclease H;Transposon Ty1-PR2 Gag-Pol polyprotein;Capsid protein;Ty1 protease;Integrase;Reverse transcriptase/ribonuclease H;Transposon Ty1-ML1 Gag-Pol polyprotein;Capsid protein;Ty1 p…	1	282.97
AHNVSTSNNSPSTDNDSISK	20	Phospho (STY)	_AHNVSTSNNSPpSTDNDSISK_		AHNVSTSNNS(0.031)PS(0.907)T(0.063)DNDSISK	0	0	1	0	O13535;P0C2I2;P0C2J0;Q04711;Q12414;P0C2I5;P0C2I3;P0C2I7;P0C2I9;P47100;Q03434;P47098;Q03612;Q12273;P0CX58;P0CX57;O74302;P0C2I6;P0C2J1;P0CX73;P0CX72;P0CX71;P0CX70	O13535;P0C2I2;Q12414;P0C2I7;P0C2I9;P47100;Q03434;Q03612;Q12273;P0CX58;P0C2I6;P0C2J1;P0CX73	TY1B-H;TY1B-DR5;TY1B-PR2;TY1B-ML1;TY1B-PL;TY1B-LR2;TY1B-DR6;TY1B-LR4;TY1B-PR1;TY1B-JR2;TY1B-ML2;TY1B-JR1;TY1B-ER1;TY1B-OL;TY1A-PR1;TY1A-A;TY1A-DR4;TY1B-LR3;TY1B-PR3;TY1A-PL;TY1A-LR2;TY1A-ER1;TY1A-DR6	Transposon Ty1-H Gag-Pol polyprotein;Capsid protein;Ty1 protease;Integrase;Reverse transcriptase/ribonuclease H;Transposon Ty1-DR5 Gag-Pol polyprotein;Capsid protein;Ty1 protease;Integrase;Reverse transcriptase/ribonuclease H;Transposon Ty1-PR2 Gag-Pol polyprotein;Capsid protein;Ty1 protease;Integrase;Reverse transcriptase/ribonuclease H;Transposon Ty1-ML1 Gag-Pol polyprotein;Capsid protein;Ty1 p…	2	201.61
AHNVSTSNNSPSTDNDSISK	20	Phospho (STY)	_AHNVSTSNNSPSTDNDpSISK_		AHNVSTSNNSPS(0.007)T(0.004)DNDS(0.713)IS(0.276)K	0	0	1	0	O13535;P0C2I2;P0C2J0;Q04711;Q12414;P0C2I5;P0C2I3;P0C2I7;P0C2I9;P47100;Q03434;P47098;Q03612;Q12273;P0CX58;P0CX57;O74302;P0C2I6;P0C2J1;P0CX73;P0CX72;P0CX71;P0CX70	O13535;P0C2I2;Q12414;P0C2I7;P0C2I9;P47100;Q03434;Q03612;Q12273;P0CX58;P0C2I6;P0C2J1;P0CX73	TY1B-H;TY1B-DR5;TY1B-PR2;TY1B-ML1;TY1B-PL;TY1B-LR2;TY1B-DR6;TY1B-LR4;TY1B-PR1;TY1B-JR2;TY1B-ML2;TY1B-JR1;TY1B-ER1;TY1B-OL;TY1A-PR1;TY1A-A;TY1A-DR4;TY1B-LR3;TY1B-PR3;TY1A-PL;TY1A-LR2;TY1A-ER1;TY1A-DR6	Transposon Ty1-H Gag-Pol polyprotein;Capsid protein;Ty1 protease;Integrase;Reverse transcriptase/ribonuclease H;Transposon Ty1-DR5 Gag-Pol polyprotein;Capsid protein;Ty1 protease;Integrase;Reverse transcriptase/ribonuclease H;Transposon Ty1-PR2 Gag-Pol polyprotein;Capsid protein;Ty1 protease;Integrase;Reverse transcriptase/ribonuclease H;Transposon Ty1-ML1 Gag-Pol polyprotein;Capsid protein;Ty1 p…	1	123.64
AHNVSTSNNSPSTDNDSISK	20	Phospho (STY)	_AHNVSTpSNNSPSTDNDSISK_		AHNVS(0.04)T(0.234)S(0.723)NNS(0.002)PSTDNDSISK	0	0	1	0	O13535;P0C2I2;P0C2J0;Q04711;Q12414;P0C2I5;P0C2I3;P0C2I7;P0C2I9;P47100;Q03434;P47098;Q03612;Q12273;P0CX58;P0CX57;O74302;P0C2I6;P0C2J1;P0CX73;P0CX72;P0CX71;P0CX70	O13535;P0C2I2;Q12414;P0C2I7;P0C2I9;P47100;Q03434;Q03612;Q12273;P0CX58;P0C2I6;P0C2J1;P0CX73	TY1B-H;TY1B-DR5;TY1B-PR2;TY1B-ML1;TY1B-PL;TY1B-LR2;TY1B-DR6;TY1B-LR4;TY1B-PR1;TY1B-JR2;TY1B-ML2;TY1B-JR1;TY1B-ER1;TY1B-OL;TY1A-PR1;TY1A-A;TY1A-DR4;TY1B-LR3;TY1B-PR3;TY1A-PL;TY1A-LR2;TY1A-ER1;TY1A-DR6	Transposon Ty1-H Gag-Pol polyprotein;Capsid protein;Ty1 protease;Integrase;Reverse transcriptase/ribonuclease H;Transposon Ty1-DR5 Gag-Pol polyprotein;Capsid protein;Ty1 protease;Integrase;Reverse transcriptase/ribonuclease H;Transposon Ty1-PR2 Gag-Pol polyprotein;Capsid protein;Ty1 protease;Integrase;Reverse transcriptase/ribonuclease H;Transposon Ty1-ML1 Gag-Pol polyprotein;Capsid protein;Ty1 p…	3	120.4
AHNVSTSNNSPSTDNDSISK	20	2 Phospho (STY)	_AHNVSTSNNpSPSpTDNDSISK_		AHNVSTSNNS(1)PS(0.064)T(0.935)DNDSISK	0	0	2	0	O13535;P0C2I2;P0C2J0;Q04711;Q12414;P0C2I5;P0C2I3;P0C2I7;P0C2I9;P47100;Q03434;P47098;Q03612;Q12273;P0CX58;P0CX57;O74302;P0C2I6;P0C2J1;P0CX73;P0CX72;P0CX71;P0CX70	O13535;P0C2I2;Q12414;P0C2I7;P0C2I9;P47100;Q03434;Q03612;Q12273;P0CX58;P0C2I6;P0C2J1;P0CX73	TY1B-H;TY1B-DR5;TY1B-PR2;TY1B-ML1;TY1B-PL;TY1B-LR2;TY1B-DR6;TY1B-LR4;TY1B-PR1;TY1B-JR2;TY1B-ML2;TY1B-JR1;TY1B-ER1;TY1B-OL;TY1A-PR1;TY1A-A;TY1A-DR4;TY1B-LR3;TY1B-PR3;TY1A-PL;TY1A-LR2;TY1A-ER1;TY1A-DR6	Transposon Ty1-H Gag-Pol polyprotein;Capsid protein;Ty1 protease;Integrase;Reverse transcriptase/ribonuclease H;Transposon Ty1-DR5 Gag-Pol polyprotein;Capsid protein;Ty1 protease;Integrase;Reverse transcriptase/ribonuclease H;Transposon Ty1-PR2 Gag-Pol polyprotein;Capsid protein;Ty1 protease;Integrase;Reverse transcriptase/ribonuclease H;Transposon Ty1-ML1 Gag-Pol polyprotein;Capsid protein;Ty1 p…	1	199.85
AHNVSTSNNSPSTDNDSISK	20	2 Phospho (STY)	_AHNVSpTSNNpSPSTDNDSISK_		AHNVS(0.161)T(0.824)S(0.015)NNS(0.83)PS(0.146)T(0.023)DNDSISK	0	0	2	0	O13535;P0C2I2;P0C2J0;Q04711;Q12414;P0C2I5;P0C2I3;P0C2I7;P0C2I9;P47100;Q03434;P47098;Q03612;Q12273;P0CX58;P0CX57;O74302;P0C2I6;P0C2J1;P0CX73;P0CX72;P0CX71;P0CX70	O13535;P0C2I2;Q12414;P0C2I7;P0C2I9;P47100;Q03434;Q03612;Q12273;P0CX58;P0C2I6;P0C2J1;P0CX73	TY1B-H;TY1B-DR5;TY1B-PR2;TY1B-ML1;TY1B-PL;TY1B-LR2;TY1B-DR6;TY1B-LR4;TY1B-PR1;TY1B-JR2;TY1B-ML2;TY1B-JR1;TY1B-ER1;TY1B-OL;TY1A-PR1;TY1A-A;TY1A-DR4;TY1B-LR3;TY1B-PR3;TY1A-PL;TY1A-LR2;TY1A-ER1;TY1A-DR6	Transposon Ty1-H Gag-Pol polyprotein;Capsid protein;Ty1 protease;Integrase;Reverse transcriptase/ribonuclease H;Transposon Ty1-DR5 Gag-Pol polyprotein;Capsid protein;Ty1 protease;Integrase;Reverse transcriptase/ribonuclease H;Transposon Ty1-PR2 Gag-Pol polyprotein;Capsid protein;Ty1 protease;Integrase;Reverse transcriptase/ribonuclease H;Transposon Ty1-ML1 Gag-Pol polyprotein;Capsid protein;Ty1 p…	2	114.01
AHNVSTSNNSPSTDNDSISK	20	2 Phospho (STY)	_AHNVSTpSNNpSPSTDNDSISK_		AHNVS(0.019)T(0.128)S(0.854)NNS(0.495)PS(0.444)T(0.062)DNDSISK	0	0	2	0	O13535;P0C2I2;P0C2J0;Q04711;Q12414;P0C2I5;P0C2I3;P0C2I7;P0C2I9;P47100;Q03434;P47098;Q03612;Q12273;P0CX58;P0CX57;O74302;P0C2I6;P0C2J1;P0CX73;P0CX72;P0CX71;P0CX70	O13535;P0C2I2;Q12414;P0C2I7;P0C2I9;P47100;Q03434;Q03612;Q12273;P0CX58;P0C2I6;P0C2J1;P0CX73	TY1B-H;TY1B-DR5;TY1B-PR2;TY1B-ML1;TY1B-PL;TY1B-LR2;TY1B-DR6;TY1B-LR4;TY1B-PR1;TY1B-JR2;TY1B-ML2;TY1B-JR1;TY1B-ER1;TY1B-OL;TY1A-PR1;TY1A-A;TY1A-DR4;TY1B-LR3;TY1B-PR3;TY1A-PL;TY1A-LR2;TY1A-ER1;TY1A-DR6	Transposon Ty1-H Gag-Pol polyprotein;Capsid protein;Ty1 protease;Integrase;Reverse transcriptase/ribonuclease H;Transposon Ty1-DR5 Gag-Pol polyprotein;Capsid protein;Ty1 protease;Integrase;Reverse transcriptase/ribonuclease H;Transposon Ty1-PR2 Gag-Pol polyprotein;Capsid protein;Ty1 protease;Integrase;Reverse transcriptase/ribonuclease H;Transposon Ty1-ML1 Gag-Pol polyprotein;Capsid protein;Ty1 p…	1	122.13
AHNVSTSNNSPSTDNDSISK	20	2 Phospho (STY)	_AHNVpSTSNNSPSTDNDpSISK_		AHNVS(0.811)T(0.189)SNNSPST(0.005)DNDS(0.967)IS(0.027)K	0	0	2	0	O13535;P0C2I2;P0C2J0;Q04711;Q12414;P0C2I5;P0C2I3;P0C2I7;P0C2I9;P47100;Q03434;P47098;Q03612;Q12273;P0CX58;P0CX57;O74302;P0C2I6;P0C2J1;P0CX73;P0CX72;P0CX71;P0CX70	O13535;P0C2I2;Q12414;P0C2I7;P0C2I9;P47100;Q03434;Q03612;Q12273;P0CX58;P0C2I6;P0C2J1;P0CX73	TY1B-H;TY1B-DR5;TY1B-PR2;TY1B-ML1;TY1B-PL;TY1B-LR2;TY1B-DR6;TY1B-LR4;TY1B-PR1;TY1B-JR2;TY1B-ML2;TY1B-JR1;TY1B-ER1;TY1B-OL;TY1A-PR1;TY1A-A;TY1A-DR4;TY1B-LR3;TY1B-PR3;TY1A-PL;TY1A-LR2;TY1A-ER1;TY1A-DR6	Transposon Ty1-H Gag-Pol polyprotein;Capsid protein;Ty1 protease;Integrase;Reverse transcriptase/ribonuclease H;Transposon Ty1-DR5 Gag-Pol polyprotein;Capsid protein;Ty1 protease;Integrase;Reverse transcriptase/ribonuclease H;Transposon Ty1-PR2 Gag-Pol polyprotein;Capsid protein;Ty1 protease;Integrase;Reverse transcriptase/ribonuclease H;Transposon Ty1-ML1 Gag-Pol polyprotein;Capsid protein;Ty1 p…	1	199.5
AHNVSTSNNSPSTDNDSISK	20	2 Phospho (STY)	_AHNVSTSNNpSPSTDNDpSISK_		AHNVSTSNNS(0.997)PS(0.004)T(0.014)DNDS(0.948)IS(0.037)K	0	0	2	0	O13535;P0C2I2;P0C2J0;Q04711;Q12414;P0C2I5;P0C2I3;P0C2I7;P0C2I9;P47100;Q03434;P47098;Q03612;Q12273;P0CX58;P0CX57;O74302;P0C2I6;P0C2J1;P0CX73;P0CX72;P0CX71;P0CX70	O13535;P0C2I2;Q12414;P0C2I7;P0C2I9;P47100;Q03434;Q03612;Q12273;P0CX58;P0C2I6;P0C2J1;P0CX73	TY1B-H;TY1B-DR5;TY1B-PR2;TY1B-ML1;TY1B-PL;TY1B-LR2;TY1B-DR6;TY1B-LR4;TY1B-PR1;TY1B-JR2;TY1B-ML2;TY1B-JR1;TY1B-ER1;TY1B-OL;TY1A-PR1;TY1A-A;TY1A-DR4;TY1B-LR3;TY1B-PR3;TY1A-PL;TY1A-LR2;TY1A-ER1;TY1A-DR6	Transposon Ty1-H Gag-Pol polyprotein;Capsid protein;Ty1 protease;Integrase;Reverse transcriptase/ribonuclease H;Transposon Ty1-DR5 Gag-Pol polyprotein;Capsid protein;Ty1 protease;Integrase;Reverse transcriptase/ribonuclease H;Transposon Ty1-PR2 Gag-Pol polyprotein;Capsid protein;Ty1 protease;Integrase;Reverse transcriptase/ribonuclease H;Transposon Ty1-ML1 Gag-Pol polyprotein;Capsid protein;Ty1 p…	2	159.38
AHNVSTSNNSPSTDNDSISK	20	3 Phospho (STY)	_AHNVSpTSNNpSPSpTDNDSISK_		AHNVS(0.132)T(0.861)S(0.007)NNS(0.999)PS(0.331)T(0.667)DNDS(0.003)ISK	0	0	3	0	O13535;P0C2I2;P0C2J0;Q04711;Q12414;P0C2I5;P0C2I3;P0C2I7;P0C2I9;P47100;Q03434;P47098;Q03612;Q12273;P0CX58;P0CX57;O74302;P0C2I6;P0C2J1;P0CX73;P0CX72;P0CX71;P0CX70	O13535;P0C2I2;Q12414;P0C2I7;P0C2I9;P47100;Q03434;Q03612;Q12273;P0CX58;P0C2I6;P0C2J1;P0CX73	TY1B-H;TY1B-DR5;TY1B-PR2;TY1B-ML1;TY1B-PL;TY1B-LR2;TY1B-DR6;TY1B-LR4;TY1B-PR1;TY1B-JR2;TY1B-ML2;TY1B-JR1;TY1B-ER1;TY1B-OL;TY1A-PR1;TY1A-A;TY1A-DR4;TY1B-LR3;TY1B-PR3;TY1A-PL;TY1A-LR2;TY1A-ER1;TY1A-DR6	Transposon Ty1-H Gag-Pol polyprotein;Capsid protein;Ty1 protease;Integrase;Reverse transcriptase/ribonuclease H;Transposon Ty1-DR5 Gag-Pol polyprotein;Capsid protein;Ty1 protease;Integrase;Reverse transcriptase/ribonuclease H;Transposon Ty1-PR2 Gag-Pol polyprotein;Capsid protein;Ty1 protease;Integrase;Reverse transcriptase/ribonuclease H;Transposon Ty1-ML1 Gag-Pol polyprotein;Capsid protein;Ty1 p…	1	111.68
AHNVSTSNNSPSTDNDSISKSTTEPIQLNNK	31	2 Phospho (STY)	_AHNVSTSNNSPSTDNDpSISKpSTTEPIQLNNK_		AHNVSTSNNSPSTDNDS(0.999)IS(0.029)KS(0.828)T(0.124)T(0.019)EPIQLNNK	0	0	2	1	O13535;P0C2I2;P0C2J0;Q04711;Q12414;P0C2I5;P0C2I3;P0C2I7;P0C2I9;P47100;Q03434;P47098;Q03612;Q12273;P0CX58;P0CX57;O74302;P0C2I6;P0C2J1;P0CX73;P0CX72;P0CX71;P0CX70	O13535;P0C2I2;Q12414;P0C2I7;P0C2I9;P47100;Q03434;Q03612;Q12273;P0CX58;P0C2I6;P0C2J1;P0CX73	TY1B-H;TY1B-DR5;TY1B-PR2;TY1B-ML1;TY1B-PL;TY1B-LR2;TY1B-DR6;TY1B-LR4;TY1B-PR1;TY1B-JR2;TY1B-ML2;TY1B-JR1;TY1B-ER1;TY1B-OL;TY1A-PR1;TY1A-A;TY1A-DR4;TY1B-LR3;TY1B-PR3;TY1A-PL;TY1A-LR2;TY1A-ER1;TY1A-DR6	Transposon Ty1-H Gag-Pol polyprotein;Capsid protein;Ty1 protease;Integrase;Reverse transcriptase/ribonuclease H;Transposon Ty1-DR5 Gag-Pol polyprotein;Capsid protein;Ty1 protease;Integrase;Reverse transcriptase/ribonuclease H;Transposon Ty1-PR2 Gag-Pol polyprotein;Capsid protein;Ty1 protease;Integrase;Reverse transcriptase/ribonuclease H;Transposon Ty1-ML1 Gag-Pol polyprotein;Capsid protein;Ty1 p…	1	211.59
AHNVSTSNNSPSTDNDSISKSTTEPIQLNNK	31	2 Phospho (STY)	_AHNVSTSNNSPSTDNDSIpSKSpTTEPIQLNNK_		AHNVSTSNNS(0.003)PS(0.074)T(0.078)DNDS(0.391)IS(0.483)KS(0.206)T(0.625)T(0.139)EPIQLNNK	0	0	2	1	O13535;P0C2I2;P0C2J0;Q04711;Q12414;P0C2I5;P0C2I3;P0C2I7;P0C2I9;P47100;Q03434;P47098;Q03612;Q12273;P0CX58;P0CX57;O74302;P0C2I6;P0C2J1;P0CX73;P0CX72;P0CX71;P0CX70	O13535;P0C2I2;Q12414;P0C2I7;P0C2I9;P47100;Q03434;Q03612;Q12273;P0CX58;P0C2I6;P0C2J1;P0CX73	TY1B-H;TY1B-DR5;TY1B-PR2;TY1B-ML1;TY1B-PL;TY1B-LR2;TY1B-DR6;TY1B-LR4;TY1B-PR1;TY1B-JR2;TY1B-ML2;TY1B-JR1;TY1B-ER1;TY1B-OL;TY1A-PR1;TY1A-A;TY1A-DR4;TY1B-LR3;TY1B-PR3;TY1A-PL;TY1A-LR2;TY1A-ER1;TY1A-DR6	Transposon Ty1-H Gag-Pol polyprotein;Capsid protein;Ty1 protease;Integrase;Reverse transcriptase/ribonuclease H;Transposon Ty1-DR5 Gag-Pol polyprotein;Capsid protein;Ty1 protease;Integrase;Reverse transcriptase/ribonuclease H;Transposon Ty1-PR2 Gag-Pol polyprotein;Capsid protein;Ty1 protease;Integrase;Reverse transcriptase/ribonuclease H;Transposon Ty1-ML1 Gag-Pol polyprotein;Capsid protein;Ty1 p…	1	98.683
AHNVSTSNNSPSTDNDSISKSTTEPIQLNNK	31	2 Phospho (STY)	_AHNVSTSNNSPSTDNDpSISKSpTTEPIQLNNK_		AHNVSTSNNS(0.001)PS(0.235)T(0.266)DNDS(0.447)IS(0.068)KS(0.413)T(0.471)T(0.099)EPIQLNNK	0	0	2	1	O13535;P0C2I2;P0C2J0;Q04711;Q12414;P0C2I5;P0C2I3;P0C2I7;P0C2I9;P47100;Q03434;P47098;Q03612;Q12273;P0CX58;P0CX57;O74302;P0C2I6;P0C2J1;P0CX73;P0CX72;P0CX71;P0CX70	O13535;P0C2I2;Q12414;P0C2I7;P0C2I9;P47100;Q03434;Q03612;Q12273;P0CX58;P0C2I6;P0C2J1;P0CX73	TY1B-H;TY1B-DR5;TY1B-PR2;TY1B-ML1;TY1B-PL;TY1B-LR2;TY1B-DR6;TY1B-LR4;TY1B-PR1;TY1B-JR2;TY1B-ML2;TY1B-JR1;TY1B-ER1;TY1B-OL;TY1A-PR1;TY1A-A;TY1A-DR4;TY1B-LR3;TY1B-PR3;TY1A-PL;TY1A-LR2;TY1A-ER1;TY1A-DR6	Transposon Ty1-H Gag-Pol polyprotein;Capsid protein;Ty1 protease;Integrase;Reverse transcriptase/ribonuclease H;Transposon Ty1-DR5 Gag-Pol polyprotein;Capsid protein;Ty1 protease;Integrase;Reverse transcriptase/ribonuclease H;Transposon Ty1-PR2 Gag-Pol polyprotein;Capsid protein;Ty1 protease;Integrase;Reverse transcriptase/ribonuclease H;Transposon Ty1-ML1 Gag-Pol polyprotein;Capsid protein;Ty1 p…	1	96.957
AHNVSTSNNSPSTDNDSISKSTTEPIQLNNK	31	2 Phospho (STY)	_AHNVSTSNNSPSTDNDSIpSKpSTTEPIQLNNK_		AHNVSTSNNS(0.002)PS(0.028)T(0.115)DNDS(0.458)IS(0.48)KS(0.711)T(0.166)T(0.039)EPIQLNNK	0	0	2	1	O13535;P0C2I2;P0C2J0;Q04711;Q12414;P0C2I5;P0C2I3;P0C2I7;P0C2I9;P47100;Q03434;P47098;Q03612;Q12273;P0CX58;P0CX57;O74302;P0C2I6;P0C2J1;P0CX73;P0CX72;P0CX71;P0CX70	O13535;P0C2I2;Q12414;P0C2I7;P0C2I9;P47100;Q03434;Q03612;Q12273;P0CX58;P0C2I6;P0C2J1;P0CX73	TY1B-H;TY1B-DR5;TY1B-PR2;TY1B-ML1;TY1B-PL;TY1B-LR2;TY1B-DR6;TY1B-LR4;TY1B-PR1;TY1B-JR2;TY1B-ML2;TY1B-JR1;TY1B-ER1;TY1B-OL;TY1A-PR1;TY1A-A;TY1A-DR4;TY1B-LR3;TY1B-PR3;TY1A-PL;TY1A-LR2;TY1A-ER1;TY1A-DR6	Transposon Ty1-H Gag-Pol polyprotein;Capsid protein;Ty1 protease;Integrase;Reverse transcriptase/ribonuclease H;Transposon Ty1-DR5 Gag-Pol polyprotein;Capsid protein;Ty1 protease;Integrase;Reverse transcriptase/ribonuclease H;Transposon Ty1-PR2 Gag-Pol polyprotein;Capsid protein;Ty1 protease;Integrase;Reverse transcriptase/ribonuclease H;Transposon Ty1-ML1 Gag-Pol polyprotein;Capsid protein;Ty1 p…	1	146.57
AHNVSTSNNSPSTDNDSISKSTTEPIQLNNK	31	3 Phospho (STY)	_AHNVpSTSNNSPpSTDNDSISKpSTTEPIQLNNK_		AHNVS(0.646)T(0.196)S(0.11)NNS(0.053)PS(0.345)T(0.345)DNDS(0.285)IS(0.182)KS(0.507)T(0.158)T(0.173)EPIQLNNK	0	0	3	1	O13535;P0C2I2;P0C2J0;Q04711;Q12414;P0C2I5;P0C2I3;P0C2I7;P0C2I9;P47100;Q03434;P47098;Q03612;Q12273;P0CX58;P0CX57;O74302;P0C2I6;P0C2J1;P0CX73;P0CX72;P0CX71;P0CX70	O13535;P0C2I2;Q12414;P0C2I7;P0C2I9;P47100;Q03434;Q03612;Q12273;P0CX58;P0C2I6;P0C2J1;P0CX73	TY1B-H;TY1B-DR5;TY1B-PR2;TY1B-ML1;TY1B-PL;TY1B-LR2;TY1B-DR6;TY1B-LR4;TY1B-PR1;TY1B-JR2;TY1B-ML2;TY1B-JR1;TY1B-ER1;TY1B-OL;TY1A-PR1;TY1A-A;TY1A-DR4;TY1B-LR3;TY1B-PR3;TY1A-PL;TY1A-LR2;TY1A-ER1;TY1A-DR6	Transposon Ty1-H Gag-Pol polyprotein;Capsid protein;Ty1 protease;Integrase;Reverse transcriptase/ribonuclease H;Transposon Ty1-DR5 Gag-Pol polyprotein;Capsid protein;Ty1 protease;Integrase;Reverse transcriptase/ribonuclease H;Transposon Ty1-PR2 Gag-Pol polyprotein;Capsid protein;Ty1 protease;Integrase;Reverse transcriptase/ribonuclease H;Transposon Ty1-ML1 Gag-Pol polyprotein;Capsid protein;Ty1 p…	1	78.226
AHNVSTSNNSPSTDNDSISKSTTEPIQLNNK	31	Phospho (STY)	_AHNVSTSNNSPSTDNDSISKpSTTEPIQLNNK_		AHNVSTSNNSPSTDNDSIS(0.005)KS(0.777)T(0.177)T(0.04)EPIQLNNK	0	0	1	1	O13535;P0C2I2;P0C2J0;Q04711;Q12414;P0C2I5;P0C2I3;P0C2I7;P0C2I9;P47100;Q03434;P47098;Q03612;Q12273;P0CX58;P0CX57;O74302;P0C2I6;P0C2J1;P0CX73;P0CX72;P0CX71;P0CX70	O13535;P0C2I2;Q12414;P0C2I7;P0C2I9;P47100;Q03434;Q03612;Q12273;P0CX58;P0C2I6;P0C2J1;P0CX73	TY1B-H;TY1B-DR5;TY1B-PR2;TY1B-ML1;TY1B-PL;TY1B-LR2;TY1B-DR6;TY1B-LR4;TY1B-PR1;TY1B-JR2;TY1B-ML2;TY1B-JR1;TY1B-ER1;TY1B-OL;TY1A-PR1;TY1A-A;TY1A-DR4;TY1B-LR3;TY1B-PR3;TY1A-PL;TY1A-LR2;TY1A-ER1;TY1A-DR6	Transposon Ty1-H Gag-Pol polyprotein;Capsid protein;Ty1 protease;Integrase;Reverse transcriptase/ribonuclease H;Transposon Ty1-DR5 Gag-Pol polyprotein;Capsid protein;Ty1 protease;Integrase;Reverse transcriptase/ribonuclease H;Transposon Ty1-PR2 Gag-Pol polyprotein;Capsid protein;Ty1 protease;Integrase;Reverse transcriptase/ribonuclease H;Transposon Ty1-ML1 Gag-Pol polyprotein;Capsid protein;Ty1 p…	1	314.57
AHNVSTSNNSPSTDNDSISKSTTEPIQLNNK	31	Phospho (STY)	_AHNVSTSNNSPpSTDNDSISKSTTEPIQLNNK_		AHNVS(0.001)T(0.001)S(0.001)NNS(0.016)PS(0.298)T(0.298)DNDS(0.298)IS(0.079)KS(0.004)T(0.002)TEPIQLNNK	0	0	1	1	O13535;P0C2I2;P0C2J0;Q04711;Q12414;P0C2I5;P0C2I3;P0C2I7;P0C2I9;P47100;Q03434;P47098;Q03612;Q12273;P0CX58;P0CX57;O74302;P0C2I6;P0C2J1;P0CX73;P0CX72;P0CX71;P0CX70	O13535;P0C2I2;Q12414;P0C2I7;P0C2I9;P47100;Q03434;Q03612;Q12273;P0CX58;P0C2I6;P0C2J1;P0CX73	TY1B-H;TY1B-DR5;TY1B-PR2;TY1B-ML1;TY1B-PL;TY1B-LR2;TY1B-DR6;TY1B-LR4;TY1B-PR1;TY1B-JR2;TY1B-ML2;TY1B-JR1;TY1B-ER1;TY1B-OL;TY1A-PR1;TY1A-A;TY1A-DR4;TY1B-LR3;TY1B-PR3;TY1A-PL;TY1A-LR2;TY1A-ER1;TY1A-DR6	Transposon Ty1-H Gag-Pol polyprotein;Capsid protein;Ty1 protease;Integrase;Reverse transcriptase/ribonuclease H;Transposon Ty1-DR5 Gag-Pol polyprotein;Capsid protein;Ty1 protease;Integrase;Reverse transcriptase/ribonuclease H;Transposon Ty1-PR2 Gag-Pol polyprotein;Capsid protein;Ty1 protease;Integrase;Reverse transcriptase/ribonuclease H;Transposon Ty1-ML1 Gag-Pol polyprotein;Capsid protein;Ty1 p…	1	88.394
AHNVSTSNNSPSTDNDSISKSTTEPIQLNNK	31	Phospho (STY)	_AHNVSTSNNSPSTDNDSIpSKSTTEPIQLNNK_		AHNVSTSNNSPSTDNDS(0.061)IS(0.934)KS(0.004)TTEPIQLNNK	0	0	1	1	O13535;P0C2I2;P0C2J0;Q04711;Q12414;P0C2I5;P0C2I3;P0C2I7;P0C2I9;P47100;Q03434;P47098;Q03612;Q12273;P0CX58;P0CX57;O74302;P0C2I6;P0C2J1;P0CX73;P0CX72;P0CX71;P0CX70	O13535;P0C2I2;Q12414;P0C2I7;P0C2I9;P47100;Q03434;Q03612;Q12273;P0CX58;P0C2I6;P0C2J1;P0CX73	TY1B-H;TY1B-DR5;TY1B-PR2;TY1B-ML1;TY1B-PL;TY1B-LR2;TY1B-DR6;TY1B-LR4;TY1B-PR1;TY1B-JR2;TY1B-ML2;TY1B-JR1;TY1B-ER1;TY1B-OL;TY1A-PR1;TY1A-A;TY1A-DR4;TY1B-LR3;TY1B-PR3;TY1A-PL;TY1A-LR2;TY1A-ER1;TY1A-DR6	Transposon Ty1-H Gag-Pol polyprotein;Capsid protein;Ty1 protease;Integrase;Reverse transcriptase/ribonuclease H;Transposon Ty1-DR5 Gag-Pol polyprotein;Capsid protein;Ty1 protease;Integrase;Reverse transcriptase/ribonuclease H;Transposon Ty1-PR2 Gag-Pol polyprotein;Capsid protein;Ty1 protease;Integrase;Reverse transcriptase/ribonuclease H;Transposon Ty1-ML1 Gag-Pol polyprotein;Capsid protein;Ty1 p…	2	317.81
AHNVSTSNNSPSTDNDSISKSTTEPIQLNNK	31	Phospho (STY)	_AHNVSTSNNSPSTDNDpSISKSTTEPIQLNNK_		AHNVSTSNNSPSTDNDS(0.952)IS(0.046)KS(0.002)TTEPIQLNNK	0	0	1	1	O13535;P0C2I2;P0C2J0;Q04711;Q12414;P0C2I5;P0C2I3;P0C2I7;P0C2I9;P47100;Q03434;P47098;Q03612;Q12273;P0CX58;P0CX57;O74302;P0C2I6;P0C2J1;P0CX73;P0CX72;P0CX71;P0CX70	O13535;P0C2I2;Q12414;P0C2I7;P0C2I9;P47100;Q03434;Q03612;Q12273;P0CX58;P0C2I6;P0C2J1;P0CX73	TY1B-H;TY1B-DR5;TY1B-PR2;TY1B-ML1;TY1B-PL;TY1B-LR2;TY1B-DR6;TY1B-LR4;TY1B-PR1;TY1B-JR2;TY1B-ML2;TY1B-JR1;TY1B-ER1;TY1B-OL;TY1A-PR1;TY1A-A;TY1A-DR4;TY1B-LR3;TY1B-PR3;TY1A-PL;TY1A-LR2;TY1A-ER1;TY1A-DR6	Transposon Ty1-H Gag-Pol polyprotein;Capsid protein;Ty1 protease;Integrase;Reverse transcriptase/ribonuclease H;Transposon Ty1-DR5 Gag-Pol polyprotein;Capsid protein;Ty1 protease;Integrase;Reverse transcriptase/ribonuclease H;Transposon Ty1-PR2 Gag-Pol polyprotein;Capsid protein;Ty1 protease;Integrase;Reverse transcriptase/ribonuclease H;Transposon Ty1-ML1 Gag-Pol polyprotein;Capsid protein;Ty1 p…	1	200.68
AHPNFPIALQWTGGR	15	Phospho (STY)	_AHPNFPIALQWpTGGR_		AHPNFPIALQWT(1)GGR	0	0	1	0	P07149	P07149	FAS1	Fatty acid synthase subunit beta;3-hydroxyacyl-[acyl-carrier-protein] dehydratase;Enoyl-[acyl-carrier-protein] reductase [NADH];[Acyl-carrier-protein] acetyltransferase;[Acyl-carrier-protein] malonyltransferase;S-acyl fatty acid synthase thioesterase	1	126.14
AHQEESSEDVGGDMVETLNGQTK	23	Oxidation (M),Phospho (STY)	_AHQEESpSEDVGGDM(ox)VETLNGQTK_	AHQEESSEDVGGDM(1)VETLNGQTK	AHQEES(0.439)S(0.561)EDVGGDMVETLNGQTK	0	1	1	0	P11075	P11075	SEC7	Protein transport protein SEC7	1	66.828
AHQEESSEDVGGDMVETLNGQTK	23	Oxidation (M),Phospho (STY)	_AHQEEpSSEDVGGDM(ox)VETLNGQTK_	AHQEESSEDVGGDM(1)VETLNGQTK	AHQEES(0.808)S(0.192)EDVGGDMVETLNGQTK	0	1	1	0	P11075	P11075	SEC7	Protein transport protein SEC7	1	132.6
AHQEESSEDVGGDMVETLNGQTK	23	Phospho (STY)	_AHQEEpSSEDVGGDMVETLNGQTK_		AHQEES(0.76)S(0.24)EDVGGDMVETLNGQTK	0	0	1	0	P11075	P11075	SEC7	Protein transport protein SEC7	1	156.02
AHRQSSHFGQVDEII	15	Phospho (STY)	_AHRQpSSHFGQVDEII_		AHRQS(0.675)S(0.325)HFGQVDEII	0	0	1	1	P33413	P33413	DUR3	Urea active transporter	1	68.952
AHRQSSHFGQVDEII	15	Phospho (STY)	_AHRQSpSHFGQVDEII_		AHRQS(0.417)S(0.583)HFGQVDEII	0	0	1	1	P33413	P33413	DUR3	Urea active transporter	1	85.231
AHSCNNSSYVDSNKITQGSGTR	22	Phospho (STY)	_AHSCNNSSYVDSNKIpTQGSGTR_		AHSCNNSSYVDS(0.061)NKIT(0.877)QGS(0.049)GT(0.012)R	0	0	1	1	Q12207	Q12207	NCE102	Non-classical export protein 2	1	77.322
AHSIASDNKSSQQHR	15	2 Phospho (STY)	_AHpSIApSDNKSSQQHR_		AHS(1)IAS(0.999)DNKS(0.001)SQQHR	0	0	2	1	Q08732	Q08732	HRK1	Serine/threonine-protein kinase HRK1	1	96.487
AHSIASDNKSSQQHR	15	3 Phospho (STY)	_AHpSIApSDNKpSSQQHR_		AHS(1)IAS(1)DNKS(0.797)S(0.203)QQHR	0	0	3	1	Q08732	Q08732	HRK1	Serine/threonine-protein kinase HRK1	1	116.27
AHSISHVPGTHMR	13	Phospho (STY)	_AHpSISHVPGTHMR_		AHS(0.573)IS(0.427)HVPGTHMR	0	0	1	0	Q07825	Q07825	FRA1	Putative Xaa-Pro aminopeptidase FRA1	1	47.345
AHSISHVPGTHMR	13	Phospho (STY)	_AHSIpSHVPGTHMR_		AHS(0.414)IS(0.585)HVPGTHMR	0	0	1	0	Q07825	Q07825	FRA1	Putative Xaa-Pro aminopeptidase FRA1	1	79.377
AHSISHVPGTHMR	13	Oxidation (M),Phospho (STY)	_AHpSISHVPGTHM(ox)R_	AHSISHVPGTHM(1)R	AHS(1)ISHVPGTHMR	0	1	1	0	Q07825	Q07825	FRA1	Putative Xaa-Pro aminopeptidase FRA1	3	137.79
AHSLSPSSSVSSSNSYQFQLNNDLK	25	2 Phospho (STY)	_AHpSLpSPSSSVSSSNSYQFQLNNDLK_		AHS(0.565)LS(0.543)PS(0.258)S(0.216)S(0.216)VS(0.086)S(0.086)S(0.025)NS(0.004)Y(0.001)QFQLNNDLK	0	0	2	0	P25042	P25042	ROX1	Repressor ROX1	1	74.058
AHSMESGFEELKR	13	Phospho (STY)	_AHSMEpSGFEELKR_		AHS(0.002)MES(0.998)GFEELKR	0	0	1	1	Q03361	Q03361	JIP4	Uncharacterized protein JIP4	1	83.54
AHSMESGFEELKR	13	Phospho (STY)	_AHpSMESGFEELKR_		AHS(1)MESGFEELKR	0	0	1	1	Q03361	Q03361	JIP4	Uncharacterized protein JIP4	1	239.58
AHSMESGFEELKR	13	Oxidation (M),Phospho (STY)	_AHpSM(ox)ESGFEELKR_	AHSM(1)ESGFEELKR	AHS(0.754)MES(0.246)GFEELKR	0	1	1	1	Q03361	Q03361	JIP4	Uncharacterized protein JIP4	1	48.467
AHSNPFSDHQLEYPVSPQDMDWSK	24	Oxidation (M),Phospho (STY)	_AHpSNPFSDHQLEYPVSPQDM(ox)DWSK_	AHSNPFSDHQLEYPVSPQDM(1)DWSK	AHS(0.96)NPFS(0.04)DHQLEYPVSPQDMDWSK	0	1	1	0	Q12009	Q12009	TRM8	tRNA (guanine-N(7)-)-methyltransferase	2	81.548
AHSNPFSDHQLEYPVSPQDMDWSK	24	Phospho (STY)	_AHSNPFSDHQLEYPVpSPQDMDWSK_		AHSNPFSDHQLEYPVS(1)PQDMDWSK	0	0	1	0	Q12009	Q12009	TRM8	tRNA (guanine-N(7)-)-methyltransferase	1	180.6
AHSNPFSDHQLEYPVSPQDMDWSK	24	Phospho (STY)	_AHpSNPFSDHQLEYPVSPQDMDWSK_		AHS(0.993)NPFS(0.007)DHQLEYPVSPQDMDWSK	0	0	1	0	Q12009	Q12009	TRM8	tRNA (guanine-N(7)-)-methyltransferase	3	176.25
AHSPQTDLK	9	Phospho (STY)	_AHpSPQTDLK_		AHS(1)PQTDLK	0	0	1	0	Q02629	Q02629	NUP100	Nucleoporin NUP100/NSP100	1	140.09
AHSPQTDLKDDHDESTPDPQSK	22	Phospho (STY)	_AHSPQTDLKDDHDESpTPDPQSK_		AHSPQTDLKDDHDES(0.229)T(0.77)PDPQSK	0	0	1	1	Q02629	Q02629	NUP100	Nucleoporin NUP100/NSP100	1	92.545
AHSPQTDLKDDHDESTPDPQSK	22	Phospho (STY)	_AHpSPQTDLKDDHDESTPDPQSK_		AHS(1)PQTDLKDDHDESTPDPQSK	0	0	1	1	Q02629	Q02629	NUP100	Nucleoporin NUP100/NSP100	3	272.12
AHSPQTDLKDDHDESTPDPQSK	22	2 Phospho (STY)	_AHpSPQTDLKDDHDESpTPDPQSK_		AHS(1)PQTDLKDDHDES(0.033)T(0.966)PDPQSK	0	0	2	1	Q02629	Q02629	NUP100	Nucleoporin NUP100/NSP100	2	151.04
AHSPQTDLKDDHDESTPDPQSKSPNGSTSIPMIENEK	37	Oxidation (M),Phospho (STY)	_AHSPQTDLKDDHDESTPDPQSKpSPNGSTSIPM(ox)IENEK_	AHSPQTDLKDDHDESTPDPQSKSPNGSTSIPM(1)IENEK	AHSPQT(0.001)DLKDDHDES(0.015)T(0.051)PDPQS(0.147)KS(0.481)PNGS(0.184)T(0.098)S(0.023)IPMIENEK	0	1	1	2	Q02629	Q02629	NUP100	Nucleoporin NUP100/NSP100	1	77.531
AHSPQTDLKDDHDESTPDPQSKSPNGSTSIPMIENEK	37	Oxidation (M),Phospho (STY)	_AHSPQTDLKDDHDESTPDPQSKSPNGSpTSIPM(ox)IENEK_	AHSPQTDLKDDHDESTPDPQSKSPNGSTSIPM(1)IENEK	AHSPQTDLKDDHDEST(0.001)PDPQS(0.01)KS(0.286)PNGS(0.286)T(0.351)S(0.066)IPMIENEK	0	1	1	2	Q02629	Q02629	NUP100	Nucleoporin NUP100/NSP100	1	94.188
AHSPQTDLKDDHDESTPDPQSKSPNGSTSIPMIENEK	37	Oxidation (M),Phospho (STY)	_AHSPQTDLKDDHDESTPDPQSKSPNGpSTSIPM(ox)IENEK_	AHSPQTDLKDDHDESTPDPQSKSPNGSTSIPM(1)IENEK	AHSPQTDLKDDHDES(0.001)T(0.003)PDPQS(0.038)KS(0.161)PNGS(0.266)T(0.266)S(0.266)IPMIENEK	0	1	1	2	Q02629	Q02629	NUP100	Nucleoporin NUP100/NSP100	1	103.41
AHSPQTDLKDDHDESTPDPQSKSPNGSTSIPMIENEK	37	Oxidation (M),Phospho (STY)	_AHSPQTDLKDDHDESTPDPQpSKSPNGSTSIPM(ox)IENEK_	AHSPQTDLKDDHDESTPDPQSKSPNGSTSIPM(1)IENEK	AHSPQTDLKDDHDES(0.001)T(0.003)PDPQS(0.233)KS(0.233)PNGS(0.233)T(0.233)S(0.063)IPMIENEK	0	1	1	2	Q02629	Q02629	NUP100	Nucleoporin NUP100/NSP100	2	74.605
AHSPQTDLKDDHDESTPDPQSKSPNGSTSIPMIENEK	37	Oxidation (M),2 Phospho (STY)	_AHSPQTDLKDDHDESpTPDPQSKpSPNGSTSIPM(ox)IENEK_	AHSPQTDLKDDHDESTPDPQSKSPNGSTSIPM(1)IENEK	AHS(0.111)PQT(0.055)DLKDDHDES(0.192)T(0.628)PDPQS(0.088)KS(0.755)PNGS(0.077)T(0.071)S(0.022)IPMIENEK	0	1	2	2	Q02629	Q02629	NUP100	Nucleoporin NUP100/NSP100	1	65.261
AHSPQTDLKDDHDESTPDPQSKSPNGSTSIPMIENEK	37	Oxidation (M),2 Phospho (STY)	_AHpSPQTDLKDDHDESTPDPQSKpSPNGSTSIPM(ox)IENEK_	AHSPQTDLKDDHDESTPDPQSKSPNGSTSIPM(1)IENEK	AHS(0.962)PQT(0.025)DLKDDHDES(0.007)T(0.007)PDPQS(0.008)KS(0.978)PNGS(0.009)T(0.003)S(0.001)IPMIENEK	0	1	2	2	Q02629	Q02629	NUP100	Nucleoporin NUP100/NSP100	1	103.12
AHSPQTDLKDDHDESTPDPQSKSPNGSTSIPMIENEK	37	Oxidation (M),2 Phospho (STY)	_AHSPQpTDLKDDHDESTPDPQSKpSPNGSTSIPM(ox)IENEK_	AHSPQTDLKDDHDESTPDPQSKSPNGSTSIPM(1)IENEK	AHS(0.08)PQT(0.366)DLKDDHDES(0.263)T(0.284)PDPQS(0.244)KS(0.648)PNGS(0.048)T(0.051)S(0.017)IPMIENEK	0	1	2	2	Q02629	Q02629	NUP100	Nucleoporin NUP100/NSP100	1	61.204
AHSPQTDLKDDHDESTPDPQSKSPNGSTSIPMIENEK	37	Phospho (STY)	_AHSPQTDLKDDHDESTPDPQSKpSPNGSTSIPMIENEK_		AHSPQTDLKDDHDES(0.001)T(0.004)PDPQS(0.082)KS(0.521)PNGS(0.151)T(0.198)S(0.044)IPMIENEK	0	0	1	2	Q02629	Q02629	NUP100	Nucleoporin NUP100/NSP100	1	121.75
AHSPQTDLKDDHDESTPDPQSKSPNGSTSIPMIENEK	37	Phospho (STY)	_AHSPQTDLKDDHDESpTPDPQSKSPNGSTSIPMIENEK_		AHSPQTDLKDDHDES(0.104)T(0.45)PDPQS(0.349)KS(0.096)PNGS(0.001)T(0.001)SIPMIENEK	0	0	1	2	Q02629	Q02629	NUP100	Nucleoporin NUP100/NSP100	1	104.52
AHSPQTDLKDDHDESTPDPQSKSPNGSTSIPMIENEK	37	2 Phospho (STY)	_AHSPQTDLKDDHDESpTPDPQpSKSPNGSTSIPMIENEK_		AHSPQTDLKDDHDES(0.038)T(0.929)PDPQS(0.5)KS(0.514)PNGS(0.013)T(0.004)S(0.002)IPMIENEK	0	0	2	2	Q02629	Q02629	NUP100	Nucleoporin NUP100/NSP100	2	84.903
AHSPQTDLKDDHDESTPDPQSKSPNGSTSIPMIENEK	37	2 Phospho (STY)	_AHSPQTDLKDDHDESTPDPQpSKpSPNGSTSIPMIENEK_		AHSPQTDLKDDHDES(0.001)T(0.002)PDPQS(0.473)KS(0.473)PNGS(0.33)T(0.33)S(0.392)IPMIENEK	0	0	2	2	Q02629	Q02629	NUP100	Nucleoporin NUP100/NSP100	1	69.418
AHSPQTDLKDDHDESTPDPQSKSPNGSTSIPMIENEK	37	2 Phospho (STY)	_AHpSPQTDLKDDHDESTPDPQpSKSPNGSTSIPMIENEK_		AHS(0.879)PQT(0.121)DLKDDHDESTPDPQS(0.61)KS(0.34)PNGS(0.048)T(0.001)SIPMIENEK	0	0	2	2	Q02629	Q02629	NUP100	Nucleoporin NUP100/NSP100	1	135.47
AHSPQTDLKDDHDESTPDPQSKSPNGSTSIPMIENEK	37	2 Phospho (STY)	_AHSPQTDLKDDHDESpTPDPQSKpSPNGSTSIPMIENEK_		AHS(0.068)PQT(0.174)DLKDDHDES(0.208)T(0.361)PDPQS(0.332)KS(0.452)PNGS(0.175)T(0.183)S(0.047)IPMIENEK	0	0	2	2	Q02629	Q02629	NUP100	Nucleoporin NUP100/NSP100	1	50.596
AHSPQTDLKDDHDESTPDPQSKSPNGSTSIPMIENEK	37	2 Phospho (STY)	_AHpSPQTDLKDDHDESTPDPQSKpSPNGSTSIPMIENEK_		AHS(0.542)PQT(0.323)DLKDDHDES(0.061)T(0.078)PDPQS(0.288)KS(0.658)PNGS(0.017)T(0.016)S(0.016)IPMIENEK	0	0	2	2	Q02629	Q02629	NUP100	Nucleoporin NUP100/NSP100	1	83.699
AHSQSTLSEQEQVPLENDKDSGEMMLADPEMK	32	Phospho (STY)	_AHSQSTLSEQEQVPLENDKDpSGEMMLADPEMK_		AHSQSTLSEQEQVPLENDKDS(1)GEMMLADPEMK	0	0	1	1	P31374	P31374	PSK1	Serine/threonine-protein kinase PSK1	1	98.183
AHSQSTLSEQEQVPLENDKDSGEMMLADPEMK	32	Phospho (STY)	_AHpSQSTLSEQEQVPLENDKDSGEMMLADPEMK_		AHS(0.555)QS(0.332)T(0.113)LSEQEQVPLENDKDSGEMMLADPEMK	0	0	1	1	P31374	P31374	PSK1	Serine/threonine-protein kinase PSK1	1	193.97
AHSQSTLSEQEQVPLENDKDSGEMMLADPEMK	32	Phospho (STY)	_AHSQSpTLSEQEQVPLENDKDSGEMMLADPEMK_		AHS(0.296)QS(0.296)T(0.406)LS(0.003)EQEQVPLENDKDSGEMMLADPEMK	0	0	1	1	P31374	P31374	PSK1	Serine/threonine-protein kinase PSK1	1	134.63
AHSSMVGFDLPQR	13	Phospho (STY)	_AHSpSMVGFDLPQR_		AHS(0.206)S(0.794)MVGFDLPQR	0	0	1	0	P00560	P00560	PGK1	Phosphoglycerate kinase	1	125.47
AHSTYITR	8	Phospho (STY)	_AHpSTYITR_		AHS(0.995)T(0.005)YITR	0	0	1	0	P41318	P41318	LST8	Target of rapamycin complex subunit LST8	1	87.123
AHSTYSDHDMYAQYESPSVDTGAQMEK	27	Phospho (STY)	_AHSTYSDHDMYAQYESPSVDpTGAQMEK_		AHSTYSDHDMYAQYESPS(0.001)VDT(0.999)GAQMEK	0	0	1	0	Q07651	Q07651	FMP45	SUR7 family protein FMP45	1	160.21
AHSTYSDHDMYAQYESPSVDTGAQMEK	27	Phospho (STY)	_AHSTYSDHDMYAQYESPpSVDTGAQMEK_		AHSTYSDHDMYAQY(0.006)ES(0.182)PS(0.808)VDT(0.005)GAQMEK	0	0	1	0	Q07651	Q07651	FMP45	SUR7 family protein FMP45	1	104.48
AHSTYSDHDMYAQYESPSVDTGAQMEK	27	Phospho (STY)	_AHSTYSDHDMYAQYEpSPSVDTGAQMEK_		AHSTYSDHDMYAQYES(0.998)PS(0.001)VDTGAQMEK	0	0	1	0	Q07651	Q07651	FMP45	SUR7 family protein FMP45	1	140.38
AHSTYSDHDMYAQYESPSVDTGAQMEK	27	Oxidation (M),Phospho (STY)	_AHSTYSDHDM(ox)YAQYESPSVDpTGAQMEK_	AHSTYSDHDM(1)YAQYESPSVDTGAQMEK	AHSTYSDHDMYAQYESPS(0.033)VDT(0.967)GAQMEK	0	1	1	0	Q07651	Q07651	FMP45	SUR7 family protein FMP45	1	118.01
AHSTYSDHDMYAQYESPSVDTGAQMEK	27	Oxidation (M),2 Phospho (STY)	_AHSTYpSDHDM(ox)YAQYESPpSVDTGAQMEK_	AHSTYSDHDM(1)YAQYESPSVDTGAQMEK	AHS(0.274)T(0.304)Y(0.002)S(0.42)DHDMYAQYESPS(0.974)VDT(0.026)GAQMEK	0	1	2	0	Q07651	Q07651	FMP45	SUR7 family protein FMP45	1	101.58
AHSTYSDHDMYAQYESPSVDTGAQMEK	27	Oxidation (M),2 Phospho (STY)	_AHSpTYSDHDMYAQYESPpSVDTGAQM(ox)EK_	AHSTYSDHDMYAQYESPSVDTGAQM(1)EK	AHS(0.156)T(0.583)Y(0.001)S(0.257)DHDMY(0.001)AQY(0.003)ES(0.031)PS(0.934)VDT(0.033)GAQMEK	0	1	2	0	Q07651	Q07651	FMP45	SUR7 family protein FMP45	1	70.369
AHSTYSDHDMYAQYESPSVDTGAQMEK	27	2 Phospho (STY)	_AHSTYpSDHDMYAQYESPpSVDTGAQMEK_		AHS(0.08)T(0.382)YS(0.537)DHDMYAQYES(0.019)PS(0.956)VDT(0.025)GAQMEK	0	0	2	0	Q07651	Q07651	FMP45	SUR7 family protein FMP45	1	107.51
AHSTYSDHDMYAQYESPSVDTGAQMEK	27	2 Oxidation (M),Phospho (STY)	_AHSTYpSDHDM(ox)YAQYESPSVDTGAQM(ox)EK_	AHSTYSDHDM(1)YAQYESPSVDTGAQM(1)EK	AHS(0.065)T(0.431)YS(0.504)DHDMYAQYESPSVDTGAQMEK	0	2	1	0	Q07651	Q07651	FMP45	SUR7 family protein FMP45	1	129.03
AHSVTIKPSEK	11	Phospho (STY)	_AHpSVTIKPSEK_		AHS(0.974)VT(0.022)IKPS(0.004)EK	0	0	1	1	P38758	P38758	TDA3	Putative oxidoreductase TDA3	1	45.614
AHTTISSDPASFLTDSSTLHNSSHSFR	27	2 Phospho (STY)	_AHpTTIpSSDPASFLTDSSTLHNSSHSFR_		AHT(0.765)T(0.241)IS(0.872)S(0.123)DPASFLTDSSTLHNSSHSFR	0	0	2	0	P47041	P47041	BIT61	Target of rapamycin complex 2 subunit BIT61	1	216.21
AHTTISSDPASFLTDSSTLHNSSHSFR	27	Phospho (STY)	_AHTTIpSSDPASFLTDSSTLHNSSHSFR_		AHT(0.071)T(0.071)IS(0.428)S(0.428)DPAS(0.001)FLTDSSTLHNSSHSFR	0	0	1	0	P47041	P47041	BIT61	Target of rapamycin complex 2 subunit BIT61	1	79.663
AHVHEVAKSTPAATPAATPTPSSASPNK	28	Phospho (STY)	_AHVHEVAKpSTPAATPAATPTPSSASPNK_		AHVHEVAKS(0.455)T(0.455)PAAT(0.09)PAATPTPSSASPNK	0	0	1	1	P39730	P39730	FUN12	Eukaryotic translation initiation factor 5B	1	136.73
AHVHEVAKSTPAATPAATPTPSSASPNK	28	3 Phospho (STY)	_AHVHEVAKpSpTPAATPAApTPTPSSASPNK_		AHVHEVAKS(0.666)T(0.688)PAAT(0.645)PAAT(0.862)PT(0.096)PS(0.015)S(0.014)AS(0.014)PNK	0	0	3	1	P39730	P39730	FUN12	Eukaryotic translation initiation factor 5B	1	70.378
AHVHEVAKSTPAATPAATPTPSSASPNKK	29	3 Phospho (STY)	_AHVHEVAKSpTPAApTPAApTPTPSSASPNKK_		AHVHEVAKS(0.163)T(0.837)PAAT(1)PAAT(0.995)PT(0.005)PSSASPNKK	0	0	3	2	P39730	P39730	FUN12	Eukaryotic translation initiation factor 5B	1	175.44
AHVHEVAKSTPAATPAATPTPSSASPNKK	29	3 Phospho (STY)	_AHVHEVAKpSTPAApTPAApTPTPSSASPNKK_		AHVHEVAKS(0.554)T(0.446)PAAT(1)PAAT(0.997)PT(0.003)PSSASPNKK	0	0	3	2	P39730	P39730	FUN12	Eukaryotic translation initiation factor 5B	1	173.64
AHVHEVAKSTPAATPAATPTPSSASPNKK	29	3 Phospho (STY)	_AHVHEVAKpSpTPAATPAApTPTPSSASPNKK_		AHVHEVAKS(0.662)T(0.686)PAAT(0.637)PAAT(0.793)PT(0.148)PS(0.034)S(0.032)AS(0.009)PNKK	0	0	3	2	P39730	P39730	FUN12	Eukaryotic translation initiation factor 5B	1	60.181
AHVHEVAKSTPAATPAATPTPSSASPNKK	29	2 Phospho (STY)	_AHVHEVAKSpTPAATPAApTPTPSSASPNKK_		AHVHEVAKS(0.453)T(0.547)PAATPAAT(0.998)PT(0.002)PSSASPNKK	0	0	2	2	P39730	P39730	FUN12	Eukaryotic translation initiation factor 5B	1	147.51
AHVHEVAKSTPAATPAATPTPSSASPNKK	29	2 Phospho (STY)	_AHVHEVAKpSTPAApTPAATPTPSSASPNKK_		AHVHEVAKS(0.54)T(0.462)PAAT(0.998)PAATPTPSSASPNKK	0	0	2	2	P39730	P39730	FUN12	Eukaryotic translation initiation factor 5B	2	150.12
AHVHEVAKSTPAATPAATPTPSSASPNKK	29	2 Phospho (STY)	_AHVHEVAKSpTPAApTPAATPTPSSASPNKK_		AHVHEVAKS(0.488)T(0.545)PAAT(0.967)PAAT(0.001)PTPSSASPNKK	0	0	2	2	P39730	P39730	FUN12	Eukaryotic translation initiation factor 5B	1	78.552
AHVHEVAKSTPAATPAATPTPSSASPNKK	29	2 Phospho (STY)	_AHVHEVAKSpTPAATPAATPTPpSSASPNKK_		AHVHEVAKS(0.465)T(0.532)PAAT(0.003)PAAT(0.001)PT(0.012)PS(0.553)S(0.289)AS(0.145)PNKK	0	0	2	2	P39730	P39730	FUN12	Eukaryotic translation initiation factor 5B	1	110.98
AHVHEVAKSTPAATPAATPTPSSASPNKK	29	Phospho (STY)	_AHVHEVAKSpTPAATPAATPTPSSASPNKK_		AHVHEVAKS(0.197)T(0.803)PAATPAATPTPSSASPNKK	0	0	1	2	P39730	P39730	FUN12	Eukaryotic translation initiation factor 5B	2	211.15
AHVHEVAKSTPAATPAATPTPSSASPNKK	29	Phospho (STY)	_AHVHEVAKSTPAApTPAATPTPSSASPNKK_		AHVHEVAKS(0.255)T(0.255)PAAT(0.491)PAATPTPSSASPNKK	0	0	1	2	P39730	P39730	FUN12	Eukaryotic translation initiation factor 5B	1	142.94
AHVHEVAKSTPAATPAATPTPSSASPNKK	29	Phospho (STY)	_AHVHEVAKpSTPAATPAATPTPSSASPNKK_		AHVHEVAKS(0.439)T(0.439)PAAT(0.122)PAATPTPSSASPNKK	0	0	1	2	P39730	P39730	FUN12	Eukaryotic translation initiation factor 5B	1	76.294
AHVSSAEMIPSSPQR	15	Phospho (STY)	_AHVSpSAEMIPSSPQR_		AHVS(0.01)S(0.99)AEMIPSSPQR	0	0	1	0	P38257	P38257	MMS4	Crossover junction endonuclease MMS4	1	296.04
AHVSSAEMIPSSPQR	15	Phospho (STY)	_AHVSSAEMIPSpSPQR_		AHVSSAEMIPS(0.204)S(0.796)PQR	0	0	1	0	P38257	P38257	MMS4	Crossover junction endonuclease MMS4	1	73.597
AHVSSAEMIPSSPQR	15	Phospho (STY)	_AHVpSSAEMIPSSPQR_		AHVS(0.499)S(0.499)AEMIPS(0.001)S(0.001)PQR	0	0	1	0	P38257	P38257	MMS4	Crossover junction endonuclease MMS4	1	43.261
AHVSSAEMIPSSPQR	15	2 Phospho (STY)	_AHVpSpSAEMIPSSPQR_		AHVS(1)S(1)AEMIPSSPQR	0	0	2	0	P38257	P38257	MMS4	Crossover junction endonuclease MMS4	1	162.29
AHVSSAEMIPSSPQR	15	2 Phospho (STY)	_AHVSpSAEMIPpSSPQR_		AHVS(0.029)S(0.971)AEMIPS(0.745)S(0.255)PQR	0	0	2	0	P38257	P38257	MMS4	Crossover junction endonuclease MMS4	1	140.93
AHVSSAEMIPSSPQRK	16	2 Phospho (STY)	_AHVSpSAEMIPSpSPQRK_		AHVS(0.226)S(0.774)AEMIPS(0.341)S(0.659)PQRK	0	0	2	1	P38257	P38257	MMS4	Crossover junction endonuclease MMS4	1	55.745
AHVSSAEMIPSSPQRK	16	Oxidation (M),Phospho (STY)	_AHVSSAEM(ox)IPSpSPQRK_	AHVSSAEM(1)IPSSPQRK	AHVSSAEMIPS(0.205)S(0.795)PQRK	0	1	1	1	P38257	P38257	MMS4	Crossover junction endonuclease MMS4	1	112.56
AHVSSAEMIPSSPQRK	16	Phospho (STY)	_AHVSSAEMIPSpSPQRK_		AHVSSAEMIPS(0.135)S(0.865)PQRK	0	0	1	1	P38257	P38257	MMS4	Crossover junction endonuclease MMS4	1	103.73
AIASSPSLNSNLSK	14	2 Phospho (STY)	_AIApSpSPSLNSNLSK_		AIAS(1)S(0.996)PS(0.004)LNSNLSK	0	0	2	0	P32486	P32486	KRE6	Beta-glucan synthesis-associated protein KRE6	4	194.2
AIASSPSLNSNLSK	14	2 Phospho (STY)	_AIASpSPpSLNSNLSK_		AIAS(0.101)S(0.899)PS(1)LNSNLSK	0	0	2	0	P32486	P32486	KRE6	Beta-glucan synthesis-associated protein KRE6	1	136.83
AIASSPSLNSNLSK	14	Phospho (STY)	_AIASpSPSLNSNLSK_		AIASS(1)PSLNSNLSK	0	0	1	0	P32486	P32486	KRE6	Beta-glucan synthesis-associated protein KRE6	2	232.83
AIASSPSLNSNLSK	14	Phospho (STY)	_AIApSSPSLNSNLSK_		AIAS(0.998)S(0.002)PSLNSNLSK	0	0	1	0	P32486	P32486	KRE6	Beta-glucan synthesis-associated protein KRE6	1	241.83
AIASSPSLNSNLSK	14	Phospho (STY)	_AIASSPSLNpSNLSK_		AIASSPSLNS(0.922)NLS(0.078)K	0	0	1	0	P32486	P32486	KRE6	Beta-glucan synthesis-associated protein KRE6	1	212.03
AIASSPSLNSNLSK	14	Phospho (STY)	_AIASSPpSLNSNLSK_		AIASSPS(0.974)LNS(0.025)NLSK	0	0	1	0	P32486	P32486	KRE6	Beta-glucan synthesis-associated protein KRE6	1	156.2
AIASSPSLNSNLSKNDILSPPEFDRYPLVGSR	32	4 Phospho (STY)	_AIApSpSPpSLNpSNLSKNDILSPPEFDRYPLVGSR_		AIAS(0.798)S(0.645)PS(0.739)LNS(0.739)NLS(0.739)KNDILS(0.011)PPEFDRYPLVGS(0.328)R	0	0	4	2	P32486	P32486	KRE6	Beta-glucan synthesis-associated protein KRE6	1	72.425
AIASSPSLNSNLSKNDILSPPEFDRYPLVGSR	32	4 Phospho (STY)	_AIASpSPpSLNpSNLpSKNDILSPPEFDRYPLVGSR_		AIAS(0.528)S(0.593)PS(0.94)LNS(0.94)NLS(1)KNDILSPPEFDRYPLVGSR	0	0	4	2	P32486	P32486	KRE6	Beta-glucan synthesis-associated protein KRE6	1	167.3
AIASSPSLNSNLSKNDILSPPEFDRYPLVGSR	32	3 Phospho (STY)	_AIASpSPpSLNSNLpSKNDILSPPEFDRYPLVGSR_		AIAS(0.524)S(0.755)PS(0.723)LNS(0.194)NLS(0.804)KNDILSPPEFDRYPLVGSR	0	0	3	2	P32486	P32486	KRE6	Beta-glucan synthesis-associated protein KRE6	1	194.37
AIASSPSLNSNLSKNDILSPPEFDRYPLVGSR	32	3 Phospho (STY)	_AIASpSPSLNpSNLpSKNDILSPPEFDRYPLVGSR_		AIAS(0.461)S(0.607)PS(0.187)LNS(0.97)NLS(0.775)KNDILSPPEFDRYPLVGSR	0	0	3	2	P32486	P32486	KRE6	Beta-glucan synthesis-associated protein KRE6	1	170.48
AIDEQFGSLDELIK	14	Phospho (STY)	_AIDEQFGpSLDELIK_		AIDEQFGS(1)LDELIK	0	0	1	0	P00447	P00447	SOD2	Superoxide dismutase [Mn], mitochondrial	2	191.89
AIDHSVESSSEDEGYR	16	Phospho (STY)	_AIDHSVESSpSEDEGYR_		AIDHSVES(0.001)S(0.245)S(0.754)EDEGYR	0	0	1	0	P53207	P53207	SNU71	U1 small nuclear ribonucleoprotein component SNU71	1	213.55
AIDHSVESSSEDEGYR	16	Phospho (STY)	_AIDHSVESpSSEDEGYR_		AIDHSVES(0.007)S(0.496)S(0.496)EDEGYR	0	0	1	0	P53207	P53207	SNU71	U1 small nuclear ribonucleoprotein component SNU71	1	186.85
AIDHSVESSSEDEGYR	16	Phospho (STY)	_AIDHSVEpSSSEDEGYR_		AIDHS(0.122)VES(0.661)S(0.211)S(0.006)EDEGYR	0	0	1	0	P53207	P53207	SNU71	U1 small nuclear ribonucleoprotein component SNU71	1	58.29
AIDHSVESSSEDEGYR	16	3 Phospho (STY)	_AIDHSVEpSpSpSEDEGYR_		AIDHS(0.009)VES(0.991)S(0.989)S(0.987)EDEGY(0.024)R	0	0	3	0	P53207	P53207	SNU71	U1 small nuclear ribonucleoprotein component SNU71	1	84.859
AIDHSVESSSEDEGYR	16	3 Phospho (STY)	_AIDHpSVESpSpSEDEGYR_		AIDHS(0.996)VES(0.009)S(0.996)S(0.998)EDEGYR	0	0	3	0	P53207	P53207	SNU71	U1 small nuclear ribonucleoprotein component SNU71	1	197.79
AIDHSVESSSEDEGYR	16	3 Phospho (STY)	_AIDHpSVEpSSpSEDEGYR_		AIDHS(0.723)VES(0.708)S(0.573)S(0.996)EDEGYR	0	0	3	0	P53207	P53207	SNU71	U1 small nuclear ribonucleoprotein component SNU71	1	103.17
AIDHSVESSSEDEGYR	16	2 Phospho (STY)	_AIDHSVEpSSpSEDEGYR_		AIDHS(0.063)VES(0.932)S(0.3)S(0.704)EDEGYR	0	0	2	0	P53207	P53207	SNU71	U1 small nuclear ribonucleoprotein component SNU71	1	203.06
AIDHSVESSSEDEGYR	16	2 Phospho (STY)	_AIDHpSVESSpSEDEGYR_		AIDHS(0.913)VES(0.087)S(0.009)S(0.991)EDEGYR	0	0	2	0	P53207	P53207	SNU71	U1 small nuclear ribonucleoprotein component SNU71	1	224.32
AIDHSVESSSEDEGYRESELPPTKPSER	28	Phospho (STY)	_AIDHSVEpSSSEDEGYRESELPPTKPSER_		AIDHS(0.12)VES(0.634)S(0.12)S(0.12)EDEGYRES(0.006)ELPPTKPSER	0	0	1	2	P53207	P53207	SNU71	U1 small nuclear ribonucleoprotein component SNU71	1	70.268
AIDHSVESSSEDEGYRESELPPTKPSER	28	Phospho (STY)	_AIDHSVESpSSEDEGYRESELPPTKPSER_		AIDHS(0.001)VES(0.068)S(0.429)S(0.384)EDEGYRES(0.119)ELPPTKPSER	0	0	1	2	P53207	P53207	SNU71	U1 small nuclear ribonucleoprotein component SNU71	1	98.883
AIDHSVESSSEDEGYRESELPPTKPSER	28	2 Phospho (STY)	_AIDHSVESpSpSEDEGYRESELPPTKPSER_		AIDHS(0.049)VES(0.427)S(0.612)S(0.912)EDEGYRESELPPTKPSER	0	0	2	2	P53207	P53207	SNU71	U1 small nuclear ribonucleoprotein component SNU71	3	93.295
AIDHSVESSSEDEGYRESELPPTKPSER	28	2 Phospho (STY)	_AIDHSVEpSpSSEDEGYRESELPPTKPSER_		AIDHS(0.002)VES(0.894)S(0.633)S(0.471)EDEGYRESELPPTKPSER	0	0	2	2	P53207	P53207	SNU71	U1 small nuclear ribonucleoprotein component SNU71	2	122.7
AIDHSVESSSEDEGYRESELPPTKPSER	28	3 Phospho (STY)	_AIDHSVEpSpSpSEDEGYRESELPPTKPSER_		AIDHS(0.014)VES(0.989)S(0.997)S(0.998)EDEGY(0.002)RESELPPTKPSER	0	0	3	2	P53207	P53207	SNU71	U1 small nuclear ribonucleoprotein component SNU71	1	105.17
AIDISSLSGETSSGYK	16	Phospho (STY)	_AIDISpSLSGETSSGYK_		AIDIS(0.001)S(0.998)LS(0.001)GETSSGYK	0	0	1	0	Q12275	Q12275		Uncharacterized protein YOR093C	1	235.22
AIDISSLSGETSSGYKR	17	Phospho (STY)	_AIDISpSLSGETSSGYKR_		AIDIS(0.001)S(0.999)LSGETSSGYKR	0	0	1	1	Q12275	Q12275		Uncharacterized protein YOR093C	1	280.4
AIDKLQEELHKDASESVTPVTK	22	2 Phospho (STY)	_AIDKLQEELHKDApSESVpTPVTK_		AIDKLQEELHKDAS(0.86)ES(0.14)VT(0.999)PVTK	0	0	2	2	P38221	P38221	CDS1	Phosphatidate cytidylyltransferase	1	150.45
AIDKLQEELHKDASESVTPVTK	22	Phospho (STY)	_AIDKLQEELHKDASEpSVTPVTK_		AIDKLQEELHKDAS(0.015)ES(0.985)VTPVTK	0	0	1	2	P38221	P38221	CDS1	Phosphatidate cytidylyltransferase	1	180.23
AIDKLQEELHKDASESVTPVTK	22	Phospho (STY)	_AIDKLQEELHKDASESVpTPVTK_		AIDKLQEELHKDASES(0.001)VT(0.993)PVT(0.006)K	0	0	1	2	P38221	P38221	CDS1	Phosphatidate cytidylyltransferase	1	189.98
AIDKLQEELHKDASESVTPVTK	22	Phospho (STY)	_AIDKLQEELHKDApSESVTPVTK_		AIDKLQEELHKDAS(0.973)ES(0.027)VTPVTK	0	0	1	2	P38221	P38221	CDS1	Phosphatidate cytidylyltransferase	1	150.24
AIDYLEKSSSSR	12	Phospho (STY)	_AIDYLEKSpSSSR_		AIDYLEKS(0.195)S(0.587)S(0.109)S(0.109)R	0	0	1	1	P40956	P40956	GTS1	Protein GTS1	1	126.77
AIDYLEKSSSSR	12	Phospho (STY)	_AIDYLEKpSSSSR_		AIDYLEKS(0.541)S(0.313)S(0.073)S(0.073)R	0	0	1	1	P40956	P40956	GTS1	Protein GTS1	1	97.45
AIDYSKWDKIELSDDSDVEVHPNVDK	26	2 Phospho (STY)	_AIDYSKWDKIELpSDDpSDVEVHPNVDK_		AIDYSKWDKIELS(1)DDS(1)DVEVHPNVDK	0	0	2	2	P06101	P06101	CDC37	Hsp90 co-chaperone Cdc37	2	148.23
AIDYSKWDKIELSDDSDVEVHPNVDK	26	2 Phospho (STY),Acetyl (N-term)	_(ac)AIDYSKWDKIELpSDDpSDVEVHPNVDK_		AIDYSKWDKIELS(1)DDS(1)DVEVHPNVDK	1	0	2	2	P06101	P06101	CDC37	Hsp90 co-chaperone Cdc37	1	126.5
AIDYSKWDKIELSDDSDVEVHPNVDKK	27	2 Phospho (STY)	_AIDYSKWDKIELpSDDpSDVEVHPNVDKK_		AIDYSKWDKIELS(1)DDS(1)DVEVHPNVDKK	0	0	2	3	P06101	P06101	CDC37	Hsp90 co-chaperone Cdc37	1	105.64
AIDYSKWDKIELSDDSDVEVHPNVDKK	27	2 Phospho (STY),Acetyl (N-term)	_(ac)AIDYSKWDKIELpSDDpSDVEVHPNVDKK_		AIDYSKWDKIELS(1)DDS(1)DVEVHPNVDKK	1	0	2	3	P06101	P06101	CDC37	Hsp90 co-chaperone Cdc37	2	215.9
AIDYSKWDKIELSDDSDVEVHPNVDKK	27	Phospho (STY)	_AIDYSKWDKIELpSDDSDVEVHPNVDKK_		AIDYSKWDKIELS(0.956)DDS(0.044)DVEVHPNVDKK	0	0	1	3	P06101	P06101	CDC37	Hsp90 co-chaperone Cdc37	1	281.9
AIDYSKWDKIELSDDSDVEVHPNVDKK	27	Phospho (STY)	_AIDYSKWDKIELSDDpSDVEVHPNVDKK_		AIDYSKWDKIELS(0.002)DDS(0.998)DVEVHPNVDKK	0	0	1	3	P06101	P06101	CDC37	Hsp90 co-chaperone Cdc37	1	184.55
AIDYSKWDKIELSDDSDVEVHPNVDKK	27	Phospho (STY),Acetyl (N-term)	_(ac)AIDYSKWDKIELpSDDSDVEVHPNVDKK_		AIDYSKWDKIELS(1)DDSDVEVHPNVDKK	1	0	1	3	P06101	P06101	CDC37	Hsp90 co-chaperone Cdc37	1	320.16
AIDYSKWDKIELSDDSDVEVHPNVDKK	27	Phospho (STY),Acetyl (N-term)	_(ac)AIDYSKWDKIELSDDpSDVEVHPNVDKK_		AIDYSKWDKIELS(0.001)DDS(0.999)DVEVHPNVDKK	1	0	1	3	P06101	P06101	CDC37	Hsp90 co-chaperone Cdc37	1	250.03
AIDYVEATANSHSR	14	Phospho (STY)	_AIDYVEATANpSHSR_		AIDYVEATANS(0.818)HS(0.182)R	0	0	1	0	P16862	P16862	PFK2	ATP-dependent 6-phosphofructokinase subunit beta	1	152.01
AIDYVEATANSHSR	14	Phospho (STY)	_AIDYVEATANSHpSR_		AIDYVEATANS(0.263)HS(0.737)R	0	0	1	0	P16862	P16862	PFK2	ATP-dependent 6-phosphofructokinase subunit beta	1	167.93
AIEQLNYTPIK	11	Phospho (STY)	_AIEQLNYpTPIK_		AIEQLNYT(1)PIK	0	0	1	0	P04147	P04147	PAB1	Polyadenylate-binding protein, cytoplasmic and nuclear	1	206.69
AIESYGTASGKPR	13	Phospho (STY)	_AIESYGpTASGKPR_		AIES(0.004)YGT(0.959)AS(0.037)GKPR	0	0	1	1	P25719	P25719	CPR3	Peptidyl-prolyl cis-trans isomerase C, mitochondrial	1	94.544
AIESYGTASGKPR	13	Phospho (STY)	_AIESYGTApSGKPR_		AIESYGTAS(1)GKPR	0	0	1	1	P25719	P25719	CPR3	Peptidyl-prolyl cis-trans isomerase C, mitochondrial	1	209.43
AIESYGTASGKPR	13	Phospho (STY)	_AIEpSYGTASGKPR_		AIES(0.941)Y(0.029)GT(0.027)AS(0.002)GKPR	0	0	1	1	P25719	P25719	CPR3	Peptidyl-prolyl cis-trans isomerase C, mitochondrial	1	51.495
AIEVSETPNHVLYSNR	16	Phospho (STY)	_AIEVSEpTPNHVLYSNR_		AIEVS(0.001)ET(0.999)PNHVLYSNR	0	0	1	0	P15705	P15705	STI1	Heat shock protein STI1	1	102.39
AIFGDKEFNSK	11	Phospho (STY)	_AIFGDKEFNpSK_		AIFGDKEFNS(1)K	0	0	1	1	P16120	P16120	THR4	Threonine synthase	1	101.72
AIIVLSTSGTTPR	13	Phospho (STY)	_AIIVLpSTSGTTPR_		AIIVLS(0.931)T(0.064)S(0.005)GTTPR	0	0	1	0	P00549	P00549	CDC19	Pyruvate kinase 1	1	198.74
AIIVLSTSGTTPR	13	Phospho (STY)	_AIIVLSTpSGTTPR_		AIIVLST(0.047)S(0.951)GT(0.002)TPR	0	0	1	0	P00549	P00549	CDC19	Pyruvate kinase 1	1	224.43
AIIVLSTSGTTPR	13	Phospho (STY)	_AIIVLSpTSGTTPR_		AIIVLS(0.154)T(0.843)S(0.002)GTTPR	0	0	1	0	P00549	P00549	CDC19	Pyruvate kinase 1	2	192.35
AIIVLSTSGTTPR	13	Phospho (STY)	_AIIVLSTSGpTTPR_		AIIVLST(0.005)S(0.036)GT(0.735)T(0.223)PR	0	0	1	0	P00549	P00549	CDC19	Pyruvate kinase 1	1	125.47
AIIVLSTSGTTPR	13	Phospho (STY)	_AIIVLSTSGTpTPR_		AIIVLST(0.001)S(0.04)GT(0.06)T(0.9)PR	0	0	1	0	P00549	P00549	CDC19	Pyruvate kinase 1	3	206.66
AIKEESQSIYIPR	13	Phospho (STY)	_AIKEESQpSIYIPR_		AIKEES(0.001)QS(0.999)IYIPR	0	0	1	1	P17255	P17255	VMA1	V-type proton ATPase catalytic subunit A;Endonuclease PI-SceI	1	162.26
AIKEESQSIYIPR	13	Phospho (STY)	_AIKEEpSQSIYIPR_		AIKEES(0.969)QS(0.031)IYIPR	0	0	1	1	P17255	P17255	VMA1	V-type proton ATPase catalytic subunit A;Endonuclease PI-SceI	1	83.252
AILENEKDFQSLK	13	Phospho (STY)	_AILENEKDFQpSLK_		AILENEKDFQS(1)LK	0	0	1	1	P06101	P06101	CDC37	Hsp90 co-chaperone Cdc37	1	180.74
AILENEKDFQSLKDQYEQDHEDATMENLSLNDR	33	Phospho (STY)	_AILENEKDFQSLKDQYEQDHEDATMENLpSLNDR_		AILENEKDFQSLKDQYEQDHEDATMENLS(1)LNDR	0	0	1	2	P06101	P06101	CDC37	Hsp90 co-chaperone Cdc37	1	399.01
AILENEKDFQSLKDQYEQDHEDATMENLSLNDR	33	Phospho (STY)	_AILENEKDFQpSLKDQYEQDHEDATMENLSLNDR_		AILENEKDFQS(1)LKDQYEQDHEDATMENLSLNDR	0	0	1	2	P06101	P06101	CDC37	Hsp90 co-chaperone Cdc37	1	320.43
AILENEKDFQSLKDQYEQDHEDATMENLSLNDR	33	Oxidation (M),Phospho (STY)	_AILENEKDFQSLKDQYEQDHEDATM(ox)ENLpSLNDR_	AILENEKDFQSLKDQYEQDHEDATM(1)ENLSLNDR	AILENEKDFQSLKDQYEQDHEDATMENLS(1)LNDR	0	1	1	2	P06101	P06101	CDC37	Hsp90 co-chaperone Cdc37	1	213.99
AILGSVER	8	Phospho (STY)	_AILGpSVER_		AILGS(1)VER	0	0	1	0	P04801	P04801	THS1	Threonine--tRNA ligase, cytoplasmic	1	116.52
AIMPIIEGHDVLAQAQSGTGK	21	Phospho (STY)	_AIMPIIEGHDVLAQAQpSGTGK_		AIMPIIEGHDVLAQAQS(0.954)GT(0.046)GK	0	0	1	0	P10081	P10081	TIF1	ATP-dependent RNA helicase eIF4A	1	186.27
AINGNSIPAIK	11	Phospho (STY)	_AINGNpSIPAIK_		AINGNS(1)IPAIK	0	0	1	0	Q12263	Q12263	GIN4	Serine/threonine-protein kinase GIN4	1	86.772
AINLLNGSSIQTDLGPYSDNNSPDISIDQFAVSSNK	36	2 Phospho (STY)	_AINLLNGSSIQTDLGPpYSDNNpSPDISIDQFAVSSNK_		AINLLNGS(0.012)S(0.01)IQT(0.034)DLGPY(0.555)S(0.41)DNNS(0.978)PDIS(0.001)IDQFAVSSNK	0	0	2	0	Q04121	Q04121	NHX1	Endosomal/prevacuolar sodium/hydrogen exchanger	1	115.82
AINSPIIRPSSSNGVPTTSR	20	Phospho (STY)	_AINpSPIIRPSSSNGVPTTSR_		AINS(1)PIIRPSSSNGVPTTSR	0	0	1	1	P23201	P23201	SPA2	Protein SPA2	3	177.6
AINSPIIRPSSSNGVPTTSR	20	Phospho (STY)	_AINSPIIRPpSSSNGVPTTSR_		AINSPIIRPS(0.507)S(0.306)S(0.187)NGVPTTSR	0	0	1	1	P23201	P23201	SPA2	Protein SPA2	1	138.96
AINSPIIRPSSSNGVPTTSR	20	2 Phospho (STY)	_AINpSPIIRPSpSSNGVPTTSR_		AINS(1)PIIRPS(0.125)S(0.459)S(0.374)NGVPT(0.032)T(0.006)S(0.004)R	0	0	2	1	P23201	P23201	SPA2	Protein SPA2	4	147.41
AINSPIIRPSSSNGVPTTSR	20	2 Phospho (STY)	_AINSPIIRPpSpSSNGVPTTSR_		AINS(0.175)PIIRPS(0.568)S(0.589)S(0.56)NGVPT(0.037)T(0.037)S(0.035)R	0	0	2	1	P23201	P23201	SPA2	Protein SPA2	1	41.446
AINSPIIRPSSSNGVPTTSR	20	2 Phospho (STY)	_AINpSPIIRPpSSSNGVPTTSR_		AINS(1)PIIRPS(0.435)S(0.316)S(0.249)NGVPTTSR	0	0	2	1	P23201	P23201	SPA2	Protein SPA2	2	160.52
AINTEHVGGLCPKPGSSQGSNEYLK	25	Phospho (STY)	_AINTEHVGGLCPKPGSSQGpSNEYLK_		AINTEHVGGLCPKPGSSQGS(1)NEYLK	0	0	1	1	P34223	P34223	SHP1	UBX domain-containing protein 1	1	309.19
AINTEHVGGLCPKPGSSQGSNEYLK	25	Phospho (STY)	_AINTEHVGGLCPKPGpSSQGSNEYLK_		AINTEHVGGLCPKPGS(0.61)S(0.39)QGS(0.001)NEYLK	0	0	1	1	P34223	P34223	SHP1	UBX domain-containing protein 1	1	202.61
AINTEHVGGLCPKPGSSQGSNEYLK	25	Phospho (STY)	_AINTEHVGGLCPKPGSpSQGSNEYLK_		AINTEHVGGLCPKPGS(0.407)S(0.559)QGS(0.034)NEYLK	0	0	1	1	P34223	P34223	SHP1	UBX domain-containing protein 1	1	162.49
AINTEHVGGLCPKPGSSQGSNEYLK	25	2 Phospho (STY)	_AINTEHVGGLCPKPGSpSQGpSNEYLK_		AINTEHVGGLCPKPGS(0.449)S(0.552)QGS(0.998)NEY(0.001)LK	0	0	2	1	P34223	P34223	SHP1	UBX domain-containing protein 1	2	144.68
AINTEHVGGLCPKPGSSQGSNEYLK	25	2 Phospho (STY)	_AINTEHVGGLCPKPGpSpSQGSNEYLK_		AINTEHVGGLCPKPGS(0.839)S(0.576)QGS(0.155)NEY(0.43)LK	0	0	2	1	P34223	P34223	SHP1	UBX domain-containing protein 1	1	107.91
AINTEHVGGLCPKPGSSQGSNEYLK	25	2 Phospho (STY)	_AINTEHVGGLCPKPGpSSQGpSNEYLK_		AINTEHVGGLCPKPGS(0.681)S(0.303)QGS(0.865)NEY(0.151)LK	0	0	2	1	P34223	P34223	SHP1	UBX domain-containing protein 1	2	134.61
AINTEHVGGLCPKPGSSQGSNEYLKR	26	Phospho (STY)	_AINTEHVGGLCPKPGSSQGpSNEYLKR_		AINTEHVGGLCPKPGSSQGS(1)NEYLKR	0	0	1	2	P34223	P34223	SHP1	UBX domain-containing protein 1	1	379.61
AINTEHVGGLCPKPGSSQGSNEYLKR	26	Phospho (STY)	_AINTEHVGGLCPKPGpSSQGSNEYLKR_		AINTEHVGGLCPKPGS(0.492)S(0.492)QGS(0.015)NEYLKR	0	0	1	2	P34223	P34223	SHP1	UBX domain-containing protein 1	1	399.66
AINTEHVGGLCPKPGSSQGSNEYLKR	26	2 Phospho (STY)	_AINTEHVGGLCPKPGpSSQGpSNEYLKR_		AINTEHVGGLCPKPGS(0.606)S(0.394)QGS(1)NEYLKR	0	0	2	2	P34223	P34223	SHP1	UBX domain-containing protein 1	3	163.48
AINTEHVGGLCPKPGSSQGSNEYLKR	26	2 Phospho (STY)	_AINTEHVGGLCPKPGSpSQGpSNEYLKR_		AINTEHVGGLCPKPGS(0.442)S(0.558)QGS(1)NEYLKR	0	0	2	2	P34223	P34223	SHP1	UBX domain-containing protein 1	4	165.58
AINTEHVGGLCPKPGSSQGSNEYLKR	26	3 Phospho (STY)	_AINTEHVGGLCPKPGpSpSQGpSNEYLKR_		AINTEHVGGLCPKPGS(0.93)S(0.93)QGS(0.914)NEY(0.225)LKR	0	0	3	2	P34223	P34223	SHP1	UBX domain-containing protein 1	1	55.588
AIPAKNSSNEFLTK	14	Phospho (STY)	_AIPAKNpSSNEFLTK_		AIPAKNS(0.76)S(0.239)NEFLT(0.001)K	0	0	1	1	P38623	P38623	RCK2	Serine/threonine-protein kinase RCK2	3	66.777
AIPAPHEILTSNVVTR	16	Phospho (STY)	_AIPAPHEILTpSNVVTR_		AIPAPHEILT(0.351)S(0.648)NVVT(0.001)R	0	0	1	0	P06242	P06242	KIN28	Serine/threonine-protein kinase KIN28	3	142.97
AIPAPHEILTSNVVTR	16	Phospho (STY)	_AIPAPHEILpTSNVVTR_		AIPAPHEILT(0.496)S(0.496)NVVT(0.008)R	0	0	1	0	P06242	P06242	KIN28	Serine/threonine-protein kinase KIN28	1	67.251
AIPSLSSSIPYSVPNSNK	18	Phospho (STY)	_AIPSLSSpSIPYSVPNSNK_		AIPSLSS(0.011)S(0.989)IPYSVPNSNK	0	0	1	0	P22211	P22211	NPR1	Nitrogen permease reactivator protein	1	184.92
AIPSPVK	7	Phospho (STY)	_AIPpSPVK_		AIPS(1)PVK	0	0	1	0	Q12369	Q12369	SFI1	Protein SFI1	1	40.352
AIQIPAVSSDESLR	14	Phospho (STY)	_AIQIPAVSpSDESLR_		AIQIPAVS(0.328)S(0.662)DES(0.011)LR	0	0	1	0	P43616	P43616	DUG1	Cys-Gly metallodipeptidase DUG1	1	116.58
AIQIPAVSSDESLRSK	16	Phospho (STY)	_AIQIPAVSpSDESLRSK_		AIQIPAVS(0.048)S(0.443)DES(0.255)LRS(0.255)K	0	0	1	1	P43616	P43616	DUG1	Cys-Gly metallodipeptidase DUG1	1	48.968
AIRSGNEEESGNEQVNHNDEAEEDPLLTR	29	Phospho (STY)	_AIRpSGNEEESGNEQVNHNDEAEEDPLLTR_		AIRS(1)GNEEESGNEQVNHNDEAEEDPLLTR	0	0	1	1	P39010	P39010	AKR1	Palmitoyltransferase AKR1	1	409.45
AIRSGNEEESGNEQVNHNDEAEEDPLLTR	29	2 Phospho (STY)	_AIRpSGNEEEpSGNEQVNHNDEAEEDPLLTR_		AIRS(1)GNEEES(1)GNEQVNHNDEAEEDPLLTR	0	0	2	1	P39010	P39010	AKR1	Palmitoyltransferase AKR1	1	59.37
AISAQADKQDISSSTR	16	Phospho (STY)	_AISAQADKQDIpSSSTR_		AISAQADKQDIS(0.921)S(0.046)S(0.032)T(0.001)R	0	0	1	1	P19097	P19097	FAS2	Fatty acid synthase subunit alpha;Acyl carrier;3-oxoacyl-[acyl-carrier-protein] reductase;3-oxoacyl-[acyl-carrier-protein] synthase	1	313.51
AISAQADKQDISSSTR	16	Phospho (STY)	_AIpSAQADKQDISSSTR_		AIS(1)AQADKQDISSSTR	0	0	1	1	P19097	P19097	FAS2	Fatty acid synthase subunit alpha;Acyl carrier;3-oxoacyl-[acyl-carrier-protein] reductase;3-oxoacyl-[acyl-carrier-protein] synthase	1	146.72
AISAQADKQDISSSTR	16	Phospho (STY)	_AISAQADKQDISpSSTR_		AISAQADKQDIS(0.007)S(0.453)S(0.453)T(0.088)R	0	0	1	1	P19097	P19097	FAS2	Fatty acid synthase subunit alpha;Acyl carrier;3-oxoacyl-[acyl-carrier-protein] reductase;3-oxoacyl-[acyl-carrier-protein] synthase	1	245.96
AISAQADKQDISSSTRVEFEK	21	Phospho (STY)	_AISAQADKQDISSpSTRVEFEK_		AISAQADKQDIS(0.02)S(0.316)S(0.625)T(0.039)RVEFEK	0	0	1	2	P19097	P19097	FAS2	Fatty acid synthase subunit alpha;Acyl carrier;3-oxoacyl-[acyl-carrier-protein] reductase;3-oxoacyl-[acyl-carrier-protein] synthase	1	283.73
AISAQADKQDISSSTRVEFEK	21	Phospho (STY)	_AISAQADKQDIpSSSTRVEFEK_		AISAQADKQDIS(0.515)S(0.337)S(0.074)T(0.074)RVEFEK	0	0	1	2	P19097	P19097	FAS2	Fatty acid synthase subunit alpha;Acyl carrier;3-oxoacyl-[acyl-carrier-protein] reductase;3-oxoacyl-[acyl-carrier-protein] synthase	1	143.32
AISAQADKQDISSSTRVEFEK	21	Phospho (STY)	_AISAQADKQDISpSSTRVEFEK_		AISAQADKQDIS(0.053)S(0.578)S(0.128)T(0.241)RVEFEK	0	0	1	2	P19097	P19097	FAS2	Fatty acid synthase subunit alpha;Acyl carrier;3-oxoacyl-[acyl-carrier-protein] reductase;3-oxoacyl-[acyl-carrier-protein] synthase	1	271.18
AISASRLTAEEDER	14	Phospho (STY)	_AISASRLpTAEEDER_		AISAS(0.098)RLT(0.902)AEEDER	0	0	1	1	Q12518	Q12518	ENT1	Epsin-1	1	88.486
AISASRLTAEEDER	14	2 Phospho (STY)	_AIpSASRLpTAEEDER_		AIS(0.999)AS(0.024)RLT(0.977)AEEDER	0	0	2	1	Q12518	Q12518	ENT1	Epsin-1	1	158.41
AISASRLTAEEDER	14	2 Phospho (STY)	_AISApSRLpTAEEDER_		AIS(0.4)AS(0.601)RLT(0.999)AEEDER	0	0	2	1	Q12518	Q12518	ENT1	Epsin-1	1	85.734
AISASRLTAEEDERR	15	Phospho (STY)	_AISASRLpTAEEDERR_		AISAS(0.005)RLT(0.995)AEEDERR	0	0	1	2	Q12518	Q12518	ENT1	Epsin-1	1	157.88
AISASRLTAEEDERR	15	Phospho (STY)	_AISApSRLTAEEDERR_		AISAS(0.658)RLT(0.342)AEEDERR	0	0	1	2	Q12518	Q12518	ENT1	Epsin-1	1	133.09
AISASRLTAEEDERR	15	2 Phospho (STY)	_AIpSASRLpTAEEDERR_		AIS(1)AS(0.07)RLT(0.93)AEEDERR	0	0	2	2	Q12518	Q12518	ENT1	Epsin-1	1	105.95
AISASRLTAEEDERR	15	2 Phospho (STY)	_AIpSApSRLTAEEDERR_		AIS(0.994)AS(0.623)RLT(0.382)AEEDERR	0	0	2	2	Q12518	Q12518	ENT1	Epsin-1	1	42.501
AISDAMFANPK	11	Phospho (STY)	_AIpSDAMFANPK_		AIS(1)DAMFANPK	0	0	1	0	P49090	P49090	ASN2	Asparagine synthetase [glutamine-hydrolyzing] 2	1	235.47
AISDVRSNVK	10	Phospho (STY)	_AISDVRpSNVK_		AISDVRS(1)NVK	0	0	1	1	P04173	P04173	LEU2	3-isopropylmalate dehydrogenase	1	112.33
AISEESLSPSEAIANR	16	2 Phospho (STY)	_AIpSEEpSLSPSEAIANR_		AIS(0.877)EES(0.888)LS(0.234)PS(0.001)EAIANR	0	0	2	0	P40563	P40563	AIM21	Altered inheritance of mitochondria protein 21	1	62.378
AISEESLSPSEAIANR	16	2 Phospho (STY)	_AIpSEESLpSPSEAIANR_		AIS(1)EES(0.306)LS(0.54)PS(0.154)EAIANR	0	0	2	0	P40563	P40563	AIM21	Altered inheritance of mitochondria protein 21	1	133.71
AISEESLSPSEAIANR	16	Phospho (STY)	_AISEESLpSPSEAIANR_		AISEESLS(1)PSEAIANR	0	0	1	0	P40563	P40563	AIM21	Altered inheritance of mitochondria protein 21	1	377.85
AISEESLSPSEAIANR	16	3 Phospho (STY)	_AIpSEEpSLpSPSEAIANR_		AIS(1)EES(1)LS(0.966)PS(0.034)EAIANR	0	0	3	0	P40563	P40563	AIM21	Altered inheritance of mitochondria protein 21	1	114.73
AISHNKLSPSEPILCADEEDSR	22	Phospho (STY)	_AIpSHNKLSPSEPILCADEEDSR_		AIS(0.333)HNKLS(0.333)PS(0.333)EPILCADEEDSR	0	0	1	1	P32634	P32634	PMD1	Negative regulator of sporulation PMD1	1	42.863
AISKNLPILK	10	Phospho (STY)	_AIpSKNLPILK_		AIS(1)KNLPILK	0	0	1	1	P40212;Q12690	P40212	RPL13B;RPL13A	60S ribosomal protein L13-B;60S ribosomal protein L13-A	1	56.551
AISLDVTDDSALDK	14	Phospho (STY)	_AIpSLDVTDDSALDK_		AIS(1)LDVTDDSALDK	0	0	1	0	P38999	P38999	LYS9	Saccharopine dehydrogenase [NADP(+), L-glutamate-forming]	1	107.69
AISLTEPEAEFVVR	14	Phospho (STY)	_AIpSLTEPEAEFVVR_		AIS(1)LTEPEAEFVVR	0	0	1	0	P32074	P32074	SEC21	Coatomer subunit gamma	1	212.95
AISMPQR	7	Phospho (STY)	_AIpSMPQR_		AIS(1)MPQR	0	0	1	0	P38835	P38835	YHR131C	PH domain-containing protein YHR131C	1	113.7
AISPDITLFNK	11	Phospho (STY)	_AIpSPDITLFNK_		AIS(1)PDITLFNK	0	0	1	0	Q04066	Q04066	BNA7	Kynurenine formamidase	2	253.79
AISPDNASTNENDSNK	16	Phospho (STY)	_AISPDNApSTNENDSNK_		AISPDNAS(0.987)T(0.013)NENDSNK	0	0	1	0	Q07963	Q07963	UBR2	E3 ubiquitin-protein ligase UBR2	2	213.95
AISPDNASTNENDSNKATLSTVR	23	Phospho (STY)	_AISPDNASTNENDpSNKATLSTVR_		AISPDNASTNENDS(1)NKATLSTVR	0	0	1	1	Q07963	Q07963	UBR2	E3 ubiquitin-protein ligase UBR2	1	198.06
AISRLYADGKLAR	13	2 Phospho (STY)	_AIpSRLpYADGKLAR_		AIS(1)RLY(1)ADGKLAR	0	0	2	2	P35187	P35187	SGS1	ATP-dependent helicase SGS1	1	51.695
AISSDQLFGR	10	Phospho (STY)	_AIpSSDQLFGR_		AIS(0.998)S(0.002)DQLFGR	0	0	1	0	P38682	P38682	GLO3	ADP-ribosylation factor GTPase-activating protein GLO3	1	211.84
AISSDQLFGRGSFDEAANR	19	Phospho (STY)	_AISSDQLFGRGpSFDEAANR_		AISSDQLFGRGS(1)FDEAANR	0	0	1	1	P38682	P38682	GLO3	ADP-ribosylation factor GTPase-activating protein GLO3	1	246.53
AISSDQLFGRGSFDEAANR	19	2 Phospho (STY)	_AIpSSDQLFGRGpSFDEAANR_		AIS(0.997)S(0.003)DQLFGRGS(1)FDEAANR	0	0	2	1	P38682	P38682	GLO3	ADP-ribosylation factor GTPase-activating protein GLO3	1	178.42
AISSGDTLHDSNSANAANLSNSNDK	25	Phospho (STY)	_AISSGDTLHDSNSANAANLpSNSNDK_		AISSGDTLHDSNSANAANLS(0.897)NS(0.103)NDK	0	0	1	0	Q05854	Q05854		Uncharacterized transcriptional regulatory protein YLR278C	1	77.175
AISSGDTLHDSNSANAANLSNSNDK	25	Phospho (STY)	_AISpSGDTLHDSNSANAANLSNSNDK_		AIS(0.091)S(0.372)GDT(0.179)LHDS(0.179)NS(0.179)ANAANLSNSNDK	0	0	1	0	Q05854	Q05854		Uncharacterized transcriptional regulatory protein YLR278C	1	61.538
AISSSPFHSR	10	Phospho (STY)	_AISSpSPFHSR_		AISS(0.091)S(0.909)PFHSR	0	0	1	0	Q03897	Q03897	MTC5	Maintenance of telomere capping protein 5	3	204.17
AISSSPFHSR	10	Phospho (STY)	_AIpSSSPFHSR_		AIS(0.998)S(0.002)SPFHSR	0	0	1	0	Q03897	Q03897	MTC5	Maintenance of telomere capping protein 5	1	158.56
AISSSPFHSR	10	Phospho (STY)	_AISpSSPFHSR_		AIS(0.006)S(0.62)S(0.375)PFHSR	0	0	1	0	Q03897	Q03897	MTC5	Maintenance of telomere capping protein 5	2	176.42
AISYEQLSLASVGSVER	17	Phospho (STY)	_AIpSYEQLSLASVGSVER_		AIS(0.864)Y(0.135)EQLSLASVGSVER	0	0	1	0	P32797	P32797	CDC13	Cell division control protein 13	1	59.607
AITMTNTNEVAGNTTCNK	18	Oxidation (M),Phospho (STY)	_AIpTM(ox)TNTNEVAGNTTCNK_	AITM(1)TNTNEVAGNTTCNK	AIT(1)MTNTNEVAGNTTCNK	0	1	1	0	P38148	P38148	PPS1	Dual specificity protein phosphatase PPS1	1	344.3
AITMTNTNEVAGNTTCNK	18	Oxidation (M),Phospho (STY)	_AITM(ox)pTNTNEVAGNTTCNK_	AITM(1)TNTNEVAGNTTCNK	AIT(0.36)MT(0.628)NT(0.013)NEVAGNTTCNK	0	1	1	0	P38148	P38148	PPS1	Dual specificity protein phosphatase PPS1	1	133.98
AITMTNTNEVAGNTTCNK	18	Phospho (STY)	_AIpTMTNTNEVAGNTTCNK_		AIT(1)MTNTNEVAGNTTCNK	0	0	1	0	P38148	P38148	PPS1	Dual specificity protein phosphatase PPS1	1	403.8
AITPSNEGVKPNTSLEGMTSSPMESTQQSK	30	Phospho (STY)	_AITPSNEGVKPNTSLEGMTSpSPMESTQQSK_		AIT(0.001)PS(0.004)NEGVKPNT(0.004)S(0.004)LEGMT(0.031)S(0.258)S(0.696)PMES(0.003)T(0.001)QQSK	0	0	1	1	P17106	P17106	CBF1	Centromere-binding protein 1	1	87.674
AITPSNEGVKPNTSLEGMTSSPMESTQQSK	30	Phospho (STY)	_AITPSNEGVKPNpTSLEGMTSSPMESTQQSK_		AITPS(0.001)NEGVKPNT(0.579)S(0.42)LEGMTSSPMESTQQSK	0	0	1	1	P17106	P17106	CBF1	Centromere-binding protein 1	1	124.55
AITPSNEGVKPNTSLEGMTSSPMESTQQSK	30	Phospho (STY)	_AIpTPSNEGVKPNTSLEGMTSSPMESTQQSK_		AIT(0.975)PS(0.025)NEGVKPNTSLEGMTSSPMESTQQSK	0	0	1	1	P17106	P17106	CBF1	Centromere-binding protein 1	2	192.8
AITPSNEGVKPNTSLEGMTSSPMESTQQSK	30	Phospho (STY)	_AITPSNEGVKPNTSLEGMTpSSPMESTQQSK_		AITPSNEGVKPNTSLEGMT(0.014)S(0.824)S(0.162)PMESTQQSK	0	0	1	1	P17106	P17106	CBF1	Centromere-binding protein 1	1	130.49
AITPSNEGVKPNTSLEGMTSSPMESTQQSK	30	Phospho (STY)	_AITPSNEGVKPNTpSLEGMTSSPMESTQQSK_		AITPS(0.047)NEGVKPNT(0.166)S(0.785)LEGMTSSPMESTQQSK	0	0	1	1	P17106	P17106	CBF1	Centromere-binding protein 1	1	131.53
AITPSNEGVKPNTSLEGMTSSPMESTQQSK	30	2 Phospho (STY)	_AITPpSNEGVKPNpTSLEGMTSSPMESTQQSK_		AIT(0.072)PS(0.329)NEGVKPNT(0.329)S(0.329)LEGMT(0.329)S(0.329)S(0.283)PMESTQQSK	0	0	2	1	P17106	P17106	CBF1	Centromere-binding protein 1	1	58.477
AITPSNEGVKPNTSLEGMTSSPMESTQQSK	30	2 Phospho (STY)	_AIpTPSNEGVKPNTSLEGMTSpSPMESTQQSK_		AIT(0.995)PS(0.005)NEGVKPNTSLEGMT(0.009)S(0.199)S(0.791)PMES(0.001)TQQSK	0	0	2	1	P17106	P17106	CBF1	Centromere-binding protein 1	1	133.17
AITPSNEGVKPNTSLEGMTSSPMESTQQSK	30	2 Phospho (STY)	_AITPSNEGVKPNTSLEGMpTSpSPMESTQQSK_		AIT(0.079)PS(0.292)NEGVKPNT(0.292)S(0.292)LEGMT(0.337)S(0.33)S(0.375)PMES(0.001)TQQSK	0	0	2	1	P17106	P17106	CBF1	Centromere-binding protein 1	1	53.408
AITPSNEGVKPNTSLEGMTSSPMESTQQSK	30	2 Phospho (STY)	_AITPSNEGVKPNTpSLEGMTSpSPMESTQQSK_		AIT(0.026)PS(0.142)NEGVKPNT(0.422)S(0.457)LEGMT(0.027)S(0.117)S(0.805)PMES(0.004)T(0.001)QQSK	0	0	2	1	P17106	P17106	CBF1	Centromere-binding protein 1	4	99.236
AITPSNEGVKPNTSLEGMTSSPMESTQQSK	30	2 Phospho (STY)	_AITPSNEGVKPNpTpSLEGMTSSPMESTQQSK_		AIT(0.1)PS(0.312)NEGVKPNT(0.324)S(0.324)LEGMT(0.311)S(0.311)S(0.311)PMES(0.004)T(0.002)QQSK	0	0	2	1	P17106	P17106	CBF1	Centromere-binding protein 1	1	40.952
AITPSNEGVKPNTSLEGMTSSPMESTQQSK	30	2 Phospho (STY)	_AIpTPSNEGVKPNTSLEGMTpSSPMESTQQSK_		AIT(0.853)PS(0.052)NEGVKPNT(0.078)S(0.017)LEGMT(0.008)S(0.581)S(0.41)PMES(0.001)TQQSK	0	0	2	1	P17106	P17106	CBF1	Centromere-binding protein 1	1	101.75
AITPSNEGVKPNTSLEGMTSSPMESTQQSK	30	2 Phospho (STY)	_AITPSNEGVKPNTSLEGMTpSpSPMESTQQSK_		AIT(0.159)PS(0.148)NEGVKPNT(0.313)S(0.313)LEGMT(0.34)S(0.35)S(0.377)PMES(0.001)TQQSK	0	0	2	1	P17106	P17106	CBF1	Centromere-binding protein 1	1	57.088
AITPSNEGVKPNTSLEGMTSSPMESTQQSK	30	2 Phospho (STY)	_AIpTPSNEGVKPNpTSLEGMTSSPMESTQQSK_		AIT(0.994)PS(0.013)NEGVKPNT(0.511)S(0.458)LEGMT(0.011)S(0.01)S(0.003)PMESTQQSK	0	0	2	1	P17106	P17106	CBF1	Centromere-binding protein 1	1	89.111
AITPSNEGVKPNTSLEGMTSSPMESTQQSK	30	2 Oxidation (M),3 Phospho (STY)	_AIpTPSNEGVKPNTSLEGM(ox)pTpSSPM(ox)ESTQQSK_	AITPSNEGVKPNTSLEGM(1)TSSPM(1)ESTQQSK	AIT(0.689)PS(0.32)NEGVKPNT(0.236)S(0.234)LEGMT(0.52)S(0.519)S(0.467)PMES(0.009)T(0.006)QQSK	0	2	3	1	P17106	P17106	CBF1	Centromere-binding protein 1	1	46.296
AITPSNEGVKPNTSLEGMTSSPMESTQQSK	30	2 Oxidation (M),2 Phospho (STY)	_AIpTPSNEGVKPNTSLEGM(ox)TSpSPM(ox)ESTQQSK_	AITPSNEGVKPNTSLEGM(1)TSSPM(1)ESTQQSK	AIT(0.641)PS(0.221)NEGVKPNT(0.132)S(0.104)LEGMT(0.109)S(0.197)S(0.593)PMES(0.002)T(0.001)QQSK	0	2	2	1	P17106	P17106	CBF1	Centromere-binding protein 1	1	71.656
AITPSNEGVKPNTSLEGMTSSPMESTQQSK	30	2 Oxidation (M),2 Phospho (STY)	_AITPSNEGVKPNpTSLEGM(ox)TSpSPM(ox)ESTQQSK_	AITPSNEGVKPNTSLEGM(1)TSSPM(1)ESTQQSK	AIT(0.004)PS(0.028)NEGVKPNT(0.32)S(0.32)LEGMT(0.32)S(0.32)S(0.68)PMES(0.006)T(0.002)QQSK	0	2	2	1	P17106	P17106	CBF1	Centromere-binding protein 1	5	61.488
AITPSNEGVKPNTSLEGMTSSPMESTQQSK	30	2 Oxidation (M),2 Phospho (STY)	_AIpTPSNEGVKPNTSLEGM(ox)pTSSPM(ox)ESTQQSK_	AITPSNEGVKPNTSLEGM(1)TSSPM(1)ESTQQSK	AIT(0.729)PS(0.251)NEGVKPNT(0.105)S(0.296)LEGMT(0.381)S(0.114)S(0.117)PMES(0.005)T(0.002)QQSK	0	2	2	1	P17106	P17106	CBF1	Centromere-binding protein 1	2	55.26
AITPSNEGVKPNTSLEGMTSSPMESTQQSK	30	2 Oxidation (M),2 Phospho (STY)	_AITPpSNEGVKPNTSLEGM(ox)pTSSPM(ox)ESTQQSK_	AITPSNEGVKPNTSLEGM(1)TSSPM(1)ESTQQSK	AIT(0.091)PS(0.309)NEGVKPNT(0.309)S(0.309)LEGMT(0.325)S(0.325)S(0.325)PMES(0.004)T(0.002)QQSK	0	2	2	1	P17106	P17106	CBF1	Centromere-binding protein 1	1	40.819
AITPSNEGVKPNTSLEGMTSSPMESTQQSK	30	2 Oxidation (M),2 Phospho (STY)	_AITPSNEGVKPNTSLEGM(ox)TpSpSPM(ox)ESTQQSK_	AITPSNEGVKPNTSLEGM(1)TSSPM(1)ESTQQSK	AIT(0.074)PS(0.214)NEGVKPNT(0.214)S(0.214)LEGMT(0.42)S(0.425)S(0.425)PMES(0.009)T(0.004)QQS(0.001)K	0	2	2	1	P17106	P17106	CBF1	Centromere-binding protein 1	1	40.094
AITPSNEGVKPNTSLEGMTSSPMESTQQSK	30	2 Oxidation (M),2 Phospho (STY)	_AITPpSNEGVKPNpTSLEGM(ox)TSSPM(ox)ESTQQSK_	AITPSNEGVKPNTSLEGM(1)TSSPM(1)ESTQQSK	AIT(0.074)PS(0.321)NEGVKPNT(0.321)S(0.321)LEGMT(0.321)S(0.321)S(0.321)PMESTQQSK	0	2	2	1	P17106	P17106	CBF1	Centromere-binding protein 1	1	51.586
AITPSNEGVKPNTSLEGMTSSPMESTQQSK	30	2 Oxidation (M),2 Phospho (STY)	_AITPSNEGVKPNpTSLEGM(ox)pTSSPM(ox)ESTQQSK_	AITPSNEGVKPNTSLEGM(1)TSSPM(1)ESTQQSK	AIT(0.004)PS(0.032)NEGVKPNT(0.772)S(0.209)LEGMT(0.509)S(0.39)S(0.084)PMESTQQSK	0	2	2	1	P17106	P17106	CBF1	Centromere-binding protein 1	3	87.881
AITPSNEGVKPNTSLEGMTSSPMESTQQSK	30	2 Oxidation (M),2 Phospho (STY)	_AITPpSNEGVKPNTpSLEGM(ox)TSSPM(ox)ESTQQSK_	AITPSNEGVKPNTSLEGM(1)TSSPM(1)ESTQQSK	AIT(0.095)PS(0.412)NEGVKPNT(0.426)S(0.265)LEGMT(0.265)S(0.265)S(0.265)PMES(0.005)T(0.001)QQSK	0	2	2	1	P17106	P17106	CBF1	Centromere-binding protein 1	1	50.857
AITPSNEGVKPNTSLEGMTSSPMESTQQSK	30	2 Oxidation (M),2 Phospho (STY)	_AIpTPSNEGVKPNTpSLEGM(ox)TSSPM(ox)ESTQQSK_	AITPSNEGVKPNTSLEGM(1)TSSPM(1)ESTQQSK	AIT(0.683)PS(0.171)NEGVKPNT(0.184)S(0.24)LEGMT(0.24)S(0.24)S(0.24)PMES(0.001)T(0.001)QQSK	0	2	2	1	P17106	P17106	CBF1	Centromere-binding protein 1	1	44.264
AITPSNEGVKPNTSLEGMTSSPMESTQQSK	30	Oxidation (M),2 Phospho (STY)	_AITPSNEGVKPNTpSLEGM(ox)TSpSPMESTQQSK_	AITPSNEGVKPNTSLEGM(0.991)TSSPM(0.009)ESTQQSK	AIT(0.047)PS(0.175)NEGVKPNT(0.319)S(0.408)LEGMT(0.077)S(0.099)S(0.868)PMES(0.005)T(0.002)QQSK	0	1	2	1	P17106	P17106	CBF1	Centromere-binding protein 1	1	58.257
AITPSNEGVKPNTSLEGMTSSPMESTQQSK	30	Oxidation (M),2 Phospho (STY)	_AIpTPSNEGVKPNTSLEGM(ox)TSpSPMESTQQSK_	AITPSNEGVKPNTSLEGM(1)TSSPMESTQQSK	AIT(0.997)PS(0.003)NEGVKPNTSLEGMT(0.008)S(0.16)S(0.812)PMES(0.016)T(0.004)QQSK	0	1	2	1	P17106	P17106	CBF1	Centromere-binding protein 1	2	135.01
AITPSNEGVKPNTSLEGMTSSPMESTQQSK	30	Oxidation (M),2 Phospho (STY)	_AITPpSNEGVKPNTSLEGM(ox)TSpSPMESTQQSK_	AITPSNEGVKPNTSLEGM(0.968)TSSPM(0.032)ESTQQSK	AIT(0.123)PS(0.621)NEGVKPNT(0.247)S(0.247)LEGMT(0.247)S(0.247)S(0.268)PMES(0.001)TQQSK	0	1	2	1	P17106	P17106	CBF1	Centromere-binding protein 1	5	66.044
AITPSNEGVKPNTSLEGMTSSPMESTQQSK	30	Oxidation (M),2 Phospho (STY)	_AIpTPSNEGVKPNTSLEGMTSpSPM(ox)ESTQQSK_	AITPSNEGVKPNTSLEGMTSSPM(1)ESTQQSK	AIT(0.985)PS(0.007)NEGVKPNT(0.006)S(0.002)LEGMT(0.004)S(0.226)S(0.756)PMES(0.01)T(0.003)QQSK	0	1	2	1	P17106	P17106	CBF1	Centromere-binding protein 1	4	114.22
AITPSNEGVKPNTSLEGMTSSPMESTQQSK	30	Oxidation (M),2 Phospho (STY)	_AIpTPpSNEGVKPNTSLEGM(ox)TSSPMESTQQSK_	AITPSNEGVKPNTSLEGM(1)TSSPMESTQQSK	AIT(0.846)PS(0.409)NEGVKPNT(0.366)S(0.372)LEGMT(0.005)S(0.002)SPMESTQQSK	0	1	2	1	P17106	P17106	CBF1	Centromere-binding protein 1	2	115.55
AITPSNEGVKPNTSLEGMTSSPMESTQQSK	30	Oxidation (M),2 Phospho (STY)	_AITPSNEGVKPNTSLEGMpTpSSPM(ox)ESTQQSK_	AITPSNEGVKPNTSLEGM(0.05)TSSPM(0.95)ESTQQSK	AIT(0.083)PS(0.256)NEGVKPNT(0.225)S(0.225)LEGMT(0.402)S(0.402)S(0.402)PMES(0.003)T(0.001)QQSK	0	1	2	1	P17106	P17106	CBF1	Centromere-binding protein 1	2	54.167
AITPSNEGVKPNTSLEGMTSSPMESTQQSK	30	Oxidation (M),2 Phospho (STY)	_AITPSNEGVKPNpTSLEGM(ox)TSpSPMESTQQSK_	AITPSNEGVKPNTSLEGM(0.817)TSSPM(0.183)ESTQQSK	AIT(0.071)PS(0.251)NEGVKPNT(0.281)S(0.282)LEGMT(0.198)S(0.198)S(0.704)PMES(0.011)T(0.003)QQSK	0	1	2	1	P17106	P17106	CBF1	Centromere-binding protein 1	1	50.144
AITPSNEGVKPNTSLEGMTSSPMESTQQSK	30	Oxidation (M),2 Phospho (STY)	_AITPSNEGVKPNpTpSLEGM(ox)TSSPMESTQQSK_	AITPSNEGVKPNTSLEGM(0.965)TSSPM(0.035)ESTQQSK	AIT(0.007)PS(0.021)NEGVKPNT(0.421)S(0.421)LEGMT(0.39)S(0.39)S(0.341)PMES(0.005)T(0.003)QQSK	0	1	2	1	P17106	P17106	CBF1	Centromere-binding protein 1	1	58.477
AITPSNEGVKPNTSLEGMTSSPMESTQQSK	30	Oxidation (M),2 Phospho (STY)	_AITPpSNEGVKPNpTSLEGM(ox)TSSPMESTQQSK_	AITPSNEGVKPNTSLEGM(0.993)TSSPM(0.007)ESTQQSK	AIT(0.066)PS(0.322)NEGVKPNT(0.322)S(0.322)LEGMT(0.322)S(0.322)S(0.322)PMESTQQSK	0	1	2	1	P17106	P17106	CBF1	Centromere-binding protein 1	2	66.447
AITPSNEGVKPNTSLEGMTSSPMESTQQSK	30	Oxidation (M),2 Phospho (STY)	_AITPpSNEGVKPNTSLEGM(ox)pTSSPMESTQQSK_	AITPSNEGVKPNTSLEGM(0.96)TSSPM(0.04)ESTQQSK	AIT(0.109)PS(0.406)NEGVKPNT(0.406)S(0.18)LEGMT(0.425)S(0.425)S(0.049)PMESTQQSK	0	1	2	1	P17106	P17106	CBF1	Centromere-binding protein 1	5	65.118
AITPSNEGVKPNTSLEGMTSSPMESTQQSK	30	Oxidation (M),2 Phospho (STY)	_AITPSNEGVKPNpTpSLEGMTSSPM(ox)ESTQQSK_	AITPSNEGVKPNTSLEGM(0.376)TSSPM(0.624)ESTQQSK	AIT(0.018)PS(0.086)NEGVKPNT(0.374)S(0.375)LEGMT(0.373)S(0.387)S(0.38)PMES(0.004)T(0.003)QQSK	0	1	2	1	P17106	P17106	CBF1	Centromere-binding protein 1	5	60.218
AITPSNEGVKPNTSLEGMTSSPMESTQQSK	30	Oxidation (M),2 Phospho (STY)	_AIpTPSNEGVKPNTSLEGMTpSSPM(ox)ESTQQSK_	AITPSNEGVKPNTSLEGM(0.015)TSSPM(0.985)ESTQQSK	AIT(0.577)PS(0.263)NEGVKPNT(0.091)S(0.094)LEGMT(0.078)S(0.52)S(0.373)PMES(0.004)T(0.001)QQSK	0	1	2	1	P17106	P17106	CBF1	Centromere-binding protein 1	7	67.682
AITPSNEGVKPNTSLEGMTSSPMESTQQSK	30	Oxidation (M),2 Phospho (STY)	_AITPSNEGVKPNTSLEGM(ox)TpSpSPMESTQQSK_	AITPSNEGVKPNTSLEGM(0.985)TSSPM(0.015)ESTQQSK	AIT(0.001)PS(0.011)NEGVKPNT(0.087)S(0.094)LEGMT(0.457)S(0.493)S(0.825)PMES(0.026)T(0.007)QQSK	0	1	2	1	P17106	P17106	CBF1	Centromere-binding protein 1	3	81.566
AITPSNEGVKPNTSLEGMTSSPMESTQQSK	30	Oxidation (M),2 Phospho (STY)	_AITPSNEGVKPNTSLEGMpTSpSPM(ox)ESTQQSK_	AITPSNEGVKPNTSLEGM(0.001)TSSPM(0.999)ESTQQSK	AIT(0.001)PS(0.002)NEGVKPNT(0.004)S(0.004)LEGMT(0.624)S(0.441)S(0.923)PMES(0.002)T(0.001)QQSK	0	1	2	1	P17106	P17106	CBF1	Centromere-binding protein 1	4	82.992
AITPSNEGVKPNTSLEGMTSSPMESTQQSK	30	Oxidation (M),3 Phospho (STY)	_AIpTPSNEGVKPNTSLEGM(ox)pTpSSPMESTQQSK_	AITPSNEGVKPNTSLEGM(0.978)TSSPM(0.022)ESTQQSK	AIT(0.664)PS(0.206)NEGVKPNT(0.206)S(0.214)LEGMT(0.569)S(0.57)S(0.569)PMES(0.003)T(0.001)QQSK	0	1	3	1	P17106	P17106	CBF1	Centromere-binding protein 1	2	68.074
AITPSNEGVKPNTSLEGMTSSPMESTQQSK	30	Oxidation (M),3 Phospho (STY)	_AIpTPSNEGVKPNTSLEGMpTpSSPM(ox)ESTQQSK_	AITPSNEGVKPNTSLEGM(0.122)TSSPM(0.878)ESTQQSK	AIT(0.396)PS(0.332)NEGVKPNT(0.401)S(0.357)LEGMT(0.49)S(0.493)S(0.529)PMES(0.001)TQQSK	0	1	3	1	P17106	P17106	CBF1	Centromere-binding protein 1	3	62.582
AITPSNEGVKPNTSLEGMTSSPMESTQQSK	30	Oxidation (M),3 Phospho (STY)	_AIpTPSNEGVKPNpTSLEGM(ox)TSpSPMESTQQSK_	AITPSNEGVKPNTSLEGM(0.997)TSSPM(0.003)ESTQQSK	AIT(0.939)PS(0.052)NEGVKPNT(0.316)S(0.312)LEGMT(0.297)S(0.249)S(0.821)PMES(0.012)T(0.003)QQSK	0	1	3	1	P17106	P17106	CBF1	Centromere-binding protein 1	2	79.68
AITPSNEGVKPNTSLEGMTSSPMESTQQSK	30	Oxidation (M),3 Phospho (STY)	_AITPpSNEGVKPNpTpSLEGM(ox)TSSPMESTQQSK_	AITPSNEGVKPNTSLEGM(0.997)TSSPM(0.003)ESTQQSK	AIT(0.143)PS(0.483)NEGVKPNT(0.487)S(0.487)LEGMT(0.487)S(0.482)S(0.428)PMES(0.003)T(0.001)QQSK	0	1	3	1	P17106	P17106	CBF1	Centromere-binding protein 1	1	66.793
AITPSNEGVKPNTSLEGMTSSPMESTQQSK	30	Oxidation (M),3 Phospho (STY)	_AIpTPSNEGVKPNTSLEGM(ox)TpSpSPMESTQQSK_	AITPSNEGVKPNTSLEGM(0.995)TSSPM(0.005)ESTQQSK	AIT(0.854)PS(0.131)NEGVKPNT(0.119)S(0.167)LEGMT(0.315)S(0.661)S(0.747)PMES(0.003)T(0.003)QQSK	0	1	3	1	P17106	P17106	CBF1	Centromere-binding protein 1	1	80.842
AITPSNEGVKPNTSLEGMTSSPMESTQQSK	30	Oxidation (M),3 Phospho (STY)	_AIpTPSNEGVKPNTSLEGMpTSpSPM(ox)ESTQQSK_	AITPSNEGVKPNTSLEGM(0.003)TSSPM(0.997)ESTQQSK	AIT(0.622)PS(0.23)NEGVKPNT(0.183)S(0.172)LEGMT(0.492)S(0.427)S(0.869)PMES(0.003)T(0.002)QQSK	0	1	3	1	P17106	P17106	CBF1	Centromere-binding protein 1	3	80.941
AITPSNEGVKPNTSLEGMTSSPMESTQQSK	30	Oxidation (M),3 Phospho (STY)	_AIpTPSNEGVKPNTpSLEGM(ox)TSpSPMESTQQSK_	AITPSNEGVKPNTSLEGM(0.971)TSSPM(0.029)ESTQQSK	AIT(0.7)PS(0.25)NEGVKPNT(0.205)S(0.427)LEGMT(0.365)S(0.367)S(0.671)PMES(0.009)T(0.008)QQSK	0	1	3	1	P17106	P17106	CBF1	Centromere-binding protein 1	2	56.783
AITPSNEGVKPNTSLEGMTSSPMESTQQSK	30	Oxidation (M),3 Phospho (STY)	_AITPSNEGVKPNpTpSLEGM(ox)pTSSPMESTQQSK_	AITPSNEGVKPNTSLEGM(0.951)TSSPM(0.049)ESTQQSK	AIT(0.118)PS(0.39)NEGVKPNT(0.497)S(0.497)LEGMT(0.497)S(0.497)S(0.497)PMES(0.006)T(0.003)QQSK	0	1	3	1	P17106	P17106	CBF1	Centromere-binding protein 1	1	45.511
AITPSNEGVKPNTSLEGMTSSPMESTQQSK	30	3 Phospho (STY)	_AIpTPSNEGVKPNTSLEGMpTSpSPMESTQQSK_		AIT(0.718)PS(0.236)NEGVKPNT(0.041)S(0.014)LEGMT(0.545)S(0.563)S(0.807)PMES(0.041)T(0.036)QQSK	0	0	3	1	P17106	P17106	CBF1	Centromere-binding protein 1	9	88.73
AITPSNEGVKPNTSLEGMTSSPMESTQQSK	30	3 Phospho (STY)	_AIpTPSNEGVKPNpTSLEGMTSpSPMESTQQSK_		AIT(0.762)PS(0.207)NEGVKPNT(0.514)S(0.514)LEGMT(0.018)S(0.209)S(0.775)PMES(0.001)TQQSK	0	0	3	1	P17106	P17106	CBF1	Centromere-binding protein 1	4	108.51
AITPSNEGVKPNTSLEGMTSSPMESTQQSK	30	3 Phospho (STY)	_AITPSNEGVKPNpTSLEGMpTpSSPMESTQQSK_		AIT(0.054)PS(0.246)NEGVKPNT(0.493)S(0.493)LEGMT(0.598)S(0.599)S(0.516)PMES(0.001)TQQSK	0	0	3	1	P17106	P17106	CBF1	Centromere-binding protein 1	3	72.474
AITPSNEGVKPNTSLEGMTSSPMESTQQSK	30	3 Phospho (STY)	_AIpTPSNEGVKPNTSLEGMpTpSSPMESTQQSK_		AIT(0.972)PS(0.028)NEGVKPNTSLEGMT(0.705)S(0.705)S(0.579)PMES(0.008)T(0.003)QQSK	0	0	3	1	P17106	P17106	CBF1	Centromere-binding protein 1	5	132.43
AITPSNEGVKPNTSLEGMTSSPMESTQQSK	30	2 Oxidation (M),Phospho (STY)	_AITPSNEGVKPNTSLEGM(ox)TpSSPM(ox)ESTQQSK_	AITPSNEGVKPNTSLEGM(1)TSSPM(1)ESTQQSK	AIT(0.002)PS(0.001)NEGVKPNT(0.005)S(0.005)LEGMT(0.015)S(0.532)S(0.426)PMES(0.011)T(0.004)QQSK	0	2	1	1	P17106	P17106	CBF1	Centromere-binding protein 1	1	69.729
AITPSNEGVKPNTSLEGMTSSPMESTQQSK	30	2 Oxidation (M),Phospho (STY)	_AITPSNEGVKPNTSLEGM(ox)pTSSPM(ox)ESTQQSK_	AITPSNEGVKPNTSLEGM(1)TSSPM(1)ESTQQSK	AIT(0.004)PS(0.021)NEGVKPNT(0.123)S(0.123)LEGMT(0.37)S(0.283)S(0.074)PMES(0.002)T(0.001)QQSK	0	2	1	1	P17106	P17106	CBF1	Centromere-binding protein 1	2	62.696
AITPSNEGVKPNTSLEGMTSSPMESTQQSK	30	2 Oxidation (M),Phospho (STY)	_AITPSNEGVKPNTSLEGM(ox)TSpSPM(ox)ESTQQSK_	AITPSNEGVKPNTSLEGM(1)TSSPM(1)ESTQQSK	AITPS(0.002)NEGVKPNT(0.015)S(0.015)LEGMT(0.012)S(0.258)S(0.684)PMES(0.01)T(0.003)QQSK	0	2	1	1	P17106	P17106	CBF1	Centromere-binding protein 1	1	77.995
AITPSNEGVKPNTSLEGMTSSPMESTQQSK	30	2 Oxidation (M),Phospho (STY)	_AITPpSNEGVKPNTSLEGM(ox)TSSPM(ox)ESTQQSK_	AITPSNEGVKPNTSLEGM(1)TSSPM(1)ESTQQSK	AIT(0.033)PS(0.161)NEGVKPNT(0.161)S(0.161)LEGMT(0.161)S(0.161)S(0.161)PMES(0.001)TQQSK	0	2	1	1	P17106	P17106	CBF1	Centromere-binding protein 1	1	50.857
AITPSNEGVKPNTSLEGMTSSPMESTQQSK	30	2 Oxidation (M),Phospho (STY)	_AIpTPSNEGVKPNTSLEGM(ox)TSSPM(ox)ESTQQSK_	AITPSNEGVKPNTSLEGM(1)TSSPM(1)ESTQQSK	AIT(0.274)PS(0.274)NEGVKPNT(0.274)S(0.122)LEGMT(0.043)S(0.006)S(0.007)PMESTQQSK	0	2	1	1	P17106	P17106	CBF1	Centromere-binding protein 1	1	60.419
AITPSNEGVKPNTSLEGMTSSPMESTQQSK	30	Oxidation (M),Phospho (STY)	_AITPSNEGVKPNTSLEGM(ox)TSpSPMESTQQSK_	AITPSNEGVKPNTSLEGM(1)TSSPMESTQQSK	AITPSNEGVKPNTSLEGMT(0.014)S(0.201)S(0.777)PMES(0.006)T(0.002)QQSK	0	1	1	1	P17106	P17106	CBF1	Centromere-binding protein 1	1	118.62
AITPSNEGVKPNTSLEGMTSSPMESTQQSK	30	Oxidation (M),Phospho (STY)	_AITPpSNEGVKPNTSLEGM(ox)TSSPMESTQQSK_	AITPSNEGVKPNTSLEGM(1)TSSPMESTQQSK	AIT(0.118)PS(0.678)NEGVKPNT(0.101)S(0.101)LEGMT(0.001)SSPMESTQQSK	0	1	1	1	P17106	P17106	CBF1	Centromere-binding protein 1	1	107.87
AITPSNEGVKPNTSLEGMTSSPMESTQQSK	30	Oxidation (M),Phospho (STY)	_AIpTPSNEGVKPNTSLEGM(ox)TSSPMESTQQSK_	AITPSNEGVKPNTSLEGM(1)TSSPMESTQQSK	AIT(0.661)PS(0.033)NEGVKPNT(0.274)S(0.033)LEGMTSSPMESTQQSK	0	1	1	1	P17106	P17106	CBF1	Centromere-binding protein 1	1	116.22
AITPSNEGVKPNTSLEGMTSSPMESTQQSK	30	Oxidation (M),Phospho (STY)	_AITPpSNEGVKPNTSLEGMTSSPM(ox)ESTQQSK_	AITPSNEGVKPNTSLEGM(0.021)TSSPM(0.979)ESTQQSK	AIT(0.047)PS(0.208)NEGVKPNT(0.18)S(0.18)LEGMT(0.157)S(0.137)S(0.087)PMES(0.002)T(0.001)QQSK	0	1	1	1	P17106	P17106	CBF1	Centromere-binding protein 1	1	42.973
AITPSNEGVKPNTSLEGMTSSPMESTQQSK	30	Oxidation (M),Phospho (STY)	_AITPSNEGVKPNpTSLEGM(ox)TSSPMESTQQSK_	AITPSNEGVKPNTSLEGM(1)TSSPMESTQQSK	AIT(0.017)PS(0.093)NEGVKPNT(0.442)S(0.442)LEGMT(0.004)S(0.001)SPMESTQQSK	0	1	1	1	P17106	P17106	CBF1	Centromere-binding protein 1	1	99.614
AITPSNEGVKPNTSLEGMTSSPMESTQQSK	30	Oxidation (M),Phospho (STY)	_AITPSNEGVKPNTSLEGMTSpSPM(ox)ESTQQSK_	AITPSNEGVKPNTSLEGMTSSPM(1)ESTQQSK	AITPSNEGVKPNTSLEGMT(0.008)S(0.28)S(0.659)PMES(0.039)T(0.013)QQSK	0	1	1	1	P17106	P17106	CBF1	Centromere-binding protein 1	2	91.594
AITPSNEGVKPNTSLEGMTSSPMESTQQSK	30	Oxidation (M),Phospho (STY)	_AIpTPSNEGVKPNTSLEGMTSSPM(ox)ESTQQSK_	AITPSNEGVKPNTSLEGMTSSPM(1)ESTQQSK	AIT(0.836)PS(0.102)NEGVKPNT(0.05)S(0.012)LEGMTSSPMESTQQSK	0	1	1	1	P17106	P17106	CBF1	Centromere-binding protein 1	3	97.839
AITPSNEGVKPNTSLEGMTSSPMESTQQSK	30	Oxidation (M),Phospho (STY)	_AITPSNEGVKPNpTSLEGMTSSPM(ox)ESTQQSK_	AITPSNEGVKPNTSLEGMTSSPM(1)ESTQQSK	AIT(0.008)PS(0.029)NEGVKPNT(0.458)S(0.458)LEGMT(0.023)S(0.018)S(0.004)PMESTQQSK	0	1	1	1	P17106	P17106	CBF1	Centromere-binding protein 1	2	90.907
AITSAYYR	8	Phospho (STY)	_AITpSAYYR_		AIT(0.057)S(0.942)AY(0.001)YR	0	0	1	0	P51996;P38555	P51996;P38555	YPT32;YPT31	GTP-binding protein YPT32/YPT11;GTP-binding protein YPT31/YPT8	1	63.216
AIVQVFEGTSGIDVK	15	Phospho (STY)	_AIVQVFEGTpSGIDVK_		AIVQVFEGT(0.037)S(0.963)GIDVK	0	0	1	0	P16140	P16140	VMA2	V-type proton ATPase subunit B	1	196.18
AIVSESSTLHEMK	13	Phospho (STY)	_AIVSESpSTLHEMK_		AIVSES(0.116)S(0.685)T(0.199)LHEMK	0	0	1	0	P23255	P23255	TAF2	Transcription initiation factor TFIID subunit 2	1	109.14
AKAPSGLDQSR	11	Phospho (STY)	_AKAPpSGLDQSR_		AKAPS(1)GLDQSR	0	0	1	1	P07149	P07149	FAS1	Fatty acid synthase subunit beta;3-hydroxyacyl-[acyl-carrier-protein] dehydratase;Enoyl-[acyl-carrier-protein] reductase [NADH];[Acyl-carrier-protein] acetyltransferase;[Acyl-carrier-protein] malonyltransferase;S-acyl fatty acid synthase thioesterase	1	55.531
AKDEDIDPMDPMSPLNK	17	Phospho (STY)	_AKDEDIDPMDPMpSPLNK_		AKDEDIDPMDPMS(1)PLNK	0	0	1	1	Q04336	Q04336		Uncharacterized protein YMR196W	2	128.04
AKDEDIDPMDPMSPLNK	17	Oxidation (M),Phospho (STY)	_AKDEDIDPMDPM(ox)pSPLNK_	AKDEDIDPMDPM(1)SPLNK	AKDEDIDPMDPMS(1)PLNK	0	1	1	1	Q04336	Q04336		Uncharacterized protein YMR196W	2	79.195
AKDEDIDPMDPMSPLNK	17	Oxidation (M),Phospho (STY)	_AKDEDIDPM(ox)DPMpSPLNK_	AKDEDIDPM(0.999)DPM(0.001)SPLNK	AKDEDIDPMDPMS(1)PLNK	0	1	1	1	Q04336	Q04336		Uncharacterized protein YMR196W	2	71.438
AKDEDIDPMDPMSPLNKDVS	20	Phospho (STY)	_AKDEDIDPMDPMpSPLNKDVS_		AKDEDIDPMDPMS(0.996)PLNKDVS(0.004)	0	0	1	2	Q04336	Q04336		Uncharacterized protein YMR196W	1	51.287
AKDFSPVHK	9	Phospho (STY)	_AKDFpSPVHK_		AKDFS(1)PVHK	0	0	1	1	Q12280	Q12280	IQG1	Ras GTPase-activating-like protein IQG1	1	59.038
AKDNSEKLQVQGEEK	15	Phospho (STY)	_AKDNpSEKLQVQGEEK_		AKDNS(1)EKLQVQGEEK	0	0	1	2	P25340	P25340	ERG4	Delta(24(24(1)))-sterol reductase	1	144.3
AKDPIRTPDAK	11	Phospho (STY)	_AKDPIRpTPDAK_		AKDPIRT(1)PDAK	0	0	1	2	Q05949	Q05949	BUR2	Protein BUR2	2	103.16
AKDSCTENKEDGTVNIDQNR	20	Phospho (STY)	_AKDpSCTENKEDGTVNIDQNR_		AKDS(0.997)CT(0.003)ENKEDGTVNIDQNR	0	0	1	2	P53890	P53890	BNI5	Bud neck protein 5	1	247.85
AKDTVMTPEVGEQTKPKPSR	20	Phospho (STY)	_AKDTVMpTPEVGEQTKPKPSR_		AKDTVMT(1)PEVGEQTKPKPSR	0	0	1	3	P53893	P53893	RIA1	Ribosome assembly protein 1	1	222.69
AKEDDLQLADTASIEEQPQTQGPIR	25	2 Phospho (STY)	_AKEDDLQLADpTApSIEEQPQTQGPIR_		AKEDDLQLADT(1)AS(1)IEEQPQTQGPIR	0	0	2	1	P38994	P38994	MSS4	Probable phosphatidylinositol 4-phosphate 5-kinase MSS4	2	175.26
AKEDDLQLADTASIEEQPQTQGPIR	25	Phospho (STY)	_AKEDDLQLADTApSIEEQPQTQGPIR_		AKEDDLQLADT(0.001)AS(0.999)IEEQPQTQGPIR	0	0	1	1	P38994	P38994	MSS4	Probable phosphatidylinositol 4-phosphate 5-kinase MSS4	3	241.04
AKEDSLIK	8	Phospho (STY)	_AKEDpSLIK_		AKEDS(1)LIK	0	0	1	1	P33322	P33322	CBF5	H/ACA ribonucleoprotein complex subunit 4	4	188.96
AKEDSLIKEVETEK	14	Phospho (STY)	_AKEDpSLIKEVETEK_		AKEDS(1)LIKEVETEK	0	0	1	2	P33322	P33322	CBF5	H/ACA ribonucleoprotein complex subunit 4	1	121.07
AKEDSLIKEVETEKEEVK	18	Phospho (STY)	_AKEDpSLIKEVETEKEEVK_		AKEDS(1)LIKEVETEKEEVK	0	0	1	3	P33322	P33322	CBF5	H/ACA ribonucleoprotein complex subunit 4	1	284.71
AKEEELINSSINEEDYAAK	19	Phospho (STY)	_AKEEELINpSSINEEDYAAK_		AKEEELINS(0.682)S(0.318)INEEDYAAK	0	0	1	1	P46676	P46676	SUM1	Suppressor of mar1-1 protein	1	128.12
AKEEELINSSINEEDYAAK	19	Phospho (STY)	_AKEEELINSpSINEEDYAAK_		AKEEELINS(0.12)S(0.88)INEEDYAAK	0	0	1	1	P46676	P46676	SUM1	Suppressor of mar1-1 protein	1	125.57
AKEEELINSSINEEDYAAK	19	2 Phospho (STY)	_AKEEELINpSpSINEEDYAAK_		AKEEELINS(1)S(1)INEEDYAAK	0	0	2	1	P46676	P46676	SUM1	Suppressor of mar1-1 protein	1	64.256
AKEKSESELSR	11	Phospho (STY)	_AKEKpSESELSR_		AKEKS(0.982)ES(0.018)ELSR	0	0	1	2	P25386	P25386	USO1	Intracellular protein transport protein USO1	1	87.519
AKENENATSEKDSDSNSNDLETK	23	Phospho (STY)	_AKENENATSEKDSDSNpSNDLETK_		AKENENATSEKDSDSNS(1)NDLETK	0	0	1	2	P41813	P41813	FKH2	Fork head protein homolog 2	1	540.46
AKENENATSEKDSDSNSNDLETK	23	Phospho (STY)	_AKENENATSEKDpSDSNSNDLETK_		AKENENATSEKDS(0.998)DS(0.002)NSNDLETK	0	0	1	2	P41813	P41813	FKH2	Fork head protein homolog 2	2	451.03
AKENENATSEKDSDSNSNDLETK	23	2 Phospho (STY)	_AKENENATSEKDpSDSNpSNDLETK_		AKENENATSEKDS(1)DSNS(1)NDLETK	0	0	2	2	P41813	P41813	FKH2	Fork head protein homolog 2	1	428.26
AKENENATSEKDSDSNSNDLETK	23	2 Phospho (STY)	_AKENENATpSEKDpSDSNSNDLETK_		AKENENAT(0.138)S(0.862)EKDS(0.999)DS(0.001)NSNDLETK	0	0	2	2	P41813	P41813	FKH2	Fork head protein homolog 2	1	219.7
AKESQGASPTLGQSEAYHR	19	Phospho (STY)	_AKESQGApSPTLGQSEAYHR_		AKESQGAS(1)PTLGQSEAYHR	0	0	1	1	P46997	P46997	JJJ2	J protein JJJ2	1	239.96
AKESTGFKPGSAK	13	Phospho (STY)	_AKESTGFKPGpSAK_		AKES(0.005)T(0.005)GFKPGS(0.99)AK	0	0	1	2	P00045	P00045	CYC7	Cytochrome c iso-2	1	48.527
AKGSGGTSELGGSESTPLLR	20	Phospho (STY)	_AKGSGGTSELGGSEpSTPLLR_		AKGSGGTSELGGSES(0.5)T(0.5)PLLR	0	0	1	1	P47818	P47818	CCC1	Protein CCC1	1	106.66
AKGSGGTSELGGSESTPLLR	20	Phospho (STY)	_AKGSGGTpSELGGSESTPLLR_		AKGS(0.166)GGT(0.166)S(0.66)ELGGS(0.008)ESTPLLR	0	0	1	1	P47818	P47818	CCC1	Protein CCC1	1	89.891
AKGVIPERAPSPTAK	15	Phospho (STY)	_AKGVIPERAPpSPTAK_		AKGVIPERAPS(0.962)PT(0.038)AK	0	0	1	2	Q12017	Q12017	PLP2	Phosducin-like protein 2	1	135.81
AKIEDTSNVGTEQLVAEK	18	Phospho (STY)	_AKIEDTpSNVGTEQLVAEK_		AKIEDT(0.014)S(0.986)NVGTEQLVAEK	0	0	1	1	P38144	P38144	ISW1	ISWI chromatin-remodeling complex ATPase ISW1	1	178.1
AKIEDTSNVGTEQLVAEKIPENETTH	26	Phospho (STY)	_AKIEDTSNVGTEQLVAEKIPENETpTH_		AKIEDTSNVGTEQLVAEKIPENET(0.199)T(0.801)H	0	0	1	2	P38144	P38144	ISW1	ISWI chromatin-remodeling complex ATPase ISW1	1	201.85
AKIEDTSNVGTEQLVAEKIPENETTH	26	Phospho (STY)	_AKIEDTpSNVGTEQLVAEKIPENETTH_		AKIEDT(0.135)S(0.863)NVGT(0.001)EQLVAEKIPENETTH	0	0	1	2	P38144	P38144	ISW1	ISWI chromatin-remodeling complex ATPase ISW1	1	159.42
AKKDEEVFTLDPIVNK	16	Phospho (STY)	_AKKDEEVFpTLDPIVNK_		AKKDEEVFT(1)LDPIVNK	0	0	1	2	P38845	P38845	CRP1	Cruciform DNA-recognizing protein 1;CRP1 short N-terminal subpeptide;CRP1 short C-terminal subpeptide	1	182.77
AKKEENPYAFYGQETEQADDVSVAPSETSTQESFFTR	37	Phospho (STY)	_AKKEENPYAFYGQETEQADDVpSVAPSETSTQESFFTR_		AKKEENPYAFYGQETEQADDVS(1)VAPSETSTQESFFTR	0	0	1	2	Q06706	Q06706	IKI3	Elongator complex protein 1	1	226.97
AKKEENPYAFYGQETEQADDVSVAPSETSTQESFFTR	37	Phospho (STY)	_AKKEENPYAFYGQETEQADDVSVAPSETpSTQESFFTR_		AKKEENPY(0.001)AFY(0.001)GQET(0.001)EQADDVS(0.003)VAPS(0.069)ET(0.163)S(0.593)T(0.164)QES(0.005)FFT(0.001)R	0	0	1	2	Q06706	Q06706	IKI3	Elongator complex protein 1	1	50.889
AKKEENPYAFYGQETEQADDVSVAPSETSTQESFFTR	37	Phospho (STY)	_AKKEENPYAFYGQETEQADDVSVAPpSETSTQESFFTR_		AKKEENPYAFYGQETEQADDVSVAPS(0.964)ET(0.016)S(0.016)T(0.005)QESFFTR	0	0	1	2	Q06706	Q06706	IKI3	Elongator complex protein 1	1	234.14
AKKEENPYAFYGQETEQADDVSVAPSETSTQESFFTR	37	2 Phospho (STY)	_AKKEENPYAFYGQETEQADDVpSVAPSEpTSTQESFFTR_		AKKEENPY(0.011)AFY(0.254)GQET(0.281)EQADDVS(0.451)VAPS(0.009)ET(0.436)S(0.415)T(0.134)QES(0.006)FFT(0.002)R	0	0	2	2	Q06706	Q06706	IKI3	Elongator complex protein 1	1	51.173
AKKEENPYAFYGQETEQADDVSVAPSETSTQESFFTR	37	2 Phospho (STY)	_AKKEENPYAFYGQETEQADDVpSVAPpSETSTQESFFTR_		AKKEENPYAFY(0.003)GQET(0.109)EQADDVS(0.89)VAPS(0.931)ET(0.054)S(0.012)T(0.001)QESFFTR	0	0	2	2	Q06706	Q06706	IKI3	Elongator complex protein 1	1	104.92
AKKPSVGANNTAK	13	Phospho (STY)	_AKKPpSVGANNTAK_		AKKPS(0.989)VGANNT(0.011)AK	0	0	1	2	P25339	P25339	PUF4	Pumilio homology domain family member 4	1	85.178
AKLDDEYSDFASDAEK	16	Phospho (STY)	_AKLDDEYpSDFASDAEK_		AKLDDEYS(1)DFASDAEK	0	0	1	1	P32590	P32590	SSE2	Heat shock protein homolog SSE2	1	310.97
AKLDDEYSDFASDAEK	16	Phospho (STY)	_AKLDDEYSDFApSDAEK_		AKLDDEYSDFAS(1)DAEK	0	0	1	1	P32590	P32590	SSE2	Heat shock protein homolog SSE2	1	225.69
AKLDDEYSDFASDAEKEK	18	Phospho (STY)	_AKLDDEYpSDFASDAEKEK_		AKLDDEY(0.003)S(0.996)DFAS(0.001)DAEKEK	0	0	1	2	P32590	P32590	SSE2	Heat shock protein homolog SSE2	1	55.67
AKLDDEYSDFASDAEKEK	18	Phospho (STY)	_AKLDDEYSDFApSDAEKEK_		AKLDDEYSDFAS(1)DAEKEK	0	0	1	2	P32590	P32590	SSE2	Heat shock protein homolog SSE2	3	345.3
AKLSEGTSFR	10	Phospho (STY)	_AKLpSEGTSFR_		AKLS(0.999)EGT(0.001)SFR	0	0	1	1	P38711;P35997	P38711	RPS27B;RPS27A	40S ribosomal protein S27-B;40S ribosomal protein S27-A	1	111.31
AKLSNSSLSNLFK	13	2 Phospho (STY)	_AKLpSNSpSLSNLFK_		AKLS(1)NS(0.018)S(0.98)LS(0.002)NLFK	0	0	2	1	P13259	P13259	PCT1	Choline-phosphate cytidylyltransferase	1	159.35
AKLSNSSLSNLFK	13	Phospho (STY)	_AKLpSNSSLSNLFK_		AKLS(0.623)NS(0.373)S(0.004)LSNLFK	0	0	1	1	P13259	P13259	PCT1	Choline-phosphate cytidylyltransferase	1	111.7
AKLSNSSLSNLFKK	14	2 Phospho (STY)	_AKLpSNSpSLSNLFKK_		AKLS(0.999)NS(0.29)S(0.707)LS(0.003)NLFKK	0	0	2	2	P13259	P13259	PCT1	Choline-phosphate cytidylyltransferase	1	83.792
AKLSNSSLSNLFKK	14	Phospho (STY)	_AKLpSNSSLSNLFKK_		AKLS(0.94)NS(0.059)S(0.001)LSNLFKK	0	0	1	2	P13259	P13259	PCT1	Choline-phosphate cytidylyltransferase	1	180.08
AKMFSTRLKLHK	12	2 Phospho (STY)	_AKMFpSpTRLKLHK_		AKMFS(1)T(1)RLKLHK	0	0	2	3	P03875	P03875	aI1	Putative COX1/OXI3 intron 1 protein	1	45.879
AKNNHISASGNSTSGDHR	18	Phospho (STY)	_AKNNHISASGNpSTSGDHR_		AKNNHISASGNS(0.946)T(0.047)S(0.007)GDHR	0	0	1	1	P42839	P42839	VNX1	Low affinity vacuolar monovalent cation/H(+) antiporter	1	210.22
AKNPLTHSTPK	11	Phospho (STY)	_AKNPLTHpSTPK_		AKNPLT(0.047)HS(0.581)T(0.372)PK	0	0	1	1	P29453	P29453	RPL8B	60S ribosomal protein L8-B	1	57.267
AKNPLTHSTPK	11	Phospho (STY)	_AKNPLTHSpTPK_		AKNPLTHS(0.249)T(0.751)PK	0	0	1	1	P29453	P29453	RPL8B	60S ribosomal protein L8-B	3	132.95
AKNSLELELSDDDEDDVLQQYR	22	2 Phospho (STY)	_AKNpSLELELpSDDDEDDVLQQYR_		AKNS(1)LELELS(1)DDDEDDVLQQYR	0	0	2	1	P25588	P25588	MRC1	Mediator of replication checkpoint protein 1	1	52.909
AKNSLELELSDDDEDDVLQQYR	22	Phospho (STY)	_AKNSLELELpSDDDEDDVLQQYR_		AKNSLELELS(1)DDDEDDVLQQYR	0	0	1	1	P25588	P25588	MRC1	Mediator of replication checkpoint protein 1	1	227.39
AKNSPEPNEFLR	12	Phospho (STY)	_AKNpSPEPNEFLR_		AKNS(1)PEPNEFLR	0	0	1	1	Q08951	Q08951	APL5	AP-3 complex subunit delta	1	73.802
AKNSPEPNEFLRDQSTDI	18	Phospho (STY)	_AKNpSPEPNEFLRDQSTDI_		AKNS(1)PEPNEFLRDQSTDI	0	0	1	2	Q08951	Q08951	APL5	AP-3 complex subunit delta	1	181.38
AKPLSQDPGSK	11	Phospho (STY)	_AKPLpSQDPGSK_		AKPLS(1)QDPGSK	0	0	1	1	Q12009	Q12009	TRM8	tRNA (guanine-N(7)-)-methyltransferase	1	167.03
AKPLSQDPGSKR	12	Phospho (STY)	_AKPLpSQDPGSKR_		AKPLS(1)QDPGSKR	0	0	1	2	Q12009	Q12009	TRM8	tRNA (guanine-N(7)-)-methyltransferase	2	139.94
AKPPTTSTSLDFQR	14	Phospho (STY)	_AKPPTTSpTSLDFQR_		AKPPTTS(0.007)T(0.736)S(0.258)LDFQR	0	0	1	1	Q07872	Q07872	ENT4	Epsin-4	1	191.63
AKPPTTSTSLDFQR	14	Phospho (STY)	_AKPPTTSTpSLDFQR_		AKPPTTS(0.013)T(0.072)S(0.915)LDFQR	0	0	1	1	Q07872	Q07872	ENT4	Epsin-4	1	105.06
AKPSSPYTYANR	12	Phospho (STY)	_AKPSpSPYTYANR_		AKPS(0.025)S(0.975)PYTYANR	0	0	1	1	Q06147	Q06147	LCB5	Sphingoid long chain base kinase 5	1	151.55
AKPSSPYTYANR	12	Phospho (STY)	_AKPpSSPYTYANR_		AKPS(0.959)S(0.04)PYTYANR	0	0	1	1	Q06147	Q06147	LCB5	Sphingoid long chain base kinase 5	1	115.14
AKQEELESLKQK	12	Phospho (STY)	_AKQEELEpSLKQK_		AKQEELES(1)LKQK	0	0	1	2	P46995	P46995	SET2	Histone-lysine N-methyltransferase, H3 lysine-36 specific	1	181.52
AKQPVKDGPLSTNVEAK	17	Phospho (STY)	_AKQPVKDGPLpSTNVEAK_		AKQPVKDGPLS(0.771)T(0.229)NVEAK	0	0	1	2	P04840	P04840	POR1	Mitochondrial outer membrane protein porin 1	1	104.23
AKQSLDVSSDRR	12	Phospho (STY)	_AKQpSLDVSSDRR_		AKQS(1)LDVSSDRR	0	0	1	2	P05743;P53221	P05743;P53221	RPL26A;RPL26B	60S ribosomal protein L26-A;60S ribosomal protein L26-B	1	223.58
AKQSPLSSDVPGK	13	Phospho (STY)	_AKQpSPLSSDVPGK_		AKQS(1)PLSSDVPGK	0	0	1	1	P43564	P43564	YFL034W	Uncharacterized membrane protein YFL034W	1	97.214
AKRPVSNPSGSPK	13	Phospho (STY)	_AKRPVSNPSGpSPK_		AKRPVSNPS(0.03)GS(0.97)PK	0	0	1	2	P34161	P34161	YOX1	Homeobox protein YOX1	1	96.153
AKSAEDASEFVGVGSIAAGGR	21	Phospho (STY)	_AKpSAEDASEFVGVGSIAAGGR_		AKS(0.996)AEDAS(0.004)EFVGVGSIAAGGR	0	0	1	1	P07263	P07263	HTS1	Histidine--tRNA ligase, mitochondrial	1	128.47
AKSCGVDAMSVDDLK	15	Phospho (STY)	_AKpSCGVDAMSVDDLK_		AKS(1)CGVDAMSVDDLK	0	0	1	1	P0CX44;P0CX43	P0CX44	RPL1B;RPL1A	60S ribosomal protein L1-B;60S ribosomal protein L1-A	1	81.665
AKSCGVDAMSVDDLKK	16	Oxidation (M),Phospho (STY)	_AKpSCGVDAM(ox)SVDDLKK_	AKSCGVDAM(1)SVDDLKK	AKS(0.999)CGVDAMS(0.001)VDDLKK	0	1	1	2	P0CX44;P0CX43	P0CX44	RPL1B;RPL1A	60S ribosomal protein L1-B;60S ribosomal protein L1-A	1	40.622
AKSCGVDAMSVDDLKK	16	Phospho (STY)	_AKpSCGVDAMSVDDLKK_		AKS(1)CGVDAMSVDDLKK	0	0	1	2	P0CX44;P0CX43	P0CX44	RPL1B;RPL1A	60S ribosomal protein L1-B;60S ribosomal protein L1-A	1	181.64
AKSCPGFGNCQCGR	14	Phospho (STY)	_AKpSCPGFGNCQCGR_		AKS(1)CPGFGNCQCGR	0	0	1	1	P49573	P49573	CTR1	Copper transport protein CTR1	3	146.86
AKSEAEVHTSEEDIDESNNVNGK	23	2 Phospho (STY)	_AKSEAEVHpTpSEEDIDESNNVNGK_		AKSEAEVHT(1)S(1)EEDIDESNNVNGK	0	0	2	1	P23201	P23201	SPA2	Protein SPA2	3	335.03
AKSEAEVHTSEEDIDESNNVNGK	23	Phospho (STY)	_AKSEAEVHpTSEEDIDESNNVNGK_		AKSEAEVHT(0.672)S(0.328)EEDIDESNNVNGK	0	0	1	1	P23201	P23201	SPA2	Protein SPA2	1	133.36
AKSEAEVHTSEEDIDESNNVNGK	23	Phospho (STY)	_AKSEAEVHTpSEEDIDESNNVNGK_		AKSEAEVHT(0.006)S(0.994)EEDIDESNNVNGK	0	0	1	1	P23201	P23201	SPA2	Protein SPA2	3	370.99
AKSEAEVHTSEEDIDESNNVNGKR	24	2 Phospho (STY)	_AKSEAEVHpTpSEEDIDESNNVNGKR_		AKS(0.001)EAEVHT(1)S(1)EEDIDESNNVNGKR	0	0	2	2	P23201	P23201	SPA2	Protein SPA2	1	114.78
AKSEGEGEVIDYNDDESLAK	20	Phospho (STY)	_AKpSEGEGEVIDYNDDESLAK_		AKS(1)EGEGEVIDYNDDESLAK	0	0	1	1	P53830	P53830	CUS2	Cold sensitive U2 snRNA suppressor 2	2	127.17
AKSGEGFDYPSLPNGEPDIAQLK	23	Phospho (STY)	_AKpSGEGFDYPSLPNGEPDIAQLK_		AKS(1)GEGFDYPSLPNGEPDIAQLK	0	0	1	1	P38825	P38825	TOM71	Protein TOM71	2	99.774
AKSLVEQVAR	10	Phospho (STY)	_AKpSLVEQVAR_		AKS(1)LVEQVAR	0	0	1	1	Q02892	Q02892	NOG1	Nucleolar GTP-binding protein 1	1	137.58
AKSMISAMADK	11	Phospho (STY)	_AKpSMISAMADK_		AKS(1)MISAMADK	0	0	1	1	P38800	P38800	YHR080C	Uncharacterized protein YHR080C	1	134
AKSNLAGQPAAAYTNTGK	18	Phospho (STY)	_AKpSNLAGQPAAAYTNTGK_		AKS(1)NLAGQPAAAYTNTGK	0	0	1	1	Q03177	Q03177		WD repeat-containing protein YMR102C	2	45.369
AKSQISFYFNNEEEDNNK	18	Phospho (STY)	_AKpSQISFYFNNEEEDNNK_		AKS(0.989)QIS(0.011)FYFNNEEEDNNK	0	0	1	1	P32558	P32558	SPT16	FACT complex subunit SPT16	1	112.57
AKSQISFYFNNEEEDNNKK	19	Phospho (STY)	_AKpSQISFYFNNEEEDNNKK_		AKS(0.999)QIS(0.001)FYFNNEEEDNNKK	0	0	1	2	P32558	P32558	SPT16	FACT complex subunit SPT16	1	119.76
AKSQTCSSTGYNNSSILK	18	Phospho (STY)	_AKpSQTCSSTGYNNSSILK_		AKS(0.921)QT(0.078)CSSTGYNNSSILK	0	0	1	1	P38814	P38814	SBE22	Protein SBE22	1	180.21
AKSQTCSSTGYNNSSILK	18	Phospho (STY)	_AKSQTCpSSTGYNNSSILK_		AKS(0.216)QT(0.306)CS(0.359)S(0.094)T(0.025)GYNNSSILK	0	0	1	1	P38814	P38814	SBE22	Protein SBE22	1	77.506
AKSSESRESSPLK	13	3 Phospho (STY)	_AKpSSEpSREpSSPLK_		AKS(0.998)S(0.01)ES(0.993)RES(0.942)S(0.058)PLK	0	0	3	2	P28795	P28795	PEX3	Peroxisomal biogenesis factor 3	2	115.41
AKSYNSEMETPK	12	Phospho (STY)	_AKpSYNSEMETPK_		AKS(1)YNSEMETPK	0	0	1	1	Q06604	Q06604	BSP1	Protein BSP1	1	179.33
AKTEDFVK	8	Phospho (STY)	_AKpTEDFVK_		AKT(1)EDFVK	0	0	1	1	P53141	P53141	MLC1	Myosin light chain 1	2	164.9
AKTIVWNGPPGVFEFEK	17	Phospho (STY)	_AKpTIVWNGPPGVFEFEK_		AKT(1)IVWNGPPGVFEFEK	0	0	1	1	P00560	P00560	PGK1	Phosphoglycerate kinase	2	107.56
AKTMTSFESGMDQESLPK	18	Phospho (STY)	_AKpTMTSFESGMDQESLPK_		AKT(0.718)MT(0.278)S(0.005)FESGMDQESLPK	0	0	1	1	P40563	P40563	AIM21	Altered inheritance of mitochondria protein 21	1	142.26
AKTPTPEPSPASTVASVSTSTSK	23	Phospho (STY)	_AKTPTPEPSPASTVASVSTSTpSK_		AKTPTPEPSPASTVASVS(0.038)T(0.332)S(0.137)T(0.089)S(0.403)K	0	0	1	1	P40566	P40566		Uncharacterized glycosyl hydrolase YIR007W	1	126.8
AKTPTPEPSPASTVASVSTSTSK	23	Phospho (STY)	_AKTPpTPEPSPASTVASVSTSTSK_		AKT(0.399)PT(0.488)PEPS(0.112)PASTVASVSTSTSK	0	0	1	1	P40566	P40566		Uncharacterized glycosyl hydrolase YIR007W	1	62.677
AKTPTPEPSPASTVASVSTSTSK	23	3 Phospho (STY)	_AKpTPpTPEPpSPASTVASVSTSTSK_		AKT(1)PT(1)PEPS(0.973)PAS(0.021)T(0.007)VASVSTSTSK	0	0	3	1	P40566	P40566		Uncharacterized glycosyl hydrolase YIR007W	4	83.559
AKTPTPEPSPASTVASVSTSTSK	23	2 Phospho (STY)	_AKpTPTPEPpSPASTVASVSTSTSK_		AKT(1)PTPEPS(1)PASTVASVSTSTSK	0	0	2	1	P40566	P40566		Uncharacterized glycosyl hydrolase YIR007W	2	250.05
AKTTSYFTSSSSNNTTMR	18	Phospho (STY)	_AKpTTSYFTSSSSNNTTMR_		AKT(0.317)T(0.317)S(0.317)Y(0.04)FT(0.008)SSSSNNTTMR	0	0	1	1	P23493	P23493	MBR1	Mitochondrial biogenesis regulation protein 1	1	71.492
AKTTSYFTSSSSNNTTMR	18	2 Phospho (STY)	_AKpTpTSYFTSSSSNNTTMR_		AKT(0.884)T(0.752)S(0.248)Y(0.116)FTSSSSNNTTMR	0	0	2	1	P23493	P23493	MBR1	Mitochondrial biogenesis regulation protein 1	2	152.63
AKVDEDDENDELSAEGR	17	Phospho (STY)	_AKVDEDDENDELpSAEGR_		AKVDEDDENDELS(1)AEGR	0	0	1	1	P53731	P53731	ARC35	Actin-related protein 2/3 complex subunit 2	1	422.46
AKVDTETEESESFDDTK	17	Phospho (STY)	_AKVDTETEEpSESFDDTK_		AKVDTETEES(1)ESFDDTK	0	0	1	1	P53863	P53863	JJJ1	J protein JJJ1	1	426.95
AKVDTETEESESFDDTK	17	Phospho (STY)	_AKVDpTETEESESFDDTK_		AKVDT(0.998)ET(0.002)EESESFDDTK	0	0	1	1	P53863	P53863	JJJ1	J protein JJJ1	1	414.85
AKVDTETEESESFDDTK	17	2 Phospho (STY)	_AKVDTETEEpSEpSFDDTK_		AKVDTETEES(1)ES(1)FDDTK	0	0	2	1	P53863	P53863	JJJ1	J protein JJJ1	1	145.48
AKVDTETEESESFDDTK	17	2 Phospho (STY)	_AKVDpTETEEpSESFDDTK_		AKVDT(0.994)ET(0.006)EES(0.999)ES(0.001)FDDTK	0	0	2	1	P53863	P53863	JJJ1	J protein JJJ1	3	139.51
AKVDTETEESESFDDTK	17	2 Phospho (STY)	_AKVDpTEpTEESESFDDTK_		AKVDT(1)ET(1)EESESFDDTK	0	0	2	1	P53863	P53863	JJJ1	J protein JJJ1	1	279.48
AKVDTETEESESFDDTK	17	4 Phospho (STY)	_AKVDpTEpTEEpSEpSFDDTK_		AKVDT(1)ET(1)EES(1)ES(0.999)FDDT(0.001)K	0	0	4	1	P53863	P53863	JJJ1	J protein JJJ1	1	120.11
AKVDTETEESESFDDTK	17	3 Phospho (STY)	_AKVDpTEpTEEpSESFDDTK_		AKVDT(1)ET(1)EES(1)ESFDDTK	0	0	3	1	P53863	P53863	JJJ1	J protein JJJ1	1	220.16
AKVDTETEESESFDDTKDK	19	4 Phospho (STY)	_AKVDpTEpTEEpSEpSFDDTKDK_		AKVDT(1)ET(1)EES(0.999)ES(0.99)FDDT(0.01)KDK	0	0	4	2	P53863	P53863	JJJ1	J protein JJJ1	1	59.046
AKVDTETEESESFDDTKDKR	20	2 Phospho (STY)	_AKVDTETEEpSEpSFDDTKDKR_		AKVDTET(0.001)EES(0.999)ES(1)FDDTKDKR	0	0	2	3	P53863	P53863	JJJ1	J protein JJJ1	2	204.05
AKVDTETEESESFDDTKDKR	20	2 Phospho (STY)	_AKVDpTETEEpSESFDDTKDKR_		AKVDT(0.973)ET(0.027)EES(0.994)ES(0.006)FDDTKDKR	0	0	2	3	P53863	P53863	JJJ1	J protein JJJ1	1	133.15
AKVDTETEESESFDDTKDKR	20	2 Phospho (STY)	_AKVDTEpTEEpSESFDDTKDKR_		AKVDT(0.011)ET(0.989)EES(0.992)ES(0.008)FDDTKDKR	0	0	2	3	P53863	P53863	JJJ1	J protein JJJ1	1	115.55
AKVDTETEESESFDDTKDKR	20	Phospho (STY)	_AKVDTETEEpSESFDDTKDKR_		AKVDTETEES(0.866)ES(0.132)FDDT(0.002)KDKR	0	0	1	3	P53863	P53863	JJJ1	J protein JJJ1	1	96.133
AKVDTETEESESFDDTKDKR	20	Phospho (STY)	_AKVDpTETEESESFDDTKDKR_		AKVDT(0.791)ET(0.209)EESESFDDTKDKR	0	0	1	3	P53863	P53863	JJJ1	J protein JJJ1	2	134.76
AKVEEMNNIIAASR	14	Oxidation (M),Phospho (STY)	_AKVEEM(ox)NNIIAApSR_	AKVEEM(1)NNIIAASR	AKVEEMNNIIAAS(1)R	0	1	1	1	O14455;P05745	O14455;P05745	RPL36B;RPL36A	60S ribosomal protein L36-B;60S ribosomal protein L36-A	1	67.995
AKVEEMNNIIAASR	14	Phospho (STY)	_AKVEEMNNIIAApSR_		AKVEEMNNIIAAS(1)R	0	0	1	1	O14455;P05745	O14455;P05745	RPL36B;RPL36A	60S ribosomal protein L36-B;60S ribosomal protein L36-A	1	289.32
AKVEEMNNIIAASRR	15	Phospho (STY)	_AKVEEMNNIIAApSRR_		AKVEEMNNIIAAS(1)RR	0	0	1	2	O14455;P05745	O14455;P05745	RPL36B;RPL36A	60S ribosomal protein L36-B;60S ribosomal protein L36-A	1	59.983
AKVENRLSQLEGR	13	Phospho (STY)	_AKVENRLpSQLEGR_		AKVENRLS(1)QLEGR	0	0	1	2	Q12499	Q12499	NOP58	Nucleolar protein 58	1	160.09
AKWEAEHKPSQDNFITPMQSNISINSLSASK	31	2 Phospho (STY)	_AKWEAEHKPSQDNFITPMQSNIpSINpSLSASK_		AKWEAEHKPSQDNFITPMQSNIS(0.998)INS(0.958)LS(0.042)AS(0.002)K	0	0	2	2	P12611	P12611	WHI2	Growth regulation protein	2	120.15
AKWEAEHKPSQDNFITPMQSNISINSLSASK	31	Phospho (STY)	_AKWEAEHKPSQDNFITPMQSNIpSINSLSASK_		AKWEAEHKPSQDNFITPMQSNIS(0.983)INS(0.016)LS(0.001)ASK	0	0	1	2	P12611	P12611	WHI2	Growth regulation protein	1	150.59
AKYGSEEFIAAVNK	14	Phospho (STY)	_AKYGpSEEFIAAVNK_		AKYGS(1)EEFIAAVNK	0	0	1	1	P33734	P33734	HIS7	Imidazole glycerol phosphate synthase hisHF;Glutamine amidotransferase;Cyclase	2	204.78
AKYSYQAQTSK	11	Phospho (STY)	_AKYpSYQAQTSK_		AKYS(0.999)YQAQTSK	0	0	1	1	P29366	P29366	BEM1	Bud emergence protein 1	1	56.286
ALAFSPSLDNSMKGTSDSSSVK	22	Oxidation (M),4 Phospho (STY)	_ALAFpSPpSLDNpSM(ox)KGTSDSSpSVK_	ALAFSPSLDNSM(1)KGTSDSSSVK	ALAFS(0.953)PS(0.959)LDNS(0.362)MKGT(0.362)S(0.362)DS(0.272)S(0.242)S(0.486)VK	0	1	4	1	P35736	P35736		Uncharacterized protein YKL050C	1	41.256
ALASKYNCDK	10	Phospho (STY)	_ALApSKYNCDK_		ALAS(1)KYNCDK	0	0	1	1	P0CH09;P0CH08	P0CH09	RPL40B;RPL40A	Ubiquitin-60S ribosomal protein L40;Ubiquitin;60S ribosomal protein L40	1	67.879
ALDADVVSIEFSK	13	Phospho (STY)	_ALDADVVpSIEFSK_		ALDADVVS(0.997)IEFS(0.003)K	0	0	1	0	P05694	P05694	MET6	5-methyltetrahydropteroyltriglutamate--homocysteine methyltransferase	1	146
ALDALQGEYIDNRPVRLDFSSPRPNNDGGR	30	Phospho (STY)	_ALDALQGEYIDNRPVRLDFpSSPRPNNDGGR_		ALDALQGEYIDNRPVRLDFS(0.5)S(0.5)PRPNNDGGR	0	0	1	3	P27476	P27476	NSR1	Nuclear localization sequence-binding protein	1	190.77
ALDGNKGDYISPK	13	Phospho (STY)	_ALDGNKGDYIpSPK_		ALDGNKGDYIS(1)PK	0	0	1	1	P39104	P39104	PIK1	Phosphatidylinositol 4-kinase PIK1	1	231.06
ALDKNVTNSGNLDSTSSSTGSITEDEKR	28	Phospho (STY)	_ALDKNVTNSGNLDSTSSSTGpSITEDEKR_		ALDKNVTNSGNLDSTSSS(0.002)T(0.016)GS(0.965)IT(0.017)EDEKR	0	0	1	2	Q12256	Q12256	TPO4	Polyamine transporter 4	1	163.83
ALDKNVTNSGNLDSTSSSTGSITEDEKR	28	2 Phospho (STY)	_ALDKNVTNSGNLDSpTSSSTGpSITEDEKR_		ALDKNVT(0.004)NS(0.048)GNLDS(0.292)T(0.331)S(0.25)S(0.088)S(0.048)T(0.073)GS(0.826)IT(0.039)EDEKR	0	0	2	2	Q12256	Q12256	TPO4	Polyamine transporter 4	1	89.391
ALDQVYKSYSKK	12	Phospho (STY)	_ALDQVYKSYpSKK_		ALDQVYKS(0.387)YS(0.613)KK	0	0	1	2	P54839	P54839	ERG13	Hydroxymethylglutaryl-CoA synthase	1	99.069
ALDTISSICRTPGEK	15	Phospho (STY)	_ALDTIpSSICRTPGEK_		ALDT(0.001)IS(0.533)S(0.271)ICRT(0.196)PGEK	0	0	1	1	Q12496	Q12496		Uncharacterized protein YOL098C	1	67.645
ALDTISSICRTPGEK	15	Phospho (STY)	_ALDTISSICRpTPGEK_		ALDT(0.001)IS(0.24)S(0.158)ICRT(0.601)PGEK	0	0	1	1	Q12496	Q12496		Uncharacterized protein YOL098C	1	54.877
ALDTSSFHDSVSK	13	Phospho (STY)	_ALDTpSSFHDSVSK_		ALDT(0.004)S(0.627)S(0.365)FHDS(0.002)VS(0.001)K	0	0	1	0	P32363	P32363	SPT14	Phosphatidylinositol N-acetylglucosaminyltransferase GPI3 subunit	1	85.16
ALDTSSFHDSVSK	13	Phospho (STY)	_ALDTSpSFHDSVSK_		ALDT(0.004)S(0.302)S(0.693)FHDS(0.001)VSK	0	0	1	0	P32363	P32363	SPT14	Phosphatidylinositol N-acetylglucosaminyltransferase GPI3 subunit	1	90.754
ALECVPLVMEPESAFYK	17	Oxidation (M),2 Phospho (STY)	_ALECVPLVM(ox)EPEpSAFpYK_	ALECVPLVM(1)EPESAFYK	ALECVPLVMEPES(1)AFY(1)K	0	1	2	0	P14284	P14284	REV3	DNA polymerase zeta catalytic subunit	1	51.348
ALEDDSASWDQFAVNEK	17	Phospho (STY)	_ALEDDSApSWDQFAVNEK_		ALEDDS(0.001)AS(0.999)WDQFAVNEK	0	0	1	0	P53297	P53297	PBP1	PAB1-binding protein 1	3	289.1
ALEDDSASWDQFAVNEKK	18	Phospho (STY)	_ALEDDSApSWDQFAVNEKK_		ALEDDSAS(1)WDQFAVNEKK	0	0	1	1	P53297	P53297	PBP1	PAB1-binding protein 1	1	177.93
ALEDTTDTSNDHLSESDIDNK	21	Phospho (STY)	_ALEDTTDTpSNDHLSESDIDNK_		ALEDTTDT(0.051)S(0.949)NDHLSESDIDNK	0	0	1	0	P53276	P53276	UTP8	U3 small nucleolar RNA-associated protein 8	1	188.39
ALEDTTDTSNDHLSESDIDNK	21	Phospho (STY)	_ALEDTTDTSNDHLpSESDIDNK_		ALEDTTDTSNDHLS(0.891)ES(0.109)DIDNK	0	0	1	0	P53276	P53276	UTP8	U3 small nucleolar RNA-associated protein 8	1	250.82
ALEDTTDTSNDHLSESDIDNK	21	Phospho (STY)	_ALEDTTDTSNDHLSEpSDIDNK_		ALEDTTDTSNDHLS(0.01)ES(0.99)DIDNK	0	0	1	0	P53276	P53276	UTP8	U3 small nucleolar RNA-associated protein 8	2	252.05
ALEDTTDTSNDHLSESDIDNK	21	Phospho (STY)	_ALEDTTDpTSNDHLSESDIDNK_		ALEDTTDT(0.692)S(0.306)NDHLSESDIDNK	0	0	1	0	P53276	P53276	UTP8	U3 small nucleolar RNA-associated protein 8	1	159.1
ALEDTTDTSNDHLSESDIDNK	21	2 Phospho (STY)	_ALEDTTDTpSNDHLpSESDIDNK_		ALEDTTDT(0.265)S(0.735)NDHLS(0.987)ES(0.013)DIDNK	0	0	2	0	P53276	P53276	UTP8	U3 small nucleolar RNA-associated protein 8	1	169.84
ALEDTTDTSNDHLSESDIDNK	21	2 Phospho (STY)	_ALEDTTDTSNDHLpSEpSDIDNK_		ALEDTTDTS(0.002)NDHLS(0.999)ES(1)DIDNK	0	0	2	0	P53276	P53276	UTP8	U3 small nucleolar RNA-associated protein 8	1	168.35
ALEDTTDTSNDHLSESDIDNK	21	2 Phospho (STY)	_ALEDTTDTpSNDHLSEpSDIDNK_		ALEDTT(0.009)DT(0.195)S(0.772)NDHLS(0.091)ES(0.933)DIDNK	0	0	2	0	P53276	P53276	UTP8	U3 small nucleolar RNA-associated protein 8	1	105.77
ALEEDPGSDHNTSNNDSGNHDR	22	Phospho (STY)	_ALEEDPGpSDHNTSNNDSGNHDR_		ALEEDPGS(1)DHNTSNNDSGNHDR	0	0	1	0	P40072	P40072	SLX8	E3 ubiquitin-protein ligase complex SLX5-SLX8 subunit SLX8	1	228.63
ALEEGVTPR	9	Phospho (STY)	_ALEEGVpTPR_		ALEEGVT(1)PR	0	0	1	0	P00958	P00958	MES1	Methionine--tRNA ligase, cytoplasmic	1	136.48
ALEESQLIYETQTNSSANHGNNTNDEIDEDDEEFLR	36	Phospho (STY)	_ALEESQLIpYETQTNSSANHGNNTNDEIDEDDEEFLR_		ALEES(0.013)QLIY(0.217)ET(0.191)QT(0.191)NS(0.191)S(0.191)ANHGNNT(0.005)NDEIDEDDEEFLR	0	0	1	0	Q04511	Q04511	UFO1	Ubiquitin ligase complex F-box protein UFO1	2	122.63
ALEESRITAQEDEQR	15	Phospho (STY)	_ALEEpSRITAQEDEQR_		ALEES(1)RITAQEDEQR	0	0	1	1	Q05785	Q05785	ENT2	Epsin-2	1	145.77
ALEEVSLK	8	Phospho (STY)	_ALEEVpSLK_		ALEEVS(1)LK	0	0	1	0	P14126	P14126	RPL3	60S ribosomal protein L3	1	142.83
ALEKLSSSPGAK	12	2 Phospho (STY)	_ALEKLpSSpSPGAK_		ALEKLS(0.994)S(0.025)S(0.981)PGAK	0	0	2	1	P38691	P38691	KSP1	Serine/threonine-protein kinase KSP1	1	193.97
ALEKLSSSPGAK	12	2 Phospho (STY)	_ALEKLpSpSSPGAK_		ALEKLS(0.951)S(0.878)S(0.171)PGAK	0	0	2	1	P38691	P38691	KSP1	Serine/threonine-protein kinase KSP1	1	155.37
ALEKLSSSPGAK	12	Phospho (STY)	_ALEKLSSpSPGAK_		ALEKLS(0.005)S(0.204)S(0.791)PGAK	0	0	1	1	P38691	P38691	KSP1	Serine/threonine-protein kinase KSP1	1	175.88
ALEMTSHSNISNIINSSGSEGR	22	Phospho (STY)	_ALEMTSHSNISNIINSSGpSEGR_		ALEMTSHSNISNIINS(0.033)S(0.134)GS(0.833)EGR	0	0	1	0	Q08206	Q08206	YOL036W	Uncharacterized protein YOL036W	1	164.13
ALEMTSHSNISNIINSSGSEGRR	23	Oxidation (M),Phospho (STY)	_ALEM(ox)TSHSNISNIINSSGpSEGRR_	ALEM(1)TSHSNISNIINSSGSEGRR	ALEMTSHSNISNIINS(0.072)S(0.177)GS(0.751)EGRR	0	1	1	1	Q08206	Q08206	YOL036W	Uncharacterized protein YOL036W	1	200.48
ALEMTSHSNISNIINSSGSEGRR	23	Oxidation (M),Phospho (STY)	_ALEM(ox)TSHSNISNIINSpSGSEGRR_	ALEM(1)TSHSNISNIINSSGSEGRR	ALEMTSHSNISNIINS(0.142)S(0.429)GS(0.429)EGRR	0	1	1	1	Q08206	Q08206	YOL036W	Uncharacterized protein YOL036W	1	193.6
ALEMTSHSNISNIINSSGSEGRR	23	Phospho (STY)	_ALEMTSHSNISNIINSpSGSEGRR_		ALEMTSHSNISNIINS(0.18)S(0.531)GS(0.289)EGRR	0	0	1	1	Q08206	Q08206	YOL036W	Uncharacterized protein YOL036W	1	288.98
ALEMTSHSNISNIINSSGSEGRR	23	Phospho (STY)	_ALEMTSHSNISNIINSSGpSEGRR_		ALEMTSHSNISNIINS(0.049)S(0.145)GS(0.806)EGRR	0	0	1	1	Q08206	Q08206	YOL036W	Uncharacterized protein YOL036W	1	310.65
ALEMTSHSNISNIINSSGSEGRR	23	Oxidation (M),3 Phospho (STY)	_ALEM(ox)TSHSNISNIINpSpSGpSEGRR_	ALEM(1)TSHSNISNIINSSGSEGRR	ALEMT(0.001)S(0.001)HS(0.001)NIS(0.03)NIINS(0.987)S(0.985)GS(0.994)EGRR	0	1	3	1	Q08206	Q08206	YOL036W	Uncharacterized protein YOL036W	1	60.728
ALEMTSHSNISNIINSSGSEGRR	23	3 Phospho (STY)	_ALEMTSHSNISNIINpSpSGpSEGRR_		ALEMTSHSNISNIINS(1)S(1)GS(1)EGRR	0	0	3	1	Q08206	Q08206	YOL036W	Uncharacterized protein YOL036W	2	133.99
ALENAVGDEGNSKR	14	Phospho (STY)	_ALENAVGDEGNpSKR_		ALENAVGDEGNS(1)KR	0	0	1	1	Q06681	Q06681	YSP2	GRAM domain-containing protein YSP2	1	181.63
ALENAVGDEGNSKRNSR	17	2 Phospho (STY)	_ALENAVGDEGNpSKRNpSR_		ALENAVGDEGNS(1)KRNS(1)R	0	0	2	2	Q06681	Q06681	YSP2	GRAM domain-containing protein YSP2	1	94.271
ALENNTNMHDQVSQACSDSDRDQDSTAEK	29	Phospho (STY)	_ALENNTNMHDQVSQACSDpSDRDQDSTAEK_		ALENNTNMHDQVSQACS(0.205)DS(0.795)DRDQDSTAEK	0	0	1	1	Q03661	Q03661	ESC1	Silent chromatin protein ESC1	1	293.48
ALENNTNMHDQVSQACSDSDRDQDSTAEKNVEGSAK	36	Phospho (STY)	_ALENNTNMHDQVSQACSDSDRDQDSpTAEKNVEGSAK_		ALENNTNMHDQVSQACSDSDRDQDS(0.147)T(0.853)AEKNVEGSAK	0	0	1	2	Q03661	Q03661	ESC1	Silent chromatin protein ESC1	1	275.86
ALENNTNMHDQVSQACSDSDRDQDSTAEKNVEGSAK	36	Phospho (STY)	_ALENNTNMHDQVSQACSDpSDRDQDSTAEKNVEGSAK_		ALENNTNMHDQVSQACS(0.003)DS(0.992)DRDQDS(0.004)T(0.001)AEKNVEGSAK	0	0	1	2	Q03661	Q03661	ESC1	Silent chromatin protein ESC1	1	328.31
ALENPTRPFLAILGGAK	17	Phospho (STY)	_ALENPpTRPFLAILGGAK_		ALENPT(1)RPFLAILGGAK	0	0	1	1	P00560	P00560	PGK1	Phosphoglycerate kinase	1	68.536
ALENTSEEDGDDDLSLFR	18	2 Phospho (STY)	_ALENpTpSEEDGDDDLSLFR_		ALENT(1)S(1)EEDGDDDLSLFR	0	0	2	0	P40072	P40072	SLX8	E3 ubiquitin-protein ligase complex SLX5-SLX8 subunit SLX8	1	88.976
ALENTSEEDGDDDLSLFR	18	Phospho (STY)	_ALENTpSEEDGDDDLSLFR_		ALENT(0.202)S(0.798)EEDGDDDLSLFR	0	0	1	0	P40072	P40072	SLX8	E3 ubiquitin-protein ligase complex SLX5-SLX8 subunit SLX8	1	66.732
ALENTVHEVTTSIGKR	16	Phospho (STY)	_ALENTVHEVTTpSIGKR_		ALENTVHEVT(0.02)T(0.098)S(0.882)IGKR	0	0	1	1	P27472	P27472	GSY2	Glycogen [starch] synthase isoform 2	1	145.44
ALEPSNELPR	10	Phospho (STY)	_ALEPpSNELPR_		ALEPS(1)NELPR	0	0	1	0	P38274	P38274	HSL7	Protein arginine N-methyltransferase HSL7	1	78.342
ALEPSNELPRHEDLEEDVPEVHVR	24	Phospho (STY)	_ALEPpSNELPRHEDLEEDVPEVHVR_		ALEPS(1)NELPRHEDLEEDVPEVHVR	0	0	1	1	P38274	P38274	HSL7	Protein arginine N-methyltransferase HSL7	1	117.88
ALERDEDADSTTK	13	Phospho (STY)	_ALERDEDADpSTTK_		ALERDEDADS(0.805)T(0.175)T(0.02)K	0	0	1	1	P31539	P31539	HSP104	Heat shock protein 104	1	167.99
ALERDEDADSTTKDR	15	Phospho (STY)	_ALERDEDADSpTTKDR_		ALERDEDADS(0.059)T(0.937)T(0.004)KDR	0	0	1	2	P31539	P31539	HSP104	Heat shock protein 104	1	181.54
ALERDEDADSTTKDR	15	Phospho (STY)	_ALERDEDADpSTTKDR_		ALERDEDADS(0.906)T(0.094)TKDR	0	0	1	2	P31539	P31539	HSP104	Heat shock protein 104	2	311.27
ALESILVK	8	Phospho (STY)	_ALEpSILVK_		ALES(1)ILVK	0	0	1	0	P41807	P41807	VMA13	V-type proton ATPase subunit H	1	114.5
ALESVGSDTTFK	12	Phospho (STY)	_ALESVGpSDTTFK_		ALESVGS(0.903)DT(0.079)T(0.018)FK	0	0	1	0	P40477	P40477	NUP159	Nucleoporin NUP159	1	162.31
ALFVFCSNDSSSR	13	Phospho (STY)	_ALFVFCSNDpSSSR_		ALFVFCS(0.004)NDS(0.4)S(0.4)S(0.196)R	0	0	1	0	P38243	P38243		Uncharacterized protein YBR071W	1	104.7
ALFVFCSNDSSSR	13	2 Phospho (STY)	_ALFVFCpSNDpSSSR_		ALFVFCS(0.999)NDS(0.761)S(0.139)S(0.101)R	0	0	2	0	P38243	P38243		Uncharacterized protein YBR071W	1	110.55
ALGAEIIRTPTAAAWDSPESHIGVAK	26	Phospho (STY)	_ALGAEIIRpTPTAAAWDSPESHIGVAK_		ALGAEIIRT(0.968)PT(0.032)AAAWDSPESHIGVAK	0	0	1	1	P32582	P32582	CYS4	Cystathionine beta-synthase	1	192.09
ALGFSPASKEK	11	Phospho (STY)	_ALGFSPApSKEK_		ALGFS(0.081)PAS(0.919)KEK	0	0	1	1	P32873	P32873	BEM3	GTPase-activating protein BEM3	1	81.676
ALGMAGESNMNFTPTKK	17	Oxidation (M),Phospho (STY)	_ALGMAGESNM(ox)NFpTPTKK_	ALGMAGESNM(1)NFTPTKK	ALGMAGES(0.042)NMNFT(0.815)PT(0.143)KK	0	1	1	1	P32505	P32505	NAB2	Nuclear polyadenylated RNA-binding protein NAB2	1	82.635
ALGMAGESNMNFTPTKK	17	Phospho (STY)	_ALGMAGESNMNFpTPTKK_		ALGMAGESNMNFT(0.83)PT(0.17)KK	0	0	1	1	P32505	P32505	NAB2	Nuclear polyadenylated RNA-binding protein NAB2	1	254.26
ALGTHMDIDKISFTGSTK	18	Oxidation (M),Phospho (STY)	_ALGTHM(ox)DIDKIpSFTGSTK_	ALGTHM(1)DIDKISFTGSTK	ALGTHMDIDKIS(0.37)FT(0.127)GS(0.251)T(0.251)K	0	1	1	1	P54114	P54114	ALD3	Aldehyde dehydrogenase [NAD(P)+] 2	1	99.219
ALGTHMDIDKISFTGSTK	18	Phospho (STY)	_ALGTHMDIDKIpSFTGSTK_		ALGTHMDIDKIS(0.999)FT(0.001)GSTK	0	0	1	1	P54114	P54114	ALD3	Aldehyde dehydrogenase [NAD(P)+] 2	3	330.91
ALHEYSDAVNEDKGDDQSNTSLKR	24	Phospho (STY)	_ALHEYSDAVNEDKGDDQpSNTSLKR_		ALHEYSDAVNEDKGDDQS(0.7)NT(0.241)S(0.06)LKR	0	0	1	2	Q04007	Q04007	YDR186C	Uncharacterized protein YDR186C	1	111.64
ALHEYSDAVNEDKGDDQSNTSLKR	24	Phospho (STY)	_ALHEYSDAVNEDKGDDQSNpTSLKR_		ALHEYSDAVNEDKGDDQS(0.3)NT(0.586)S(0.114)LKR	0	0	1	2	Q04007	Q04007	YDR186C	Uncharacterized protein YDR186C	1	131.2
ALHEYSDAVNEDKGDDQSNTSLKR	24	2 Phospho (STY)	_ALHEYSDAVNEDKGDDQpSNTpSLKR_		ALHEYS(0.001)DAVNEDKGDDQS(0.748)NT(0.476)S(0.776)LKR	0	0	2	2	Q04007	Q04007	YDR186C	Uncharacterized protein YDR186C	1	64.213
ALIAEDKASEPINGEEKEEGEK	22	Phospho (STY)	_ALIAEDKApSEPINGEEKEEGEK_		ALIAEDKAS(1)EPINGEEKEEGEK	0	0	1	2	P25617	P25617		Uncharacterized protein YCR016W	1	135.47
ALIAEDKASEPINGEEKEEGEKDGNAEQGK	30	Phospho (STY)	_ALIAEDKApSEPINGEEKEEGEKDGNAEQGK_		ALIAEDKAS(1)EPINGEEKEEGEKDGNAEQGK	0	0	1	3	P25617	P25617		Uncharacterized protein YCR016W	2	311.16
ALKPLINTQQSPHPVVDNDK	20	Phospho (STY)	_ALKPLINTQQpSPHPVVDNDK_		ALKPLINTQQS(1)PHPVVDNDK	0	0	1	1	P28743	P28743	KIP2	Kinesin-like protein KIP2	1	284.71
ALKQDSNDTSDSPQDDQVGK	20	Phospho (STY)	_ALKQDSNDpTSDSPQDDQVGK_		ALKQDS(0.002)NDT(0.568)S(0.291)DS(0.139)PQDDQVGK	0	0	1	1	Q03687	Q03687		Uncharacterized membrane protein YMR010W	1	92.886
ALKQDSNDTSDSPQDDQVGK	20	Phospho (STY)	_ALKQDSNDTSDpSPQDDQVGK_		ALKQDS(0.121)NDT(0.308)S(0.028)DS(0.542)PQDDQVGK	0	0	1	1	Q03687	Q03687		Uncharacterized membrane protein YMR010W	1	46.504
ALKQEAFSTNSSNK	14	Phospho (STY)	_ALKQEAFSTNpSSNK_		ALKQEAFS(0.001)T(0.006)NS(0.743)S(0.25)NK	0	0	1	1	P34223	P34223	SHP1	UBX domain-containing protein 1	1	94.61
ALKQEAFSTNSSNK	14	Phospho (STY)	_ALKQEAFSTNSpSNK_		ALKQEAFSTNS(0.252)S(0.748)NK	0	0	1	1	P34223	P34223	SHP1	UBX domain-containing protein 1	1	94.61
ALLDIDTLDEK	11	Phospho (STY)	_ALLDIDpTLDEK_		ALLDIDT(1)LDEK	0	0	1	0	Q05775	Q05775	HCR1	Eukaryotic translation initiation factor 3 subunit J	2	145.81
ALLELLDDSPVTPGEAR	17	Phospho (STY)	_ALLELLDDSPVpTPGEAR_		ALLELLDDSPVT(1)PGEAR	0	0	1	0	Q12230	Q12230	LSP1	Sphingolipid long chain base-responsive protein LSP1	1	447.61
ALLELLDDSPVTPGEAR	17	2 Phospho (STY)	_ALLELLDDpSPVpTPGEAR_		ALLELLDDS(1)PVT(1)PGEAR	0	0	2	0	Q12230	Q12230	LSP1	Sphingolipid long chain base-responsive protein LSP1	1	287.48
ALLELLDDSPVTPGETR	17	Phospho (STY)	_ALLELLDDSPVpTPGETR_		ALLELLDDSPVT(1)PGETR	0	0	1	0	P53252	P53252	PIL1	Sphingolipid long chain base-responsive protein PIL1	1	396.72
ALLELLDDSPVTPGETRPAYDGYEASK	27	Phospho (STY)	_ALLELLDDpSPVTPGETRPAYDGYEASK_		ALLELLDDS(0.999)PVT(0.001)PGETRPAYDGYEASK	0	0	1	1	P53252	P53252	PIL1	Sphingolipid long chain base-responsive protein PIL1	1	156.67
ALLELLDDSPVTPGETRPAYDGYEASK	27	Phospho (STY)	_ALLELLDDSPVpTPGETRPAYDGYEASK_		ALLELLDDS(0.118)PVT(0.882)PGETRPAYDGYEASK	0	0	1	1	P53252	P53252	PIL1	Sphingolipid long chain base-responsive protein PIL1	1	219.65
ALLELLDDSPVTPGETRPAYDGYEASK	27	2 Phospho (STY)	_ALLELLDDpSPVpTPGETRPAYDGYEASK_		ALLELLDDS(1)PVT(0.999)PGET(0.001)RPAYDGYEASK	0	0	2	1	P53252	P53252	PIL1	Sphingolipid long chain base-responsive protein PIL1	1	197.83
ALLEMAGLVGQHQGGGSM	18	Phospho (STY)	_ALLEMAGLVGQHQGGGpSM_		ALLEMAGLVGQHQGGGS(1)M	0	0	1	0	Q12108	Q12108	RTC5	Restriction of telomere capping protein 5	1	245.32
ALLEMAGLVGQHQGGGSM	18	Oxidation (M),Phospho (STY)	_ALLEMAGLVGQHQGGGpSM(ox)_	ALLEMAGLVGQHQGGGSM(1)	ALLEMAGLVGQHQGGGS(1)M	0	1	1	0	Q12108	Q12108	RTC5	Restriction of telomere capping protein 5	1	100.53
ALLESVENHKGATPISEEYGETTIVPDMHTR	31	Phospho (STY)	_ALLEpSVENHKGATPISEEYGETTIVPDMHTR_		ALLES(0.506)VENHKGAT(0.391)PIS(0.102)EEY(0.001)GETTIVPDMHTR	0	0	1	1	P47044	P47044		LOG family protein YJL055W	1	75.893
ALLRARMSALTGK	13	Oxidation (M),2 Phospho (STY)	_ALLRARM(ox)pSALpTGK_	ALLRARM(1)SALTGK	ALLRARMS(1)ALT(1)GK	0	1	2	2	P32521	P32521	PAN1	Actin cytoskeleton-regulatory complex protein PAN1	1	40.857
ALNDFLSSESVHTHDSSR	18	2 Phospho (STY)	_ALNDFLSpSESVHTHDpSSR_		ALNDFLS(0.387)S(0.512)ES(0.103)VHT(0.108)HDS(0.712)S(0.177)R	0	0	2	0	P23900	P23900	FPS1	Glycerol uptake/efflux facilitator protein	1	102.46
ALNDFLSSESVHTHDSSR	18	2 Phospho (STY)	_ALNDFLSSEpSVHpTHDSSR_		ALNDFLS(0.036)S(0.155)ES(0.82)VHT(0.97)HDS(0.011)S(0.009)R	0	0	2	0	P23900	P23900	FPS1	Glycerol uptake/efflux facilitator protein	1	92.147
ALNDFLSSESVHTHDSSR	18	2 Phospho (STY)	_ALNDFLSSEpSVHTHDpSSR_		ALNDFLS(0.273)S(0.302)ES(0.368)VHT(0.184)HDS(0.677)S(0.195)R	0	0	2	0	P23900	P23900	FPS1	Glycerol uptake/efflux facilitator protein	1	48.286
ALNDFLSSESVHTHDSSR	18	Phospho (STY)	_ALNDFLSSEpSVHTHDSSR_		ALNDFLS(0.003)S(0.021)ES(0.976)VHTHDSSR	0	0	1	0	P23900	P23900	FPS1	Glycerol uptake/efflux facilitator protein	1	231.12
ALNDFLSSESVHTHDSSR	18	Phospho (STY)	_ALNDFLSSESVHTHDpSSR_		ALNDFLSSESVHT(0.009)HDS(0.911)S(0.08)R	0	0	1	0	P23900	P23900	FPS1	Glycerol uptake/efflux facilitator protein	1	235.57
ALNDFLSSESVHTHDSSR	18	Phospho (STY)	_ALNDFLSSESVHTHDSpSR_		ALNDFLSSESVHT(0.099)HDS(0.36)S(0.541)R	0	0	1	0	P23900	P23900	FPS1	Glycerol uptake/efflux facilitator protein	1	90.978
ALNDFLSSESVHTHDSSR	18	3 Phospho (STY)	_ALNDFLpSSEpSVHTHDpSSR_		ALNDFLS(0.548)S(0.475)ES(0.82)VHT(0.249)HDS(0.658)S(0.249)R	0	0	3	0	P23900	P23900	FPS1	Glycerol uptake/efflux facilitator protein	1	59.646
ALNDFLSSESVHTHDSSRK	19	Phospho (STY)	_ALNDFLSSESVHTHDpSSRK_		ALNDFLSSESVHT(0.017)HDS(0.8)S(0.183)RK	0	0	1	1	P23900	P23900	FPS1	Glycerol uptake/efflux facilitator protein	1	192.12
ALNDFLSSESVHTHDSSRK	19	Phospho (STY)	_ALNDFLSSEpSVHTHDSSRK_		ALNDFLSS(0.001)ES(0.996)VHT(0.003)HDSSRK	0	0	1	1	P23900	P23900	FPS1	Glycerol uptake/efflux facilitator protein	1	164.27
ALNDFLSSESVHTHDSSRK	19	Phospho (STY)	_ALNDFLSSESVHTHDSpSRK_		ALNDFLSSES(0.002)VHT(0.088)HDS(0.363)S(0.548)RK	0	0	1	1	P23900	P23900	FPS1	Glycerol uptake/efflux facilitator protein	2	131.94
ALNDFLSSESVHTHDSSRK	19	2 Phospho (STY)	_ALNDFLSSEpSVHTHDpSSRK_		ALNDFLS(0.02)S(0.075)ES(0.904)VHT(0.029)HDS(0.783)S(0.188)RK	0	0	2	1	P23900	P23900	FPS1	Glycerol uptake/efflux facilitator protein	1	158.12
ALNDFLSSESVHTHDSSRK	19	2 Phospho (STY)	_ALNDFLSSESVHpTHDpSSRK_		ALNDFLSSES(0.011)VHT(0.974)HDS(0.842)S(0.173)RK	0	0	2	1	P23900	P23900	FPS1	Glycerol uptake/efflux facilitator protein	1	138.54
ALNDFLSSESVHTHDSSRK	19	2 Phospho (STY)	_ALNDFLpSSESVHTHDSpSRK_		ALNDFLS(0.347)S(0.304)ES(0.304)VHT(0.076)HDS(0.452)S(0.517)RK	0	0	2	1	P23900	P23900	FPS1	Glycerol uptake/efflux facilitator protein	1	69.248
ALNDFLSSESVHTHDSSRK	19	2 Phospho (STY)	_ALNDFLSSEpSVHpTHDSSRK_		ALNDFLS(0.244)S(0.312)ES(0.451)VHT(0.763)HDS(0.187)S(0.042)RK	0	0	2	1	P23900	P23900	FPS1	Glycerol uptake/efflux facilitator protein	1	110.26
ALNDFLSSESVHTHDSSRK	19	3 Phospho (STY)	_ALNDFLpSSESVHpTHDpSSRK_		ALNDFLS(0.562)S(0.11)ES(0.344)VHT(0.973)HDS(0.798)S(0.213)RK	0	0	3	1	P23900	P23900	FPS1	Glycerol uptake/efflux facilitator protein	1	90.166
ALNGNGSGSTNTTGLK	16	Phospho (STY)	_ALNGNGpSGSTNTTGLK_		ALNGNGS(0.87)GS(0.062)T(0.062)NT(0.005)T(0.001)GLK	0	0	1	0	P32644	P32644	ECM32	Putative ATP-dependent RNA helicase ECM32	1	96.489
ALNLNSESLENSSVEKSSAHHHTK	24	Phospho (STY)	_ALNLNSESLENSSVEKpSSAHHHTK_		ALNLNSESLENSSVEKS(0.76)S(0.239)AHHHTK	0	0	1	1	Q01477	Q01477	UBP3	Ubiquitin carboxyl-terminal hydrolase 3	1	234.71
ALNNNNRNSIPPPTISSSK	19	Phospho (STY)	_ALNNNNRNpSIPPPTISSSK_		ALNNNNRNS(1)IPPPTISSSK	0	0	1	1	Q04233	Q04233	GIS4	Protein GIS4	3	112.88
ALPDAVTIIEPK	12	Phospho (STY)	_ALPDAVpTIIEPK_		ALPDAVT(1)IIEPK	0	0	1	0	P05750	P05750	RPS3	40S ribosomal protein S3	1	96.464
ALPDAVTIIEPKEEEPILAPSVK	23	Phospho (STY)	_ALPDAVTIIEPKEEEPILAPpSVK_		ALPDAVTIIEPKEEEPILAPS(1)VK	0	0	1	1	P05750	P05750	RPS3	40S ribosomal protein S3	1	211.11
ALPSIHVPTIDSSPLSEAK	19	2 Phospho (STY)	_ALPSIHVPTIDpSpSPLSEAK_		ALPS(0.001)IHVPT(0.191)IDS(0.926)S(0.862)PLS(0.021)EAK	0	0	2	0	P32944	P32944	SWE1	Mitosis inhibitor protein kinase SWE1	1	90.545
ALPSIHVPTIDSSPLSEAK	19	2 Phospho (STY)	_ALPSIHVPTIDpSSPLpSEAK_		ALPS(0.002)IHVPT(0.034)IDS(0.657)S(0.618)PLS(0.688)EAK	0	0	2	0	P32944	P32944	SWE1	Mitosis inhibitor protein kinase SWE1	1	42.661
ALPSIHVPTIDSSPLSEAK	19	Phospho (STY)	_ALPSIHVPTIDpSSPLSEAK_		ALPSIHVPTIDS(0.586)S(0.407)PLS(0.007)EAK	0	0	1	0	P32944	P32944	SWE1	Mitosis inhibitor protein kinase SWE1	2	86.182
ALPSITDIPVSDDSDIKR	18	2 Phospho (STY)	_ALPSITDIPVpSDDpSDIKR_		ALPS(0.001)IT(0.009)DIPVS(0.99)DDS(0.999)DIKR	0	0	2	1	P46676	P46676	SUM1	Suppressor of mar1-1 protein	1	55.588
ALPSITDIPVSDDSDIKR	18	Phospho (STY)	_ALPSITDIPVSDDpSDIKR_		ALPSITDIPVS(0.382)DDS(0.618)DIKR	0	0	1	1	P46676	P46676	SUM1	Suppressor of mar1-1 protein	1	61.524
ALPSPVVNDNEQK	13	Phospho (STY)	_ALPpSPVVNDNEQK_		ALPS(1)PVVNDNEQK	0	0	1	0	P09959	P09959	SWI6	Regulatory protein SWI6	2	75.102
ALPTSSSSLGR	11	2 Phospho (STY)	_ALPTpSSSpSLGR_		ALPT(0.127)S(0.867)S(0.006)S(0.058)S(0.941)LGR	0	0	2	0	P30665	P30665	MCM4	DNA replication licensing factor MCM4	2	119.25
ALPTSSSSLGR	11	Phospho (STY)	_ALPTSSSpSLGR_		ALPTSS(0.001)S(0.026)S(0.974)LGR	0	0	1	0	P30665	P30665	MCM4	DNA replication licensing factor MCM4	2	160.38
ALPTSSSSLGR	11	Phospho (STY)	_ALPTpSSSSLGR_		ALPT(0.003)S(0.449)S(0.449)S(0.083)S(0.016)LGR	0	0	1	0	P30665	P30665	MCM4	DNA replication licensing factor MCM4	1	81.92
ALQSLTSK	8	Phospho (STY)	_ALQpSLTSK_		ALQS(0.995)LT(0.005)SK	0	0	1	0	Q08745;P46784	Q08745	RPS10A;RPS10B	40S ribosomal protein S10-A;40S ribosomal protein S10-B	1	142
ALREEIVENSFNDNLLSYSPFDDDSDSKGNPK	32	Phospho (STY)	_ALREEIVENSFNDNLLSYSPFDDDpSDSKGNPK_		ALREEIVENSFNDNLLS(0.001)Y(0.001)S(0.001)PFDDDS(0.869)DS(0.13)KGNPK	0	0	1	2	P38167	P38167	ECM21	Protein ECM21	1	79.6
ALREEIVENSFNDNLLSYSPFDDDSDSKGNPK	32	Phospho (STY)	_ALREEIVENSFNDNLLSYSPFDDDSDpSKGNPK_		ALREEIVENSFNDNLLSYSPFDDDS(0.44)DS(0.56)KGNPK	0	0	1	2	P38167	P38167	ECM21	Protein ECM21	1	152.51
ALSAMNTNSNTLYSSR	16	Phospho (STY)	_ALSAMNTNSNTLYpSSR_		ALSAMNTNSNTLYS(0.908)S(0.092)R	0	0	1	0	P39520	P39520	IFH1	Protein IFH1	1	343.55
ALSAMNTNSNTLYSSRENSNK	21	Phospho (STY)	_ALSAMNTNSNTLYpSSRENSNK_		ALSAMNTNSNTLYS(0.497)S(0.497)RENS(0.007)NK	0	0	1	1	P39520	P39520	IFH1	Protein IFH1	1	275.33
ALSAMNTNSNTLYSSRENSNKNK	23	2 Phospho (STY)	_ALSAMNTNSNTLYSpSRENpSNKNK_		ALSAMNTNS(0.001)NT(0.011)LY(0.299)S(0.317)S(0.386)RENS(0.984)NKNK	0	0	2	2	P39520	P39520	IFH1	Protein IFH1	1	79.358
ALSAMNTNSNTLYSSRENSNKNK	23	2 Phospho (STY)	_ALSAMNTNSNTLpYSSRENpSNKNK_		ALS(0.002)AMNT(0.131)NS(0.149)NT(0.168)LY(0.267)S(0.2)S(0.211)RENS(0.871)NKNK	0	0	2	2	P39520	P39520	IFH1	Protein IFH1	1	47.38
ALSAYMFFANENR	13	Phospho (STY)	_ALpSAYMFFANENR_		ALS(1)AYMFFANENR	0	0	1	0	P11632	P11632	NHP6A	Non-histone chromosomal protein 6A	1	196.11
ALSKPEGHYR	10	Phospho (STY)	_ALpSKPEGHYR_		ALS(1)KPEGHYR	0	0	1	1	Q08965	Q08965	BMS1	Ribosome biogenesis protein BMS1	1	95.273
ALSLDDLVNHDENEK	15	Phospho (STY)	_ALpSLDDLVNHDENEK_		ALS(1)LDDLVNHDENEK	0	0	1	0	O13297	O13297	CET1	mRNA-capping enzyme subunit beta	2	197.38
ALSLDDLVNHDENEKVK	17	Phospho (STY)	_ALpSLDDLVNHDENEKVK_		ALS(1)LDDLVNHDENEKVK	0	0	1	1	O13297	O13297	CET1	mRNA-capping enzyme subunit beta	3	163.78
ALSLGPEESDNK	12	Phospho (STY)	_ALpSLGPEESDNK_		ALS(1)LGPEESDNK	0	0	1	0	Q03361	Q03361	JIP4	Uncharacterized protein JIP4	2	190.35
ALSLGPEESDNKLK	14	Phospho (STY)	_ALpSLGPEESDNKLK_		ALS(1)LGPEESDNKLK	0	0	1	1	Q03361	Q03361	JIP4	Uncharacterized protein JIP4	1	183.58
ALSLTEKPR	9	Phospho (STY)	_ALpSLTEKPR_		ALS(1)LTEKPR	0	0	1	1	Q07551	Q07551		NADPH-dependent alpha-keto amide reductase	2	162.36
ALSNNISQESLVAPAPEQGVPPAISR	26	2 Phospho (STY)	_ALpSNNIpSQESLVAPAPEQGVPPAISR_		ALS(0.771)NNIS(0.649)QES(0.581)LVAPAPEQGVPPAISR	0	0	2	0	P38427	P38427	TSL1	Trehalose synthase complex regulatory subunit TSL1	1	53.475
ALSNNISQESLVAPAPEQGVPPAISR	26	2 Phospho (STY)	_ALSNNIpSQEpSLVAPAPEQGVPPAISR_		ALS(0.57)NNIS(0.715)QES(0.715)LVAPAPEQGVPPAISR	0	0	2	0	P38427	P38427	TSL1	Trehalose synthase complex regulatory subunit TSL1	1	40.625
ALSNNISQESLVAPAPEQGVPPAISR	26	Phospho (STY)	_ALSNNISQESLVAPAPEQGVPPAIpSR_		ALSNNISQESLVAPAPEQGVPPAIS(1)R	0	0	1	0	P38427	P38427	TSL1	Trehalose synthase complex regulatory subunit TSL1	2	119.25
ALSNNISQESLVAPAPEQGVPPAISR	26	Phospho (STY)	_ALSNNIpSQESLVAPAPEQGVPPAISR_		ALS(0.005)NNIS(0.993)QES(0.002)LVAPAPEQGVPPAISR	0	0	1	0	P38427	P38427	TSL1	Trehalose synthase complex regulatory subunit TSL1	6	191.74
ALSNNISQESLVAPAPEQGVPPAISR	26	Phospho (STY)	_ALpSNNISQESLVAPAPEQGVPPAISR_		ALS(0.897)NNIS(0.103)QESLVAPAPEQGVPPAISR	0	0	1	0	P38427	P38427	TSL1	Trehalose synthase complex regulatory subunit TSL1	6	194.93
ALSNNISQESLVAPAPEQGVPPAISR	26	3 Phospho (STY)	_ALpSNNIpSQEpSLVAPAPEQGVPPAISR_		ALS(1)NNIS(1)QES(1)LVAPAPEQGVPPAISR	0	0	3	0	P38427	P38427	TSL1	Trehalose synthase complex regulatory subunit TSL1	4	58.812
ALSNSNHSHHLQDPK	15	Phospho (STY)	_ALSNpSNHSHHLQDPK_		ALS(0.013)NS(0.948)NHS(0.039)HHLQDPK	0	0	1	0	P09032	P09032	GCD1	Translation initiation factor eIF-2B subunit gamma	2	98.391
ALSNSNHSHHLQDPK	15	Phospho (STY)	_ALpSNSNHSHHLQDPK_		ALS(0.997)NS(0.003)NHSHHLQDPK	0	0	1	0	P09032	P09032	GCD1	Translation initiation factor eIF-2B subunit gamma	1	136.48
ALSPIPSPTR	10	2 Phospho (STY)	_ALpSPIPpSPTR_		ALS(1)PIPS(0.997)PT(0.003)R	0	0	2	0	P39969	P39969	BOI2	Protein BOI2	6	163.11
ALSPIPSPTR	10	Phospho (STY)	_ALpSPIPSPTR_		ALS(1)PIPSPTR	0	0	1	0	P39969	P39969	BOI2	Protein BOI2	1	88.155
ALSPIPSPTR	10	Phospho (STY)	_ALSPIPpSPTR_		ALSPIPS(0.988)PT(0.012)R	0	0	1	0	P39969	P39969	BOI2	Protein BOI2	3	196.44
ALSPIPSPTRNSVR	14	3 Phospho (STY)	_ALpSPIPpSPTRNpSVR_		ALS(1)PIPS(0.897)PT(0.427)RNS(0.676)VR	0	0	3	1	P39969	P39969	BOI2	Protein BOI2	1	70.114
ALSPIPSPTRNSVR	14	2 Phospho (STY)	_ALpSPIPSPTRNpSVR_		ALS(1)PIPS(0.002)PT(0.259)RNS(0.74)VR	0	0	2	1	P39969	P39969	BOI2	Protein BOI2	2	118.91
ALSPIPSPTRNSVR	14	2 Phospho (STY)	_ALpSPIPSPpTRNSVR_		ALS(1)PIPS(0.145)PT(0.565)RNS(0.29)VR	0	0	2	1	P39969	P39969	BOI2	Protein BOI2	1	67.164
ALSPIPSPTRNSVR	14	Phospho (STY)	_ALSPIPSPpTRNSVR_		ALSPIPS(0.01)PT(0.586)RNS(0.405)VR	0	0	1	1	P39969	P39969	BOI2	Protein BOI2	1	101.96
ALSPIPSPTRNSVRNEDSEGK	21	2 Phospho (STY)	_ALSPIPpSPTRNpSVRNEDSEGK_		ALS(0.005)PIPS(0.96)PT(0.317)RNS(0.689)VRNEDS(0.029)EGK	0	0	2	2	P39969	P39969	BOI2	Protein BOI2	1	80.711
ALSQEEQSR	9	Phospho (STY)	_ALpSQEEQSR_		ALS(1)QEEQSR	0	0	1	0	P35817	P35817	BDF1	Bromodomain-containing factor 1	1	200.06
ALSTASLISSNGQTSASK	18	2 Phospho (STY)	_ALpSTASLIpSSNGQTSASK_		ALS(0.943)T(0.057)ASLIS(0.994)S(0.006)NGQTSASK	0	0	2	0	Q02805	Q02805	ROD1	Protein ROD1	1	275.37
ALSTASLISSNGQTSASK	18	2 Phospho (STY)	_ALpSTApSLISSNGQTSASK_		ALS(1)TAS(1)LISSNGQTSASK	0	0	2	0	Q02805	Q02805	ROD1	Protein ROD1	5	236.82
ALSTASLISSNGQTSASK	18	2 Phospho (STY)	_ALSpTASLIpSSNGQTSASK_		ALS(0.012)T(0.971)AS(0.017)LIS(0.961)S(0.039)NGQTSASK	0	0	2	0	Q02805	Q02805	ROD1	Protein ROD1	1	211.12
ALSTASLISSNGQTSASK	18	Phospho (STY)	_ALSTASLIpSSNGQTSASK_		ALSTASLIS(0.929)S(0.071)NGQTSASK	0	0	1	0	Q02805	Q02805	ROD1	Protein ROD1	1	225.68
ALSTASLISSNGQTSASK	18	Phospho (STY)	_ALSTApSLISSNGQTSASK_		ALSTAS(1)LISSNGQTSASK	0	0	1	0	Q02805	Q02805	ROD1	Protein ROD1	1	288.41
ALSTASLISSNGQTSASK	18	Phospho (STY)	_ALpSTASLISSNGQTSASK_		ALS(0.914)T(0.086)ASLISSNGQTSASK	0	0	1	0	Q02805	Q02805	ROD1	Protein ROD1	2	308.98
ALSTASLISSNGQTSASK	18	3 Phospho (STY)	_ALpSTApSLIpSSNGQTSASK_		ALS(0.74)T(0.261)AS(1)LIS(0.987)S(0.013)NGQTSASK	0	0	3	0	Q02805	Q02805	ROD1	Protein ROD1	1	148.36
ALSTDMTSNILSSTNASSNEENSR	24	Phospho (STY)	_ALpSTDMTSNILSSTNASSNEENSR_		ALS(0.964)T(0.036)DMTSNILSSTNASSNEENSR	0	0	1	0	P47988	P47988	TEA1	TY1 enhancer activator	1	250.4
ALSTDMTSNILSSTNASSNEENSR	24	Oxidation (M),Phospho (STY)	_ALpSTDM(ox)TSNILSSTNASSNEENSR_	ALSTDM(1)TSNILSSTNASSNEENSR	ALS(0.512)T(0.174)DMT(0.243)S(0.07)NILSSTNASSNEENSR	0	1	1	0	P47988	P47988	TEA1	TY1 enhancer activator	1	88.633
ALSYDDDSVDER	12	Phospho (STY)	_ALSYDDDpSVDER_		ALSYDDDS(1)VDER	0	0	1	0	Q06698	Q06698	YLR419W	Putative ATP-dependent RNA helicase YLR419W	3	234.04
ALSYDDDSVDERNNDDQYLKPR	22	Phospho (STY)	_ALSYDDDpSVDERNNDDQYLKPR_		ALSYDDDS(1)VDERNNDDQYLKPR	0	0	1	2	Q06698	Q06698	YLR419W	Putative ATP-dependent RNA helicase YLR419W	1	195.3
ALSYLLR	7	Phospho (STY)	_ALpSYLLR_		ALS(1)YLLR	0	0	1	0	Q12272	Q12272	TPT1	tRNA 2-phosphotransferase	1	88.921
ALTAAEESDEER	12	Phospho (STY)	_ALTAAEEpSDEER_		ALTAAEES(1)DEER	0	0	1	0	P48234	P48234	ENP2	Ribosome biogenesis protein ENP2	3	286.26
ALTAAEESDEERIAMK	16	Oxidation (M),Phospho (STY)	_ALTAAEEpSDEERIAM(ox)K_	ALTAAEESDEERIAM(1)K	ALTAAEES(1)DEERIAMK	0	1	1	1	P48234	P48234	ENP2	Ribosome biogenesis protein ENP2	1	124.73
ALTAAEESDEERIAMK	16	Phospho (STY)	_ALTAAEEpSDEERIAMK_		ALTAAEES(1)DEERIAMK	0	0	1	1	P48234	P48234	ENP2	Ribosome biogenesis protein ENP2	1	179.87
ALTAAEESDEERIAMKDGR	19	Phospho (STY)	_ALTAAEEpSDEERIAMKDGR_		ALT(0.001)AAEES(0.999)DEERIAMKDGR	0	0	1	2	P48234	P48234	ENP2	Ribosome biogenesis protein ENP2	1	47.281
ALTDVQR	7	Phospho (STY)	_ALpTDVQR_		ALT(1)DVQR	0	0	1	0	P10363	P10363	PRI1	DNA primase small subunit	1	78.516
ALTHLELEAADDDDSK	16	Phospho (STY)	_ALpTHLELEAADDDDSK_		ALT(1)HLELEAADDDDSK	0	0	1	0	P32461	P32461	DPH2	Diphthamide biosynthesis protein 2	1	41.772
ALTNTDNFIEMYHNQQR	17	Phospho (STY)	_ALpTNTDNFIEMYHNQQR_		ALT(1)NTDNFIEMYHNQQR	0	0	1	0	Q12236	Q12236	PKH2	Serine/threonine-protein kinase PKH2	1	258.43
ALTSPER	7	Phospho (STY)	_ALTpSPER_		ALTS(1)PER	0	0	1	0	P24384	P24384	PRP22	Pre-mRNA-splicing factor ATP-dependent RNA helicase PRP22	4	159.58
ALTSPERWEIR	11	Phospho (STY)	_ALTpSPERWEIR_		ALT(0.029)S(0.971)PERWEIR	0	0	1	1	P24384	P24384	PRP22	Pre-mRNA-splicing factor ATP-dependent RNA helicase PRP22	1	124.38
ALTWEEL	7	Phospho (STY)	_ALpTWEEL_		ALT(1)WEEL	0	0	1	0	P35193	P35193	ATG19	Autophagy-related protein 19	1	76.774
ALTYTPPKK	9	Phospho (STY)	_ALTYpTPPKK_		ALTYT(1)PPKK	0	0	1	1	P36008	P36008	TEF4	Elongation factor 1-gamma 2	3	177.57
ALVLELDEMSNGSEIQDALEEISGQK	26	Phospho (STY)	_ALVLELDEMpSNGSEIQDALEEISGQK_		ALVLELDEMS(0.843)NGS(0.157)EIQDALEEISGQK	0	0	1	0	P17695	P17695	GRX2	Glutaredoxin-2, mitochondrial	1	107.69
AMADLSISSAETISNSDDEVDLNQVNEK	28	2 Phospho (STY)	_AMADLSIpSpSAETISNSDDEVDLNQVNEK_		AMADLS(0.113)IS(0.377)S(0.377)AET(0.377)IS(0.377)NS(0.377)DDEVDLNQVNEK	0	0	2	0	Q08217	Q08217	PSK2	Serine/threonine-protein kinase PSK2	1	63.138
AMADLSISSAETISNSDDEVDLNQVNEK	28	Phospho (STY)	_AMADLSISSAETISNpSDDEVDLNQVNEK_		AMADLSISSAETISNS(1)DDEVDLNQVNEK	0	0	1	0	Q08217	Q08217	PSK2	Serine/threonine-protein kinase PSK2	2	218.16
AMASISNQIGDDPNSTDSR	19	Phospho (STY)	_AMASISNQIGDDPNSTDpSR_		AMASISNQIGDDPNS(0.139)T(0.251)DS(0.61)R	0	0	1	0	P47047	P47047	MTR4	ATP-dependent RNA helicase DOB1	1	46.697
AMDLQNSLDSQLSSSYHSTASSASR	25	Phospho (STY)	_AMDLQNSLDSQLSSSYHSTApSSASR_		AMDLQNSLDSQLSSSYHS(0.004)T(0.018)AS(0.433)S(0.315)AS(0.23)R	0	0	1	0	P13186	P13186	KIN2	Serine/threonine-protein kinase KIN2	1	135.32
AMDLQNSLDSQLSSSYHSTASSASR	25	Phospho (STY)	_AMDLQNpSLDSQLSSSYHSTASSASR_		AMDLQNS(0.997)LDS(0.003)QLSSSYHSTASSASR	0	0	1	0	P13186	P13186	KIN2	Serine/threonine-protein kinase KIN2	1	221.69
AMDLQNSLDSQLSSSYHSTASSASR	25	Phospho (STY)	_AMDLQNSLDSQLSSSYHSTASSApSR_		AMDLQNSLDSQLSSSYHS(0.011)T(0.03)AS(0.243)S(0.243)AS(0.474)R	0	0	1	0	P13186	P13186	KIN2	Serine/threonine-protein kinase KIN2	1	96.098
AMDLQNSLDSQLSSSYHSTASSASR	25	2 Phospho (STY)	_AMDLQNpSLDpSQLSSSYHSTASSASR_		AMDLQNS(1)LDS(0.932)QLS(0.064)S(0.003)S(0.001)YHSTASSASR	0	0	2	0	P13186	P13186	KIN2	Serine/threonine-protein kinase KIN2	1	102.03
AMDLQNSLDSQLSSSYHSTASSASR	25	Oxidation (M),Phospho (STY)	_AM(ox)DLQNSLDSQLSSSYHSTApSSASR_	AM(1)DLQNSLDSQLSSSYHSTASSASR	AMDLQNSLDSQLSSSYHS(0.012)T(0.074)AS(0.363)S(0.276)AS(0.276)R	0	1	1	0	P13186	P13186	KIN2	Serine/threonine-protein kinase KIN2	1	122.68
AMDNGLSLPISR	12	Oxidation (M),Phospho (STY)	_AM(ox)DNGLSLPIpSR_	AM(1)DNGLSLPISR	AMDNGLS(0.011)LPIS(0.989)R	0	1	1	0	P23642	P23642	VAN1	Mannan polymerase I complex VAN1 subunit	1	114.33
AMDNGLSLPISR	12	Phospho (STY)	_AMDNGLSLPIpSR_		AMDNGLSLPIS(1)R	0	0	1	0	P23642	P23642	VAN1	Mannan polymerase I complex VAN1 subunit	1	165.86
AMDNGLSLPISRNGSSNNIK	20	2 Phospho (STY)	_AMDNGLSLPISRNGpSpSNNIK_		AMDNGLS(0.075)LPIS(0.529)RNGS(0.682)S(0.714)NNIK	0	0	2	1	P23642	P23642	VAN1	Mannan polymerase I complex VAN1 subunit	1	65.753
AMDNGLSLPISRNGSSNNIK	20	2 Phospho (STY)	_AMDNGLSLPIpSRNGpSSNNIK_		AMDNGLS(0.03)LPIS(0.641)RNGS(0.851)S(0.477)NNIK	0	0	2	1	P23642	P23642	VAN1	Mannan polymerase I complex VAN1 subunit	1	62.032
AMDRSDIFR	9	Oxidation (M),Phospho (STY)	_AM(ox)DRpSDIFR_	AM(1)DRSDIFR	AMDRS(1)DIFR	0	1	1	1	Q03208	Q03208		Uncharacterized protein YML119W	1	61.423
AMDRSDIFR	9	Phospho (STY)	_AMDRpSDIFR_		AMDRS(1)DIFR	0	0	1	1	Q03208	Q03208		Uncharacterized protein YML119W	2	202.18
AMDYAISIENIV	12	Oxidation (M),Phospho (STY)	_AM(ox)DYAIpSIENIV_	AM(1)DYAISIENIV	AMDYAIS(1)IENIV	0	1	1	0	P32496	P32496	RPN12	26S proteasome regulatory subunit RPN12	1	105.56
AMEEANPEDTEETLNKIEGDNSLEAADFR	29	2 Phospho (STY)	_AMEEANPEDpTEEpTLNKIEGDNSLEAADFR_		AMEEANPEDT(1)EET(1)LNKIEGDNSLEAADFR	0	0	2	1	P38631	P38631	FKS1	1,3-beta-glucan synthase component FKS1	3	256.05
AMEEANPEDTEETLNKIEGDNSLEAADFR	29	Oxidation (M),Phospho (STY)	_AM(ox)EEANPEDpTEETLNKIEGDNSLEAADFR_	AM(1)EEANPEDTEETLNKIEGDNSLEAADFR	AMEEANPEDT(0.5)EET(0.5)LNKIEGDNSLEAADFR	0	1	1	1	P38631	P38631	FKS1	1,3-beta-glucan synthase component FKS1	1	80.239
AMEEANPEDTEETLNKIEGDNSLEAADFR	29	Phospho (STY)	_AMEEANPEDpTEETLNKIEGDNSLEAADFR_		AMEEANPEDT(0.825)EET(0.175)LNKIEGDNSLEAADFR	0	0	1	1	P38631	P38631	FKS1	1,3-beta-glucan synthase component FKS1	1	213.15
AMELTEGKSPETWSTLGSIK	20	Phospho (STY)	_AMELTEGKpSPETWSTLGSIK_		AMELTEGKS(0.989)PET(0.01)WSTLGSIK	0	0	1	1	Q03771	Q03771	YDR161W	UPF0661 TPR repeat-containing protein YDR161W	1	144.26
AMEVDEKPTETYSDVGGLDK	20	Phospho (STY)	_AMEVDEKPTETYpSDVGGLDK_		AMEVDEKPTET(0.012)YS(0.988)DVGGLDK	0	0	1	1	P33297	P33297	RPT5	26S protease regulatory subunit 6A	1	217.93
AMEVVASERR	10	Phospho (STY)	_AMEVVApSERR_		AMEVVAS(1)ERR	0	0	1	1	Q12230	Q12230	LSP1	Sphingolipid long chain base-responsive protein LSP1	1	65.563
AMGAETYVISR	11	Phospho (STY)	_AMGAETYVIpSR_		AMGAET(0.003)YVIS(0.997)R	0	0	1	0	Q04894	Q04894	ADH6	NADP-dependent alcohol dehydrogenase 6	2	87.989
AMNFSGSPGAVSTSPTQSFMNTLPR	25	Oxidation (M),2 Phospho (STY)	_AMNFSGpSPGAVSTpSPTQSFM(ox)NTLPR_	AMNFSGSPGAVSTSPTQSFM(1)NTLPR	AMNFS(0.122)GS(0.878)PGAVS(0.006)T(0.062)S(0.906)PT(0.026)QSFMNTLPR	0	1	2	0	P40510	P40510	SER33	D-3-phosphoglycerate dehydrogenase 2	1	117.33
AMNFSGSPGAVSTSPTQSFMNTLPR	25	Oxidation (M),2 Phospho (STY)	_AM(ox)NFSGpSPGAVSTpSPTQSFMNTLPR_	AM(1)NFSGSPGAVSTSPTQSFMNTLPR	AMNFS(0.046)GS(0.954)PGAVS(0.005)T(0.054)S(0.937)PT(0.004)QSFMNTLPR	0	1	2	0	P40510	P40510	SER33	D-3-phosphoglycerate dehydrogenase 2	2	139.52
AMNFSGSPGAVSTSPTQSFMNTLPR	25	Oxidation (M),2 Phospho (STY)	_AMNFpSGSPGAVSTpSPTQSFM(ox)NTLPR_	AM(0.001)NFSGSPGAVSTSPTQSFM(0.999)NTLPR	AMNFS(0.457)GS(0.457)PGAVS(0.087)T(0.087)S(0.697)PT(0.171)QS(0.04)FMNT(0.003)LPR	0	1	2	0	P40510	P40510	SER33	D-3-phosphoglycerate dehydrogenase 2	1	49.942
AMNFSGSPGAVSTSPTQSFMNTLPR	25	2 Phospho (STY)	_AMNFSGpSPGAVSTpSPTQSFMNTLPR_		AMNFS(0.317)GS(0.683)PGAVS(0.002)T(0.061)S(0.933)PT(0.004)QSFMNTLPR	0	0	2	0	P40510	P40510	SER33	D-3-phosphoglycerate dehydrogenase 2	2	154.66
AMNFSGSPGAVSTSPTQSFMNTLPR	25	2 Phospho (STY)	_AMNFSGSPGAVSTpSPTQpSFMNTLPR_		AMNFSGSPGAVS(0.135)T(0.156)S(0.692)PT(0.024)QS(0.987)FMNT(0.006)LPR	0	0	2	0	P40510	P40510	SER33	D-3-phosphoglycerate dehydrogenase 2	1	99.987
AMNFSGSPGAVSTSPTQSFMNTLPR	25	Oxidation (M),Phospho (STY)	_AMNFSGpSPGAVSTSPTQSFM(ox)NTLPR_	AMNFSGSPGAVSTSPTQSFM(1)NTLPR	AMNFS(0.296)GS(0.701)PGAVS(0.003)TSPTQSFMNTLPR	0	1	1	0	P40510	P40510	SER33	D-3-phosphoglycerate dehydrogenase 2	1	90.989
AMNFSGSPGAVSTSPTQSFMNTLPR	25	Oxidation (M),Phospho (STY)	_AM(ox)NFSGpSPGAVSTSPTQSFMNTLPR_	AM(1)NFSGSPGAVSTSPTQSFMNTLPR	AMNFS(0.199)GS(0.797)PGAVS(0.003)T(0.001)SPTQSFMNTLPR	0	1	1	0	P40510	P40510	SER33	D-3-phosphoglycerate dehydrogenase 2	1	113.33
AMNFSGSPGAVSTSPTQSFMNTLPR	25	Oxidation (M),Phospho (STY)	_AMNFSGSPGAVSTpSPTQSFM(ox)NTLPR_	AMNFSGSPGAVSTSPTQSFM(1)NTLPR	AMNFSGSPGAVS(0.04)T(0.193)S(0.698)PT(0.03)QS(0.04)FMNTLPR	0	1	1	0	P40510	P40510	SER33	D-3-phosphoglycerate dehydrogenase 2	2	119.89
AMNFSGSPGAVSTSPTQSFMNTLPR	25	Oxidation (M),Phospho (STY)	_AMNFpSGSPGAVSTSPTQSFM(ox)NTLPR_	AMNFSGSPGAVSTSPTQSFM(1)NTLPR	AMNFS(0.5)GS(0.5)PGAVSTSPTQSFMNTLPR	0	1	1	0	P40510	P40510	SER33	D-3-phosphoglycerate dehydrogenase 2	2	98.236
AMNFSGSPGAVSTSPTQSFMNTLPR	25	Oxidation (M),Phospho (STY)	_AM(ox)NFSGSPGAVSTpSPTQSFMNTLPR_	AM(1)NFSGSPGAVSTSPTQSFMNTLPR	AMNFS(0.001)GSPGAVS(0.21)T(0.151)S(0.612)PT(0.026)QS(0.001)FMNTLPR	0	1	1	0	P40510	P40510	SER33	D-3-phosphoglycerate dehydrogenase 2	1	96.068
AMNFSGSPGAVSTSPTQSFMNTLPR	25	Oxidation (M),Phospho (STY)	_AMNFSGSPGAVpSTSPTQSFM(ox)NTLPR_	AMNFSGSPGAVSTSPTQSFM(1)NTLPR	AMNFSGSPGAVS(0.329)T(0.329)S(0.329)PT(0.012)QSFMNTLPR	0	1	1	0	P40510	P40510	SER33	D-3-phosphoglycerate dehydrogenase 2	3	110.14
AMNFSGSPGAVSTSPTQSFMNTLPR	25	Phospho (STY)	_AMNFSGpSPGAVSTSPTQSFMNTLPR_		AMNFS(0.109)GS(0.891)PGAVSTSPTQSFMNTLPR	0	0	1	0	P40510	P40510	SER33	D-3-phosphoglycerate dehydrogenase 2	1	228.32
AMNFSGSPGAVSTSPTQSFMNTLPR	25	Phospho (STY)	_AMNFSGSPGAVSTpSPTQSFMNTLPR_		AMNFSGSPGAVS(0.059)T(0.116)S(0.689)PT(0.136)QSFMNTLPR	0	0	1	0	P40510	P40510	SER33	D-3-phosphoglycerate dehydrogenase 2	1	163.75
AMNFSGSPGAVSTSPTQSFMNTLPR	25	2 Oxidation (M),2 Phospho (STY)	_AM(ox)NFSGpSPGAVSTpSPTQSFM(ox)NTLPR_	AM(1)NFSGSPGAVSTSPTQSFM(1)NTLPR	AMNFS(0.355)GS(0.517)PGAVS(0.225)T(0.217)S(0.548)PT(0.129)QS(0.009)FMNT(0.001)LPR	0	2	2	0	P40510	P40510	SER33	D-3-phosphoglycerate dehydrogenase 2	1	50.583
AMNTPEGKNESFHDNLSESQVQPAVAPPNTGK	32	3 Phospho (STY)	_AMNpTPEGKNEpSFHDNLpSESQVQPAVAPPNTGK_		AMNT(0.995)PEGKNES(0.967)FHDNLS(0.766)ES(0.272)QVQPAVAPPNTGK	0	0	3	1	P32465	P32465	HXT1	Low-affinity glucose transporter HXT1	1	71.916
AMNTPEGKNESFHDNLSESQVQPAVAPPNTGK	32	2 Phospho (STY)	_AMNpTPEGKNEpSFHDNLSESQVQPAVAPPNTGK_		AMNT(1)PEGKNES(1)FHDNLSESQVQPAVAPPNTGK	0	0	2	1	P32465	P32465	HXT1	Low-affinity glucose transporter HXT1	1	158.61
AMNTPEGKNESFHDNLSESQVQPAVAPPNTGK	32	2 Phospho (STY)	_AMNTPEGKNEpSFHDNLpSESQVQPAVAPPNTGK_		AMNT(0.003)PEGKNES(0.997)FHDNLS(0.916)ES(0.084)QVQPAVAPPNTGK	0	0	2	1	P32465	P32465	HXT1	Low-affinity glucose transporter HXT1	1	129.91
AMNTPEGKNESFHDNLSESQVQPAVAPPNTGK	32	Phospho (STY)	_AMNTPEGKNEpSFHDNLSESQVQPAVAPPNTGK_		AMNT(0.048)PEGKNES(0.952)FHDNLSESQVQPAVAPPNTGK	0	0	1	1	P32465	P32465	HXT1	Low-affinity glucose transporter HXT1	1	192.8
AMNTPLQQQEGLK	13	Phospho (STY)	_AMNpTPLQQQEGLK_		AMNT(1)PLQQQEGLK	0	0	1	0	P38165	P38165	RTG3	Retrograde regulation protein 3	1	164.93
AMQSIAPILEGFSPK	15	Phospho (STY)	_AMQSIAPILEGFpSPK_		AMQSIAPILEGFS(1)PK	0	0	1	0	Q06685	Q06685	VIP1	Inositol hexakisphosphate and diphosphoinositol-pentakisphosphate kinase	1	114.54
AMSPFTSRK	9	Oxidation (M),Phospho (STY)	_AM(ox)pSPFTSRK_	AM(1)SPFTSRK	AMS(0.333)PFT(0.333)S(0.333)RK	0	1	1	1	P42837	P42837	FIG4	Polyphosphoinositide phosphatase	1	43.282
ANASDIQDEQLDCFEQLEEK	20	Phospho (STY)	_ANApSDIQDEQLDCFEQLEEK_		ANAS(1)DIQDEQLDCFEQLEEK	0	0	1	0	P42934	P42934	PMT6	Dolichyl-phosphate-mannose--protein mannosyltransferase 6	1	299.57
ANDIEILEPMESLR	14	Oxidation (M),Phospho (STY)	_ANDIEILEPM(ox)EpSLR_	ANDIEILEPM(1)ESLR	ANDIEILEPMES(1)LR	0	1	1	0	P32901	P32901	PTR2	Peptide transporter PTR2	1	179.14
ANDIEILEPMESLR	14	Phospho (STY)	_ANDIEILEPMEpSLR_		ANDIEILEPMES(1)LR	0	0	1	0	P32901	P32901	PTR2	Peptide transporter PTR2	1	275.16
ANDIEILEPMESLRSTTK	18	2 Phospho (STY)	_ANDIEILEPMEpSLRSpTTK_		ANDIEILEPMES(0.68)LRS(0.415)T(0.489)T(0.415)K	0	0	2	1	P32901	P32901	PTR2	Peptide transporter PTR2	1	100.39
ANDIEILEPMESLRSTTK	18	2 Phospho (STY)	_ANDIEILEPMEpSLRpSTTK_		ANDIEILEPMES(0.813)LRS(0.469)T(0.398)T(0.32)K	0	0	2	1	P32901	P32901	PTR2	Peptide transporter PTR2	1	128.51
ANDIEILEPMESLRSTTKY	19	Oxidation (M),2 Phospho (STY)	_ANDIEILEPM(ox)EpSLRSTpTKY_	ANDIEILEPM(1)ESLRSTTKY	ANDIEILEPMES(0.955)LRS(0.278)T(0.323)T(0.376)KY(0.068)	0	1	2	2	P32901	P32901	PTR2	Peptide transporter PTR2	2	104.33
ANDIEILEPMESLRSTTKY	19	Oxidation (M),2 Phospho (STY)	_ANDIEILEPM(ox)EpSLRSpTTKY_	ANDIEILEPM(1)ESLRSTTKY	ANDIEILEPMES(0.982)LRS(0.395)T(0.481)T(0.127)KY(0.015)	0	1	2	2	P32901	P32901	PTR2	Peptide transporter PTR2	2	94.955
ANDIEILEPMESLRSTTKY	19	Oxidation (M),2 Phospho (STY)	_ANDIEILEPM(ox)EpSLRpSTTKY_	ANDIEILEPM(1)ESLRSTTKY	ANDIEILEPMES(0.439)LRS(0.424)T(0.407)T(0.334)KY(0.396)	0	1	2	2	P32901	P32901	PTR2	Peptide transporter PTR2	1	58.101
ANDIEILEPMESLRSTTKY	19	2 Phospho (STY)	_ANDIEILEPMEpSLRSTpTKY_		ANDIEILEPMES(0.964)LRS(0.265)T(0.334)T(0.423)KY(0.014)	0	0	2	2	P32901	P32901	PTR2	Peptide transporter PTR2	1	124.7
ANDIEILEPMESLRSTTKY	19	2 Phospho (STY)	_ANDIEILEPMEpSLRpSTTKY_		ANDIEILEPMES(0.991)LRS(0.677)T(0.152)T(0.171)KY(0.009)	0	0	2	2	P32901	P32901	PTR2	Peptide transporter PTR2	1	174.62
ANDIEILEPMESLRSTTKY	19	2 Phospho (STY)	_ANDIEILEPMEpSLRSpTTKY_		ANDIEILEPMES(0.982)LRS(0.39)T(0.509)T(0.109)KY(0.01)	0	0	2	2	P32901	P32901	PTR2	Peptide transporter PTR2	1	162.41
ANDIEILEPMESLRSTTKY	19	Phospho (STY)	_ANDIEILEPMEpSLRSTTKY_		ANDIEILEPMES(0.509)LRS(0.164)T(0.164)T(0.164)KY	0	0	1	2	P32901	P32901	PTR2	Peptide transporter PTR2	1	133.1
ANDIEILEPMESLRSTTKY	19	Phospho (STY)	_ANDIEILEPMESLRSTpTKY_		ANDIEILEPMES(0.267)LRS(0.199)T(0.199)T(0.334)KY	0	0	1	2	P32901	P32901	PTR2	Peptide transporter PTR2	1	145.61
ANDQSTAETIELSTATVPAEASPVEDEVR	29	Phospho (STY)	_ANDQSTAETIELSTATVPAEApSPVEDEVR_		ANDQSTAETIELS(0.028)T(0.028)AT(0.009)VPAEAS(0.935)PVEDEVR	0	0	1	0	P14922	P14922	CYC8	General transcriptional corepressor CYC8	1	139.75
ANDSEDLTTNK	11	Phospho (STY)	_ANDpSEDLTTNK_		ANDS(1)EDLTTNK	0	0	1	0	P35845	P35845	SWH1	Oxysterol-binding protein homolog 1	1	276.25
ANDSFSTPLAIVR	13	Phospho (STY)	_ANDSFSpTPLAIVR_		ANDS(0.001)FS(0.009)T(0.99)PLAIVR	0	0	1	0	Q04304	Q04304		UPF0659 protein YMR090W	1	128.35
ANEDDLKPPSQHEACGNSALQSSITDFSDR	30	2 Phospho (STY)	_ANEDDLKPPSQHEACGNSALQSpSITDFpSDR_		ANEDDLKPPSQHEACGNS(0.009)ALQS(0.343)S(0.643)IT(0.039)DFS(0.967)DR	0	0	2	1	Q04602	Q04602	VBA4	Vacuolar basic amino acid transporter 4	1	94.138
ANEDDLKPPSQHEACGNSALQSSITDFSDR	30	2 Phospho (STY)	_ANEDDLKPPSQHEACGNpSALQSpSITDFSDR_		ANEDDLKPPS(0.449)QHEACGNS(0.551)ALQS(0.089)S(0.848)IT(0.052)DFS(0.01)DR	0	0	2	1	Q04602	Q04602	VBA4	Vacuolar basic amino acid transporter 4	1	82.765
ANEDDLKPPSQHEACGNSALQSSITDFSDR	30	2 Phospho (STY)	_ANEDDLKPPpSQHEACGNSALQSSITDFpSDR_		ANEDDLKPPS(1)QHEACGNSALQS(0.002)S(0.012)IT(0.22)DFS(0.766)DR	0	0	2	1	Q04602	Q04602	VBA4	Vacuolar basic amino acid transporter 4	1	90.906
ANEDDLKPPSQHEACGNSALQSSITDFSDR	30	2 Phospho (STY)	_ANEDDLKPPSQHEACGNpSALQpSSITDFSDR_		ANEDDLKPPS(0.493)QHEACGNS(0.507)ALQS(0.518)S(0.456)IT(0.025)DFS(0.002)DR	0	0	2	1	Q04602	Q04602	VBA4	Vacuolar basic amino acid transporter 4	1	90.867
ANEDDLKPPSQHEACGNSALQSSITDFSDR	30	Phospho (STY)	_ANEDDLKPPSQHEACGNSALQpSSITDFSDR_		ANEDDLKPPSQHEACGNSALQS(0.626)S(0.362)IT(0.012)DFSDR	0	0	1	1	Q04602	Q04602	VBA4	Vacuolar basic amino acid transporter 4	2	273.87
ANEDDLKPPSQHEACGNSALQSSITDFSDR	30	Phospho (STY)	_ANEDDLKPPSQHEACGNSALQSSITDFpSDR_		ANEDDLKPPSQHEACGNSALQS(0.004)S(0.053)IT(0.132)DFS(0.812)DR	0	0	1	1	Q04602	Q04602	VBA4	Vacuolar basic amino acid transporter 4	2	211.45
ANEDDLKPPSQHEACGNSALQSSITDFSDR	30	Phospho (STY)	_ANEDDLKPPSQHEACGNSALQSpSITDFSDR_		ANEDDLKPPS(0.003)QHEACGNS(0.002)ALQS(0.228)S(0.758)IT(0.008)DFS(0.002)DR	0	0	1	1	Q04602	Q04602	VBA4	Vacuolar basic amino acid transporter 4	1	73.303
ANEDDLKPPSQHEACGNSALQSSITDFSDR	30	Phospho (STY)	_ANEDDLKPPpSQHEACGNSALQSSITDFSDR_		ANEDDLKPPS(0.998)QHEACGNS(0.002)ALQSSITDFSDR	0	0	1	1	Q04602	Q04602	VBA4	Vacuolar basic amino acid transporter 4	2	176.51
ANEDDLKPPSQHEACGNSALQSSITDFSDR	30	Phospho (STY)	_ANEDDLKPPSQHEACGNSALQSSIpTDFSDR_		ANEDDLKPPSQHEACGNSALQS(0.031)S(0.037)IT(0.907)DFS(0.023)DR	0	0	1	1	Q04602	Q04602	VBA4	Vacuolar basic amino acid transporter 4	1	57.14
ANEDIDADMESEAR	14	Phospho (STY)	_ANEDIDADMEpSEAR_		ANEDIDADMES(1)EAR	0	0	1	0	Q04213	Q04213	IOC4	ISWI one complex protein 4	1	332.29
ANEDIDADMESEAR	14	Oxidation (M),Phospho (STY)	_ANEDIDADM(ox)EpSEAR_	ANEDIDADM(1)ESEAR	ANEDIDADMES(1)EAR	0	1	1	0	Q04213	Q04213	IOC4	ISWI one complex protein 4	1	97.417
ANELVESYR	9	Phospho (STY)	_ANELVEpSYR_		ANELVES(0.999)Y(0.001)R	0	0	1	0	P17255	P17255	VMA1	V-type proton ATPase catalytic subunit A;Endonuclease PI-SceI	1	96.604
ANELVESYRK	10	Phospho (STY)	_ANELVEpSYRK_		ANELVES(1)YRK	0	0	1	1	P17255	P17255	VMA1	V-type proton ATPase catalytic subunit A;Endonuclease PI-SceI	1	77.894
ANEQASAQPTDEHTSPDISIEDCNGAK	27	Phospho (STY)	_ANEQASAQPTDEHTpSPDISIEDCNGAK_		ANEQASAQPTDEHT(0.16)S(0.562)PDIS(0.278)IEDCNGAK	0	0	1	0	P53865	P53865	CNM67	Chaotic nuclear migration protein 67	1	293.22
ANEQASAQPTDEHTSPDISIEDCNGAK	27	Phospho (STY)	_ANEQASAQPTDEHpTSPDISIEDCNGAK_		ANEQASAQPTDEHT(0.604)S(0.396)PDISIEDCNGAK	0	0	1	0	P53865	P53865	CNM67	Chaotic nuclear migration protein 67	1	209.07
ANEQASAQPTDEHTSPDISIEDCNGAK	27	Phospho (STY)	_ANEQASAQPTDEHTSPDIpSIEDCNGAK_		ANEQASAQPTDEHTS(0.003)PDIS(0.996)IEDCNGAK	0	0	1	0	P53865	P53865	CNM67	Chaotic nuclear migration protein 67	1	132.96
ANEQASAQPTDEHTSPDISIEDCNGAK	27	3 Phospho (STY)	_ANEQASAQPTDEHpTpSPDIpSIEDCNGAK_		ANEQAS(0.052)AQPT(0.513)DEHT(0.724)S(0.724)PDIS(0.988)IEDCNGAK	0	0	3	0	P53865	P53865	CNM67	Chaotic nuclear migration protein 67	1	64.891
ANETIQTPTSSNNEWSR	17	2 Phospho (STY)	_ANETIQpTPTpSSNNEWSR_		ANET(0.155)IQT(0.845)PT(0.027)S(0.893)S(0.08)NNEWSR	0	0	2	0	P53094	P53094	MDS3	Negative regulator of sporulation MDS3	1	113.29
ANETIQTPTSSNNEWSR	17	2 Phospho (STY)	_ANETIQTPpTpSSNNEWSR_		ANET(0.029)IQT(0.294)PT(0.645)S(0.643)S(0.389)NNEWSR	0	0	2	0	P53094	P53094	MDS3	Negative regulator of sporulation MDS3	1	94.747
ANETIQTPTSSNNEWSR	17	Phospho (STY)	_ANETIQTPTpSSNNEWSR_		ANETIQTPT(0.074)S(0.7)S(0.226)NNEWS(0.001)R	0	0	1	0	P53094	P53094	MDS3	Negative regulator of sporulation MDS3	2	98.76
ANETIQTPTSSNNEWSR	17	Phospho (STY)	_ANETIQTPpTSSNNEWSR_		ANETIQTPT(0.704)S(0.278)S(0.018)NNEWSR	0	0	1	0	P53094	P53094	MDS3	Negative regulator of sporulation MDS3	2	268.2
ANETIQTPTSSNNEWSR	17	Phospho (STY)	_ANETIQpTPTSSNNEWSR_		ANETIQT(0.998)PT(0.002)SSNNEWSR	0	0	1	0	P53094	P53094	MDS3	Negative regulator of sporulation MDS3	1	173.03
ANGAEENSVDLEETEEEEDDGLIR	24	Phospho (STY)	_ANGAEENSVDLEEpTEEEEDDGLIR_		ANGAEENSVDLEET(1)EEEEDDGLIR	0	0	1	0	P40693	P40693	RLP7	Ribosome biogenesis protein RLP7	2	461.48
ANGAEENSVDLEETEEEEDDGLIR	24	Phospho (STY)	_ANGAEENpSVDLEETEEEEDDGLIR_		ANGAEENS(1)VDLEETEEEEDDGLIR	0	0	1	0	P40693	P40693	RLP7	Ribosome biogenesis protein RLP7	1	240.24
ANGAEENSVDLEETEEEEDDGLIREK	26	Phospho (STY)	_ANGAEENSVDLEEpTEEEEDDGLIREK_		ANGAEENSVDLEET(1)EEEEDDGLIREK	0	0	1	1	P40693	P40693	RLP7	Ribosome biogenesis protein RLP7	1	163.17
ANGFCNSVSPLSQK	14	Phospho (STY)	_ANGFCNSVpSPLSQK_		ANGFCNSVS(0.999)PLS(0.001)QK	0	0	1	0	P38181	P38181	NUP170	Nucleoporin NUP170	1	344.38
ANGHLMLNNSK	11	Phospho (STY)	_ANGHLMLNNpSK_		ANGHLMLNNS(1)K	0	0	1	0	P26637	P26637	CDC60	Leucine--tRNA ligase, cytoplasmic	1	90.707
ANHTSTSTNKQDDDMYEDIIEETPK	25	Phospho (STY)	_ANHTSTSTNKQDDDMYEDIIEEpTPK_		ANHTSTSTNKQDDDMYEDIIEET(1)PK	0	0	1	1	Q08229	Q08229	NBA1	Protein NBA1	2	209.73
ANHTSTSTNKQDDDMYEDIIEETPK	25	Phospho (STY)	_ANHTpSTSTNKQDDDMYEDIIEETPK_		ANHT(0.002)S(0.835)T(0.162)S(0.001)TNKQDDDMYEDIIEETPK	0	0	1	1	Q08229	Q08229	NBA1	Protein NBA1	1	285.63
ANHTSTSTNKQDDDMYEDIIEETPK	25	Phospho (STY)	_ANHpTSTSTNKQDDDMYEDIIEETPK_		ANHT(0.265)S(0.184)T(0.184)S(0.184)T(0.184)NKQDDDMYEDIIEETPK	0	0	1	1	Q08229	Q08229	NBA1	Protein NBA1	1	106.12
ANHTSTSTNKQDDDMYEDIIEETPK	25	2 Phospho (STY)	_ANHTpSpTSTNKQDDDMYEDIIEETPK_		ANHT(0.098)S(0.479)T(0.479)S(0.48)T(0.465)NKQDDDMYEDIIEETPK	0	0	2	1	Q08229	Q08229	NBA1	Protein NBA1	1	94.75
ANHTSTSTNKQDDDMYEDIIEETPK	25	2 Phospho (STY)	_ANHTSpTpSTNKQDDDMYEDIIEETPK_		ANHT(0.054)S(0.353)T(0.593)S(0.543)T(0.457)NKQDDDMYEDIIEETPK	0	0	2	1	Q08229	Q08229	NBA1	Protein NBA1	2	125.59
ANHTSTSTNKQDDDMYEDIIEETPK	25	2 Phospho (STY)	_ANHTSTSpTNKQDDDMYEDIIEEpTPK_		ANHT(0.025)S(0.18)T(0.217)S(0.262)T(0.317)NKQDDDMYEDIIEET(1)PK	0	0	2	1	Q08229	Q08229	NBA1	Protein NBA1	2	164.65
ANHTSTSTNKQDDDMYEDIIEETPKK	26	Oxidation (M),Phospho (STY)	_ANHTSTSTNKQDDDM(ox)YEDIIEEpTPKK_	ANHTSTSTNKQDDDM(1)YEDIIEETPKK	ANHTSTSTNKQDDDMYEDIIEET(1)PKK	0	1	1	2	Q08229	Q08229	NBA1	Protein NBA1	1	224.12
ANHTSTSTNKQDDDMYEDIIEETPKK	26	Oxidation (M),Phospho (STY)	_ANHTSTpSTNKQDDDM(ox)YEDIIEETPKK_	ANHTSTSTNKQDDDM(1)YEDIIEETPKK	ANHT(0.034)S(0.056)T(0.072)S(0.419)T(0.419)NKQDDDMYEDIIEETPKK	0	1	1	2	Q08229	Q08229	NBA1	Protein NBA1	2	101.27
ANHTSTSTNKQDDDMYEDIIEETPKK	26	Phospho (STY)	_ANHTSTSTNKQDDDMYEDIIEEpTPKK_		ANHTSTSTNKQDDDMYEDIIEET(1)PKK	0	0	1	2	Q08229	Q08229	NBA1	Protein NBA1	2	256.79
ANHTSTSTNKQDDDMYEDIIEETPKK	26	Phospho (STY)	_ANHTpSTSTNKQDDDMYEDIIEETPKK_		ANHT(0.077)S(0.328)T(0.133)S(0.231)T(0.231)NKQDDDMYEDIIEETPKK	0	0	1	2	Q08229	Q08229	NBA1	Protein NBA1	1	232.68
ANHTSTSTNKQDDDMYEDIIEETPKK	26	Phospho (STY)	_ANHTSpTSTNKQDDDMYEDIIEETPKK_		ANHT(0.052)S(0.309)T(0.479)S(0.08)T(0.08)NKQDDDMYEDIIEETPKK	0	0	1	2	Q08229	Q08229	NBA1	Protein NBA1	1	224.57
ANHTSTSTNKQDDDMYEDIIEETPKK	26	2 Phospho (STY)	_ANHTSTSpTNKQDDDMYEDIIEEpTPKK_		ANHT(0.164)S(0.146)T(0.204)S(0.229)T(0.256)NKQDDDMYEDIIEET(1)PKK	0	0	2	2	Q08229	Q08229	NBA1	Protein NBA1	1	99.228
ANHTSTSTNKQDDDMYEDIIEETPKK	26	2 Phospho (STY)	_ANHTpSTpSTNKQDDDMYEDIIEETPKK_		ANHT(0.072)S(0.467)T(0.46)S(0.551)T(0.451)NKQDDDMYEDIIEETPKK	0	0	2	2	Q08229	Q08229	NBA1	Protein NBA1	1	162.55
ANHTSTSTNKQDDDMYEDIIEETPKK	26	2 Phospho (STY)	_ANHTSpTSTNKQDDDMYEDIIEEpTPKK_		ANHT(0.004)S(0.106)T(0.651)S(0.169)T(0.071)NKQDDDMYEDIIEET(1)PKK	0	0	2	2	Q08229	Q08229	NBA1	Protein NBA1	1	185.05
ANHTSTSTNKQDDDMYEDIIEETPKKTK	28	Phospho (STY)	_ANHTSTSTNKQDDDMYEDIIEEpTPKKTK_		ANHTSTSTNKQDDDMYEDIIEET(0.888)PKKT(0.112)K	0	0	1	3	Q08229	Q08229	NBA1	Protein NBA1	1	63.25
ANHTSTSTNKQDDDMYEDIIEETPKKTK	28	2 Phospho (STY)	_ANHTSpTSTNKQDDDMYEDIIEEpTPKKTK_		ANHT(0.022)S(0.289)T(0.351)S(0.153)T(0.186)NKQDDDMYEDIIEET(0.992)PKKT(0.008)K	0	0	2	3	Q08229	Q08229	NBA1	Protein NBA1	1	138.21
ANHTSTSTNKQDDDMYEDIIEETPKKTK	28	Oxidation (M),Phospho (STY)	_ANHTSTSTNKQDDDM(ox)YEDIIEEpTPKKTK_	ANHTSTSTNKQDDDM(1)YEDIIEETPKKTK	ANHTSTSTNKQDDDMYEDIIEET(0.952)PKKT(0.048)K	0	1	1	3	Q08229	Q08229	NBA1	Protein NBA1	1	66.236
ANHVDDSKLSK	11	Phospho (STY)	_ANHVDDpSKLSK_		ANHVDDS(1)KLSK	0	0	1	1	Q04739	Q04739	GAL83	SNF1 protein kinase subunit beta-3	1	146.77
ANIPPSPR	8	Phospho (STY)	_ANIPPpSPR_		ANIPPS(1)PR	0	0	1	0	P32380	P32380	SPC110	Spindle pole body component 110	12	92.428
ANKKSSETSPDSTPAPSAPASTNAPTNNK	29	2 Phospho (STY)	_ANKKpSSETpSPDSTPAPSAPASTNAPTNNK_		ANKKS(0.687)S(0.308)ET(0.064)S(0.912)PDS(0.013)T(0.016)PAPSAPASTNAPTNNK	0	0	2	2	P53235	P53235	YGR054W	Eukaryotic translation initiation factor 2A	1	136.94
ANKKSSETSPDSTPAPSAPASTNAPTNNK	29	2 Phospho (STY)	_ANKKpSpSETSPDSTPAPSAPASTNAPTNNK_		ANKKS(0.423)S(0.423)ET(0.423)S(0.423)PDS(0.152)T(0.152)PAPS(0.004)APASTNAPTNNK	0	0	2	2	P53235	P53235	YGR054W	Eukaryotic translation initiation factor 2A	1	63.803
ANKKSSETSPDSTPAPSAPASTNAPTNNK	29	2 Phospho (STY)	_ANKKpSSETSPDpSTPAPSAPASTNAPTNNK_		ANKKS(0.274)S(0.274)ET(0.274)S(0.274)PDS(0.451)T(0.451)PAPSAPASTNAPTNNK	0	0	2	2	P53235	P53235	YGR054W	Eukaryotic translation initiation factor 2A	1	78.429
ANKKSSETSPDSTPAPSAPASTNAPTNNK	29	Phospho (STY)	_ANKKpSSETSPDSTPAPSAPASTNAPTNNK_		ANKKS(0.418)S(0.418)ET(0.125)S(0.038)PDSTPAPSAPASTNAPTNNK	0	0	1	2	P53235	P53235	YGR054W	Eukaryotic translation initiation factor 2A	1	112.81
ANKKSSETSPDSTPAPSAPASTNAPTNNK	29	3 Phospho (STY)	_ANKKpSpSEpTSPDSTPAPSAPASTNAPTNNK_		ANKKS(0.508)S(0.508)ET(0.508)S(0.508)PDS(0.508)T(0.452)PAPS(0.006)APASTNAPTNNK	0	0	3	2	P53235	P53235	YGR054W	Eukaryotic translation initiation factor 2A	2	57.351
ANKKSSETSPDSTPAPSAPASTNAPTNNKETSPEEK	36	2 Phospho (STY)	_ANKKpSSETpSPDSTPAPSAPASTNAPTNNKETSPEEK_		ANKKS(0.644)S(0.285)ET(0.11)S(0.953)PDS(0.006)T(0.002)PAPSAPASTNAPTNNKETSPEEK	0	0	2	3	P53235	P53235	YGR054W	Eukaryotic translation initiation factor 2A	1	149.44
ANKPPESPPQSK	12	Phospho (STY)	_ANKPPEpSPPQSK_		ANKPPES(1)PPQSK	0	0	1	1	Q03281	Q03281	HEH2	Inner nuclear membrane protein HEH2	8	175.08
ANKSVSDELDTFLSQSPPTFQQQSK	25	2 Phospho (STY)	_ANKpSVSDELDTFLSQpSPPTFQQQSK_		ANKS(0.849)VS(0.15)DELDT(0.001)FLSQS(0.999)PPT(0.001)FQQQSK	0	0	2	1	P06782	P06782	SNF1	Carbon catabolite-derepressing protein kinase	1	155.83
ANLDKPITEGIASPTSPK	18	2 Phospho (STY)	_ANLDKPITEGIApSPTpSPK_		ANLDKPITEGIAS(0.999)PT(0.003)S(0.998)PK	0	0	2	1	Q01389	Q01389	BCK1	Serine/threonine-protein kinase BCK1/SLK1/SSP31	4	260.51
ANLDKPITEGIASPTSPK	18	Phospho (STY)	_ANLDKPITEGIApSPTSPK_		ANLDKPITEGIAS(0.972)PT(0.023)S(0.005)PK	0	0	1	1	Q01389	Q01389	BCK1	Serine/threonine-protein kinase BCK1/SLK1/SSP31	1	283.44
ANLDKPITEGIASPTSPK	18	Phospho (STY)	_ANLDKPITEGIASPTpSPK_		ANLDKPITEGIAS(0.005)PT(0.218)S(0.777)PK	0	0	1	1	Q01389	Q01389	BCK1	Serine/threonine-protein kinase BCK1/SLK1/SSP31	2	203.2
ANLDKPITEGIASPTSPK	18	Phospho (STY)	_ANLDKPITEGIASPpTSPK_		ANLDKPITEGIAS(0.003)PT(0.639)S(0.358)PK	0	0	1	1	Q01389	Q01389	BCK1	Serine/threonine-protein kinase BCK1/SLK1/SSP31	1	140.51
ANLDKPITEGIASPTSPKSLDSLLSPK	27	3 Phospho (STY)	_ANLDKPITEGIApSPTpSPKpSLDSLLSPK_		ANLDKPITEGIAS(0.997)PT(0.076)S(0.926)PKS(0.992)LDS(0.008)LLSPK	0	0	3	2	Q01389	Q01389	BCK1	Serine/threonine-protein kinase BCK1/SLK1/SSP31	1	193.43
ANLDKPITEGIASPTSPKSLDSLLSPK	27	3 Phospho (STY)	_ANLDKPITEGIApSPpTSPKpSLDSLLSPK_		ANLDKPIT(0.001)EGIAS(0.976)PT(0.751)S(0.327)PKS(0.936)LDS(0.009)LLSPK	0	0	3	2	Q01389	Q01389	BCK1	Serine/threonine-protein kinase BCK1/SLK1/SSP31	1	157.42
ANLDQNLNSPDNNR	14	Phospho (STY)	_ANLDQNLNpSPDNNR_		ANLDQNLNS(1)PDNNR	0	0	1	0	Q00816	Q00816	REG1	Resistance to glucose repression protein 1	1	371.09
ANLDQNLNSPDNNRFPSSTSSSNR	24	Phospho (STY)	_ANLDQNLNpSPDNNRFPSSTSSSNR_		ANLDQNLNS(1)PDNNRFPSSTSSSNR	0	0	1	1	Q00816	Q00816	REG1	Resistance to glucose repression protein 1	1	180.65
ANLLEVDTDGKLTGK	15	Phospho (STY)	_ANLLEVDpTDGKLTGK_		ANLLEVDT(0.711)DGKLT(0.289)GK	0	0	1	1	P42941	P42941	SER2	Phosphoserine phosphatase	1	100.39
ANLLSSSNFEATKK	14	Phospho (STY)	_ANLLSSpSNFEATKK_		ANLLS(0.001)S(0.034)S(0.964)NFEATKK	0	0	1	1	P07256	P07256	COR1	Cytochrome b-c1 complex subunit 1, mitochondrial	1	145.91
ANMAGGSGRPLPSQSQNATLSTSKPVHSQPPSNDKEPK	38	Phospho (STY)	_ANMAGGSGRPLPSQSQNATLSTSKPVHpSQPPSNDKEPK_		ANMAGGSGRPLPSQSQNATLST(0.002)S(0.01)KPVHS(0.98)QPPS(0.007)NDKEPK	0	0	1	3	Q01159	Q01159	CEG1	mRNA-capping enzyme subunit alpha	2	105.6
ANMAGGSGRPLPSQSQNATLSTSKPVHSQPPSNDKEPK	38	Phospho (STY)	_ANMAGGSGRPLPSQSQNATLSTSKPVHSQPPpSNDKEPK_		ANMAGGSGRPLPSQSQNATLST(0.002)S(0.009)KPVHS(0.188)QPPS(0.8)NDKEPK	0	0	1	3	Q01159	Q01159	CEG1	mRNA-capping enzyme subunit alpha	1	112.72
ANMAGGSGRPLPSQSQNATLSTSKPVHSQPPSNDKEPK	38	Phospho (STY)	_ANMAGGpSGRPLPSQSQNATLSTSKPVHSQPPSNDKEPK_		ANMAGGS(0.312)GRPLPS(0.312)QS(0.312)QNAT(0.06)LST(0.002)S(0.002)KPVHSQPPSNDKEPK	0	0	1	3	Q01159	Q01159	CEG1	mRNA-capping enzyme subunit alpha	2	88.242
ANMDNESLSPTPISEK	16	Phospho (STY)	_ANMDNEpSLSPTPISEK_		ANMDNES(1)LSPTPISEK	0	0	1	0	Q08234	Q08234		Uncharacterized ABC transporter ATP-binding protein/permease YOL075C	2	300.51
ANMDNESLSPTPISEK	16	3 Phospho (STY)	_ANMDNEpSLSPpTPIpSEK_		ANMDNES(1)LSPT(1)PIS(1)EK	0	0	3	0	Q08234	Q08234		Uncharacterized ABC transporter ATP-binding protein/permease YOL075C	1	169.67
ANMFDALMNNDGDSD	15	Phospho (STY)	_ANMFDALMNNDGDpSD_		ANMFDALMNNDGDS(1)D	0	0	1	0	P39936	P39936	TIF4632	Eukaryotic initiation factor 4F subunit p130	3	257.81
ANMFDALMNNDGDSD	15	Oxidation (M),Phospho (STY)	_ANMFDALM(ox)NNDGDpSD_	ANM(0.147)FDALM(0.853)NNDGDSD	ANMFDALMNNDGDS(1)D	0	1	1	0	P39936	P39936	TIF4632	Eukaryotic initiation factor 4F subunit p130	1	48.177
ANMFDALMNNDGDSD	15	2 Oxidation (M),Phospho (STY)	_ANM(ox)FDALM(ox)NNDGDpSD_	ANM(1)FDALM(1)NNDGDSD	ANMFDALMNNDGDS(1)D	0	2	1	0	P39936	P39936	TIF4632	Eukaryotic initiation factor 4F subunit p130	1	143.43
ANMLAQGSPAASK	13	Oxidation (M),Phospho (STY)	_ANM(ox)LAQGpSPAASK_	ANM(1)LAQGSPAASK	ANMLAQGS(0.997)PAAS(0.003)K	0	1	1	0	P06782	P06782	SNF1	Carbon catabolite-derepressing protein kinase	1	142.1
ANMLAQGSPAASK	13	Phospho (STY)	_ANMLAQGpSPAASK_		ANMLAQGS(0.999)PAAS(0.001)K	0	0	1	0	P06782	P06782	SNF1	Carbon catabolite-derepressing protein kinase	1	214.11
ANNDGVAVFDEECSFK	16	Phospho (STY)	_ANNDGVAVFDEECpSFK_		ANNDGVAVFDEECS(1)FK	0	0	1	0	Q03640	Q03640	TCB3	Tricalbin-3	1	103.75
ANNFVYVSGQIPYTPDNKPVQGSISEK	27	Phospho (STY)	_ANNFVYVSGQIPYpTPDNKPVQGSISEK_		ANNFVYVSGQIPYT(1)PDNKPVQGSISEK	0	0	1	1	P40185	P40185	MMF1	Protein MMF1, mitochondrial	4	196.93
ANNFVYVSGQIPYTPDNKPVQGSISEK	27	Phospho (STY)	_ANNFVYVSGQIPYTPDNKPVQGpSISEK_		ANNFVYVSGQIPYTPDNKPVQGS(0.749)IS(0.251)EK	0	0	1	1	P40185	P40185	MMF1	Protein MMF1, mitochondrial	2	182.74
ANNPQHSITKDEIK	14	Phospho (STY)	_ANNPQHpSITKDEIK_		ANNPQHS(0.563)IT(0.437)KDEIK	0	0	1	1	Q03558	Q03558	OYE2	NADPH dehydrogenase 2	1	98.868
ANNSIGMAEEEK	12	Phospho (STY)	_ANNpSIGMAEEEK_		ANNS(1)IGMAEEEK	0	0	1	0	P34246	P34246	MTC2	Maintenance of telomere capping protein 2	1	185.2
ANNSIGMAEEEKQEPESK	18	Phospho (STY)	_ANNpSIGMAEEEKQEPESK_		ANNS(1)IGMAEEEKQEPESK	0	0	1	1	P34246	P34246	MTC2	Maintenance of telomere capping protein 2	2	173.78
ANNSIGMAEEEKQEPESK	18	Oxidation (M),Phospho (STY)	_ANNpSIGM(ox)AEEEKQEPESK_	ANNSIGM(1)AEEEKQEPESK	ANNS(1)IGMAEEEKQEPESK	0	1	1	1	P34246	P34246	MTC2	Maintenance of telomere capping protein 2	1	129.77
ANNSIGMAEEEKQEPESKR	19	Phospho (STY)	_ANNSIGMAEEEKQEPEpSKR_		ANNSIGMAEEEKQEPES(1)KR	0	0	1	2	P34246	P34246	MTC2	Maintenance of telomere capping protein 2	1	96.679
ANNSIGMAEEEKQEPESKR	19	Phospho (STY)	_ANNpSIGMAEEEKQEPESKR_		ANNS(1)IGMAEEEKQEPESKR	0	0	1	2	P34246	P34246	MTC2	Maintenance of telomere capping protein 2	1	150.83
ANNSIGMAEEEKQEPESKR	19	2 Phospho (STY)	_ANNpSIGMAEEEKQEPEpSKR_		ANNS(1)IGMAEEEKQEPES(1)KR	0	0	2	2	P34246	P34246	MTC2	Maintenance of telomere capping protein 2	1	178.15
ANNSPSKNEEEEKNEK	16	Phospho (STY)	_ANNSPpSKNEEEEKNEK_		ANNS(0.035)PS(0.965)KNEEEEKNEK	0	0	1	2	P52488	P52488	UBA2	Ubiquitin-activating enzyme E1-like	1	121.82
ANNSQESNNATSSTSQGTR	19	Phospho (STY)	_ANNpSQESNNATSSTSQGTR_		ANNS(1)QESNNATSSTSQGTR	0	0	1	0	P39001	P39001	UME6	Transcriptional regulatory protein UME6	1	307.57
ANPSTNPTLNNNMSAATTNSSSR	23	Phospho (STY)	_ANPSTNPTLNNNMSAATTNSpSSR_		ANPSTNPTLNNNMSAAT(0.002)T(0.011)NS(0.152)S(0.417)S(0.417)R	0	0	1	0	P0CE41	P0CE41	HAP1	Heme-responsive zinc finger transcription factor HAP1	1	66.432
ANQPSASSSSMSAK	14	Phospho (STY)	_ANQPSASSSSMpSAK_		ANQPSASS(0.001)S(0.016)S(0.399)MS(0.584)AK	0	0	1	0	P22216	P22216	RAD53	Serine/threonine-protein kinase RAD53	1	99.451
ANRIYDFFQSQNWM	14	Oxidation (M),2 Phospho (STY)	_ANRIpYDFFQpSQNWM(ox)_	ANRIYDFFQSQNWM(1)	ANRIY(1)DFFQS(1)QNWM	0	1	2	1	Q02336	Q02336	ADA2	Transcriptional adapter 2	1	43.297
ANSDCNDKTDCNANNDCSNESDCNAK	26	Phospho (STY)	_ANpSDCNDKTDCNANNDCSNESDCNAK_		ANS(0.5)DCNDKT(0.5)DCNANNDCSNESDCNAK	0	0	1	1	Q08732	Q08732	HRK1	Serine/threonine-protein kinase HRK1	1	65.423
ANSDEPSDAEKKPVSK	16	2 Phospho (STY)	_ANpSDEPpSDAEKKPVSK_		ANS(1)DEPS(1)DAEKKPVSK	0	0	2	2	Q08281	Q08281	RTC1	Restriction of telomere capping protein 1	3	187.57
ANSDEPSDAEKKPVSK	16	Phospho (STY)	_ANpSDEPSDAEKKPVSK_		ANS(0.894)DEPS(0.106)DAEKKPVSK	0	0	1	2	Q08281	Q08281	RTC1	Restriction of telomere capping protein 1	3	95.227
ANSDTSDGTSTFR	13	2 Phospho (STY)	_ANpSDTpSDGTSTFR_		ANS(1)DT(0.011)S(0.98)DGT(0.007)S(0.002)TFR	0	0	2	0	Q02948	Q02948	VPS30	Vacuolar protein sorting-associated protein 30	2	125.75
ANSEPPTPAGTPNVPTR	17	Phospho (STY)	_ANpSEPPTPAGTPNVPTR_		ANS(0.994)EPPT(0.006)PAGTPNVPTR	0	0	1	0	P40563	P40563	AIM21	Altered inheritance of mitochondria protein 21	2	102.9
ANSESAFTGSLNK	13	Phospho (STY)	_ANpSESAFTGSLNK_		ANS(1)ESAFTGSLNK	0	0	1	0	P07866	P07866	LTE1	Guanine nucleotide exchange factor LTE1	2	305.82
ANSESAFTGSLNKK	14	2 Phospho (STY)	_ANpSESAFTGpSLNKK_		ANS(1)ESAFT(0.007)GS(0.993)LNKK	0	0	2	1	P07866	P07866	LTE1	Guanine nucleotide exchange factor LTE1	1	127.88
ANSESAFTGSLNKK	14	Phospho (STY)	_ANpSESAFTGSLNKK_		ANS(1)ESAFTGSLNKK	0	0	1	1	P07866	P07866	LTE1	Guanine nucleotide exchange factor LTE1	1	338.56
ANSFAHTTNSK	11	Phospho (STY)	_ANpSFAHTTNSK_		ANS(1)FAHTTNSK	0	0	1	0	P36002	P36002	PTK1	Serine/threonine-protein kinase PTK1/STK1	1	90.966
ANSFAHTTNSKR	12	2 Phospho (STY)	_ANpSFAHTTNpSKR_		ANS(1)FAHT(0.018)T(0.343)NS(0.639)KR	0	0	2	1	P36002	P36002	PTK1	Serine/threonine-protein kinase PTK1/STK1	1	112.82
ANSFAHTTNSKR	12	2 Phospho (STY)	_ANpSFAHTpTNSKR_		ANS(1)FAHT(0.107)T(0.638)NS(0.256)KR	0	0	2	1	P36002	P36002	PTK1	Serine/threonine-protein kinase PTK1/STK1	1	63.546
ANSFAHTTNSKR	12	2 Phospho (STY),Acetyl (N-term)	_(ac)ANSFAHpTpTNSKR_		ANS(0.01)FAHT(0.669)T(0.73)NS(0.591)KR	1	0	2	1	P36002	P36002	PTK1	Serine/threonine-protein kinase PTK1/STK1	1	40.516
ANSFAHTTNSKR	12	Phospho (STY)	_ANSFAHTTNpSKR_		ANSFAHT(0.054)T(0.269)NS(0.677)KR	0	0	1	1	P36002	P36002	PTK1	Serine/threonine-protein kinase PTK1/STK1	1	91.657
ANSFAHTTNSKR	12	Phospho (STY)	_ANpSFAHTTNSKR_		ANS(1)FAHTTNSKR	0	0	1	1	P36002	P36002	PTK1	Serine/threonine-protein kinase PTK1/STK1	1	92.265
ANSFEPQSWQK	11	2 Phospho (STY)	_ANpSFEPQpSWQK_		ANS(1)FEPQS(1)WQK	0	0	2	0	Q06628	Q06628	ATG13	Autophagy-related protein 13	1	207.52
ANSFEPQSWQK	11	Phospho (STY)	_ANpSFEPQSWQK_		ANS(1)FEPQSWQK	0	0	1	0	Q06628	Q06628	ATG13	Autophagy-related protein 13	2	244.42
ANSFEPQSWQK	11	Phospho (STY)	_ANSFEPQpSWQK_		ANSFEPQS(1)WQK	0	0	1	0	Q06628	Q06628	ATG13	Autophagy-related protein 13	2	202.27
ANSFEPQSWQKK	12	2 Phospho (STY)	_ANpSFEPQpSWQKK_		ANS(1)FEPQS(1)WQKK	0	0	2	1	Q06628	Q06628	ATG13	Autophagy-related protein 13	2	206.66
ANSFEPQSWQKK	12	Phospho (STY)	_ANSFEPQpSWQKK_		ANSFEPQS(1)WQKK	0	0	1	1	Q06628	Q06628	ATG13	Autophagy-related protein 13	1	180.95
ANSFTQLAQNQQFPGSGK	18	Phospho (STY)	_ANpSFTQLAQNQQFPGSGK_		ANS(0.943)FT(0.057)QLAQNQQFPGSGK	0	0	1	0	P53953	P53953	SFB2	SED5-binding protein 2	1	180.64
ANSIPSVIGAQEPPQEASPAEEATK	25	Phospho (STY)	_ANSIPSVIGAQEPPQEApSPAEEATK_		ANSIPSVIGAQEPPQEAS(0.968)PAEEAT(0.032)K	0	0	1	0	P14922	P14922	CYC8	General transcriptional corepressor CYC8	2	72.37
ANSLSFAIGASSLR	14	Phospho (STY)	_ANpSLSFAIGASSLR_		ANS(1)LSFAIGASSLR	0	0	1	0	Q12043	Q12043	TGL5	Lipase 5	1	149.37
ANSNEDGESVSSIQESPK	18	Phospho (STY)	_ANSNEDGESVSSIQEpSPK_		ANSNEDGESVSSIQES(1)PK	0	0	1	0	P34216	P34216	EDE1	EH domain-containing and endocytosis protein 1	1	360.06
ANSNEDGESVSSIQESPK	18	Phospho (STY)	_ANSNEDGEpSVSSIQESPK_		ANSNEDGES(1)VSSIQESPK	0	0	1	0	P34216	P34216	EDE1	EH domain-containing and endocytosis protein 1	3	460.58
ANSNEDGESVSSIQESPK	18	Phospho (STY)	_ANpSNEDGESVSSIQESPK_		ANS(1)NEDGESVSSIQESPK	0	0	1	0	P34216	P34216	EDE1	EH domain-containing and endocytosis protein 1	4	452.76
ANSNEDGESVSSIQESPK	18	Phospho (STY)	_ANSNEDGESVSpSIQESPK_		ANSNEDGESVS(0.08)S(0.92)IQESPK	0	0	1	0	P34216	P34216	EDE1	EH domain-containing and endocytosis protein 1	1	230.48
ANSNEDGESVSSIQESPK	18	2 Phospho (STY)	_ANSNEDGEpSVSpSIQESPK_		ANSNEDGES(1)VS(0.023)S(0.977)IQESPK	0	0	2	0	P34216	P34216	EDE1	EH domain-containing and endocytosis protein 1	2	314.9
ANSNEDGESVSSIQESPK	18	2 Phospho (STY)	_ANSNEDGEpSVSSIQEpSPK_		ANSNEDGES(1)VSSIQES(1)PK	0	0	2	0	P34216	P34216	EDE1	EH domain-containing and endocytosis protein 1	4	371.07
ANSNEDGESVSSIQESPK	18	2 Phospho (STY)	_ANpSNEDGESVSpSIQESPK_		ANS(1)NEDGESVS(0.04)S(0.96)IQESPK	0	0	2	0	P34216	P34216	EDE1	EH domain-containing and endocytosis protein 1	1	272.71
ANSNEDGESVSSIQESPK	18	2 Phospho (STY)	_ANpSNEDGESVSSIQEpSPK_		ANS(1)NEDGESVSSIQES(1)PK	0	0	2	0	P34216	P34216	EDE1	EH domain-containing and endocytosis protein 1	4	410.18
ANSNEDGESVSSIQESPK	18	2 Phospho (STY)	_ANpSNEDGEpSVSSIQESPK_		ANS(1)NEDGES(0.978)VS(0.022)SIQESPK	0	0	2	0	P34216	P34216	EDE1	EH domain-containing and endocytosis protein 1	3	388.81
ANSNEDGESVSSIQESPK	18	2 Phospho (STY)	_ANSNEDGESVSpSIQEpSPK_		ANSNEDGESVS(0.029)S(0.971)IQES(1)PK	0	0	2	0	P34216	P34216	EDE1	EH domain-containing and endocytosis protein 1	2	341.1
ANSNEDGESVSSIQESPK	18	4 Phospho (STY)	_ANpSNEDGEpSVSpSIQEpSPK_		ANS(1)NEDGES(0.987)VS(0.332)S(0.681)IQES(1)PK	0	0	4	0	P34216	P34216	EDE1	EH domain-containing and endocytosis protein 1	1	149.93
ANSNEDGESVSSIQESPK	18	3 Phospho (STY)	_ANpSNEDGESVSpSIQEpSPK_		ANS(1)NEDGESVS(0.044)S(0.956)IQES(1)PK	0	0	3	0	P34216	P34216	EDE1	EH domain-containing and endocytosis protein 1	1	310.96
ANSNEDGESVSSIQESPK	18	3 Phospho (STY)	_ANpSNEDGEpSVSpSIQESPK_		ANS(1)NEDGES(0.996)VS(0.164)S(0.497)IQES(0.343)PK	0	0	3	0	P34216	P34216	EDE1	EH domain-containing and endocytosis protein 1	1	133.16
ANSNEDGESVSSIQESPK	18	3 Phospho (STY)	_ANpSNEDGEpSVSSIQEpSPK_		ANS(0.994)NEDGES(0.757)VS(0.34)S(0.423)IQES(0.486)PK	0	0	3	0	P34216	P34216	EDE1	EH domain-containing and endocytosis protein 1	1	100.02
ANSNEDGESVSSIQESPKISAQPK	24	2 Phospho (STY)	_ANSNEDGEpSVSSIQEpSPKISAQPK_		ANSNEDGES(0.988)VS(0.012)SIQES(0.999)PKIS(0.001)AQPK	0	0	2	1	P34216	P34216	EDE1	EH domain-containing and endocytosis protein 1	2	243.74
ANSNEDGESVSSIQESPKISAQPK	24	2 Phospho (STY)	_ANpSNEDGESVSSIQEpSPKISAQPK_		ANS(1)NEDGESVSSIQES(0.999)PKIS(0.001)AQPK	0	0	2	1	P34216	P34216	EDE1	EH domain-containing and endocytosis protein 1	1	321.18
ANSNEDGESVSSIQESPKISAQPK	24	2 Phospho (STY)	_ANSNEDGESVSpSIQEpSPKISAQPK_		ANSNEDGES(0.006)VS(0.482)S(0.512)IQES(0.999)PKIS(0.001)AQPK	0	0	2	1	P34216	P34216	EDE1	EH domain-containing and endocytosis protein 1	1	217.63
ANSNEDGESVSSIQESPKISAQPK	24	Phospho (STY)	_ANSNEDGESVSSIQEpSPKISAQPK_		ANSNEDGESVSSIQES(0.999)PKIS(0.001)AQPK	0	0	1	1	P34216	P34216	EDE1	EH domain-containing and endocytosis protein 1	2	317.65
ANSNEDGESVSSIQESPKISAQPK	24	3 Phospho (STY)	_ANSNEDGEpSVSpSIQEpSPKISAQPK_		ANSNEDGES(0.999)VS(0.052)S(0.949)IQES(0.999)PKIS(0.001)AQPK	0	0	3	1	P34216	P34216	EDE1	EH domain-containing and endocytosis protein 1	2	141.04
ANSNEDGESVSSIQESPKISAQPK	24	3 Phospho (STY)	_ANSNEDGEpSVpSSIQEpSPKISAQPK_		ANS(0.004)NEDGES(0.987)VS(0.531)S(0.531)IQES(0.91)PKIS(0.038)AQPK	0	0	3	1	P34216	P34216	EDE1	EH domain-containing and endocytosis protein 1	1	50.891
ANSNEDGESVSSIQESPKISAQPK	24	4 Phospho (STY)	_ANSNEDGEpSVpSpSIQESPKIpSAQPK_		ANS(0.105)NEDGES(0.898)VS(0.788)S(0.788)IQES(0.422)PKIS(0.998)AQPK	0	0	4	1	P34216	P34216	EDE1	EH domain-containing and endocytosis protein 1	1	41.911
ANSNEDGESVSSIQESPKISAQPK	24	4 Phospho (STY)	_ANpSNEDGEpSVSpSIQEpSPKISAQPK_		ANS(1)NEDGES(0.865)VS(0.162)S(0.973)IQES(0.997)PKIS(0.003)AQPK	0	0	4	1	P34216	P34216	EDE1	EH domain-containing and endocytosis protein 1	1	190.64
ANSPKKPSDGTGVSASDTPK	20	Phospho (STY)	_ANpSPKKPSDGTGVSASDTPK_		ANS(0.999)PKKPS(0.001)DGTGVSASDTPK	0	0	1	2	P50105	P50105	TAF4	Transcription initiation factor TFIID subunit 4	1	125.98
ANSQGSPVAPSPNHR	15	2 Phospho (STY)	_ANpSQGSPVAPpSPNHR_		ANS(1)QGSPVAPS(1)PNHR	0	0	2	0	Q12110	Q12110		Uncharacterized protein YLR049C	1	120.52
ANSQGSPVAPSPNHR	15	Phospho (STY)	_ANSQGpSPVAPSPNHR_		ANSQGS(1)PVAPSPNHR	0	0	1	0	Q12110	Q12110		Uncharacterized protein YLR049C	1	137.85
ANSQGSPVAPSPNHR	15	Phospho (STY)	_ANSQGSPVAPpSPNHR_		ANSQGSPVAPS(1)PNHR	0	0	1	0	Q12110	Q12110		Uncharacterized protein YLR049C	1	244.86
ANSQGSPVAPSPNHR	15	Phospho (STY)	_ANpSQGSPVAPSPNHR_		ANS(1)QGSPVAPSPNHR	0	0	1	0	Q12110	Q12110		Uncharacterized protein YLR049C	1	305.8
ANSSANLAAKSSTSLSNLPAVK	22	3 Phospho (STY)	_ANpSSANLAAKpSSTpSLSNLPAVK_		ANS(0.975)S(0.025)ANLAAKS(0.866)S(0.118)T(0.142)S(0.823)LS(0.052)NLPAVK	0	0	3	1	P32386	P32386	YBT1	ATP-dependent bile acid permease	1	173.09
ANSSDTIYFRPK	12	Phospho (STY)	_ANpSSDTIYFRPK_		ANS(0.96)S(0.04)DTIYFRPK	0	0	1	1	P36003	P36003	NNK1	Nitrogen network kinase 1	1	219.01
ANSSEVSQSPPPNNSFESSMDSQFSYAHSNK	31	Phospho (STY)	_ANpSSEVSQSPPPNNSFESSMDSQFSYAHSNK_		ANS(0.286)S(0.246)EVS(0.213)QS(0.213)PPPNNS(0.032)FES(0.005)S(0.005)MDSQFSYAHSNK	0	0	1	0	P38213	P38213	DSF2	Protein DSF2	1	68.43
ANSSFLESSSSLISVSDENGEK	22	3 Phospho (STY)	_ANSSFLESpSSpSLIpSVSDENGEK_		ANS(0.007)S(0.062)FLES(0.364)S(0.568)S(0.09)S(0.913)LIS(0.994)VS(0.001)DENGEK	0	0	3	0	P38853	P38853	KEL1	Kelch repeat-containing protein 1	3	183.24
ANSSFLESSSSLISVSDENGEK	22	3 Phospho (STY)	_ANSpSFLESSpSSLIpSVSDENGEK_		ANS(0.077)S(0.842)FLES(0.077)S(0.012)S(0.873)S(0.131)LIS(0.988)VS(0.001)DENGEK	0	0	3	0	P38853	P38853	KEL1	Kelch repeat-containing protein 1	1	200.68
ANSSFLESSSSLISVSDENGEK	22	3 Phospho (STY)	_ANSpSFLESSSpSLIpSVSDENGEK_		ANS(0.057)S(0.555)FLES(0.272)S(0.14)S(0.08)S(0.966)LIS(0.927)VS(0.002)DENGEK	0	0	3	0	P38853	P38853	KEL1	Kelch repeat-containing protein 1	3	181.84
ANSSFLESSSSLISVSDENGEK	22	3 Phospho (STY)	_ANSSFLEpSpSpSSLISVSDENGEK_		ANS(0.059)S(0.129)FLES(0.632)S(0.637)S(0.639)S(0.637)LIS(0.254)VS(0.014)DENGEK	0	0	3	0	P38853	P38853	KEL1	Kelch repeat-containing protein 1	1	52.72
ANSSFLESSSSLISVSDENGEK	22	3 Phospho (STY)	_ANSSFLEpSSSpSLIpSVSDENGEK_		ANS(0.002)S(0.024)FLES(0.897)S(0.077)S(0.056)S(0.944)LIS(0.996)VS(0.004)DENGEK	0	0	3	0	P38853	P38853	KEL1	Kelch repeat-containing protein 1	1	218.42
ANSSFLESSSSLISVSDENGEK	22	2 Phospho (STY)	_ANSSFLESSpSSLIpSVSDENGEK_		ANSSFLES(0.037)S(0.134)S(0.484)S(0.345)LIS(0.998)VS(0.002)DENGEK	0	0	2	0	P38853	P38853	KEL1	Kelch repeat-containing protein 1	3	166.38
ANSSFLESSSSLISVSDENGEK	22	2 Phospho (STY)	_ANSSFLESSSpSLIpSVSDENGEK_		ANSS(0.002)FLES(0.002)S(0.106)S(0.143)S(0.748)LIS(0.99)VS(0.009)DENGEK	0	0	2	0	P38853	P38853	KEL1	Kelch repeat-containing protein 1	1	147.49
ANSSFLESSSSLISVSDENGEK	22	2 Phospho (STY)	_ANSSFLESpSSpSLISVSDENGEK_		ANS(0.016)S(0.081)FLES(0.395)S(0.499)S(0.122)S(0.885)LISVSDENGEK	0	0	2	0	P38853	P38853	KEL1	Kelch repeat-containing protein 1	2	104.77
ANSSFLESSSSLISVSDENGEK	22	2 Phospho (STY)	_ANSSFLEpSSSpSLISVSDENGEK_		ANSS(0.001)FLES(0.644)S(0.353)S(0.011)S(0.989)LIS(0.001)VSDENGEK	0	0	2	0	P38853	P38853	KEL1	Kelch repeat-containing protein 1	1	144.31
ANSSFLESSSSLISVSDENGEK	22	2 Phospho (STY)	_ANSSFLESSSSLIpSVpSDENGEK_		ANSSFLES(0.002)S(0.019)S(0.101)S(0.138)LIS(0.742)VS(0.998)DENGEK	0	0	2	0	P38853	P38853	KEL1	Kelch repeat-containing protein 1	4	169.7
ANSSFLESSSSLISVSDENGEK	22	Phospho (STY)	_ANSpSFLESSSSLISVSDENGEK_		ANS(0.138)S(0.862)FLESSSSLISVSDENGEK	0	0	1	0	P38853	P38853	KEL1	Kelch repeat-containing protein 1	1	212.24
ANSSFLESSSSLISVSDENGEK	22	Phospho (STY)	_ANSSFLESSSpSLISVSDENGEK_		ANS(0.019)S(0.086)FLES(0.033)S(0.153)S(0.106)S(0.603)LISVSDENGEK	0	0	1	0	P38853	P38853	KEL1	Kelch repeat-containing protein 1	1	136.77
ANSSFLESSSSLISVSDENGEK	22	Phospho (STY)	_ANSSFLESpSSSLISVSDENGEK_		ANSSFLES(0.29)S(0.5)S(0.173)S(0.036)LISVSDENGEK	0	0	1	0	P38853	P38853	KEL1	Kelch repeat-containing protein 1	1	129.52
ANSSFLESSSSLISVSDENGEK	22	Phospho (STY)	_ANSSFLESSSSLISVpSDENGEK_		ANSSFLESSSSLIS(0.496)VS(0.504)DENGEK	0	0	1	0	P38853	P38853	KEL1	Kelch repeat-containing protein 1	3	375.11
ANSSPTTNIDHLK	13	Phospho (STY)	_ANSpSPTTNIDHLK_		ANS(0.171)S(0.724)PT(0.103)T(0.003)NIDHLK	0	0	1	0	P40343	P40343	VPS27	Vacuolar protein sorting-associated protein 27	1	89.911
ANSSPTTNIDHLK	13	Phospho (STY)	_ANpSSPTTNIDHLK_		ANS(0.668)S(0.331)PTTNIDHLK	0	0	1	0	P40343	P40343	VPS27	Vacuolar protein sorting-associated protein 27	1	101.39
ANSSQGSLMYSPSVEALPIDPVVPQVHETGYNDFGNK	37	2 Phospho (STY)	_ANpSpSQGSLMYSPSVEALPIDPVVPQVHETGYNDFGNK_		ANS(0.418)S(0.337)QGS(0.338)LMY(0.301)S(0.337)PS(0.268)VEALPIDPVVPQVHETGYNDFGNK	0	0	2	0	P48415	P48415	SEC16	COPII coat assembly protein SEC16	1	86.628
ANSSTLIHQLSR	12	Phospho (STY)	_ANSSpTLIHQLSR_		ANS(0.3)S(0.3)T(0.4)LIHQLSR	0	0	1	0	P32488	P32488	ISF1	Increasing suppression factor 1	1	61.732
ANSSTLIHQLSR	12	Phospho (STY)	_ANSpSTLIHQLSR_		ANS(0.372)S(0.496)T(0.131)LIHQLS(0.001)R	0	0	1	0	P32488	P32488	ISF1	Increasing suppression factor 1	1	42.947
ANSSTSSENPSLTPFDIESNNDR	23	Phospho (STY)	_ANpSSTSSENPSLTPFDIESNNDR_		ANS(0.758)S(0.081)T(0.081)S(0.081)SENPSLTPFDIESNNDR	0	0	1	0	P10961	P10961	HSF1	Heat shock factor protein	1	352.05
ANSSTSSENPSLTPFDIESNNDR	23	Phospho (STY)	_ANSSTSSENPpSLTPFDIESNNDR_		ANS(0.031)S(0.036)T(0.197)S(0.194)S(0.194)ENPS(0.297)LT(0.051)PFDIESNNDR	0	0	1	0	P10961	P10961	HSF1	Heat shock factor protein	1	50.757
ANSSTSSENPSLTPFDIESNNDR	23	2 Phospho (STY)	_ANSSTpSpSENPSLTPFDIESNNDR_		ANS(0.028)S(0.058)T(0.251)S(0.842)S(0.82)ENPS(0.001)LTPFDIESNNDR	0	0	2	0	P10961	P10961	HSF1	Heat shock factor protein	2	114.68
ANSSTSSENPSLTPFDIESNNDR	23	2 Phospho (STY)	_ANSSpTpSSENPSLTPFDIESNNDR_		ANS(0.129)S(0.157)T(0.612)S(0.548)S(0.548)ENPS(0.005)LTPFDIESNNDR	0	0	2	0	P10961	P10961	HSF1	Heat shock factor protein	3	91.128
ANSSTSSENPSLTPFDIESNNDR	23	2 Phospho (STY)	_ANpSSTpSSENPSLTPFDIESNNDR_		ANS(0.884)S(0.14)T(0.194)S(0.719)S(0.063)ENPSLTPFDIESNNDR	0	0	2	0	P10961	P10961	HSF1	Heat shock factor protein	1	165.38
ANSSTSSENPSLTPFDIESNNDRK	24	2 Phospho (STY)	_ANSSpTpSSENPSLTPFDIESNNDRK_		ANS(0.19)S(0.19)T(0.529)S(0.475)S(0.475)ENPS(0.137)LT(0.002)PFDIESNNDRK	0	0	2	1	P10961	P10961	HSF1	Heat shock factor protein	1	67.413
ANSSTSSENPSLTPFDIESNNDRK	24	2 Phospho (STY)	_ANSSTpSpSENPSLTPFDIESNNDRK_		ANS(0.08)S(0.08)T(0.206)S(0.813)S(0.813)ENPS(0.007)LT(0.001)PFDIESNNDRK	0	0	2	1	P10961	P10961	HSF1	Heat shock factor protein	1	72.302
ANSSTSSENPSLTPFDIESNNDRK	24	2 Phospho (STY)	_ANpSSpTSSENPSLTPFDIESNNDRK_		ANS(0.805)S(0.191)T(0.576)S(0.365)S(0.063)ENPSLTPFDIESNNDRK	0	0	2	1	P10961	P10961	HSF1	Heat shock factor protein	3	156.72
ANSSTSSENPSLTPFDIESNNDRK	24	Phospho (STY)	_ANpSSTSSENPSLTPFDIESNNDRK_		ANS(0.97)S(0.009)T(0.019)S(0.002)SENPSLTPFDIESNNDRK	0	0	1	1	P10961	P10961	HSF1	Heat shock factor protein	2	304.17
ANSSTSSENPSLTPFDIESNNDRK	24	Phospho (STY)	_ANSSpTSSENPSLTPFDIESNNDRK_		ANS(0.303)S(0.093)T(0.538)S(0.05)S(0.015)ENPSLTPFDIESNNDRK	0	0	1	1	P10961	P10961	HSF1	Heat shock factor protein	1	132.67
ANSSTTTLDAIKPNSK	16	2 Phospho (STY)	_ANSpSTTpTLDAIKPNSK_		ANS(0.046)S(0.859)T(0.099)T(0.001)T(0.994)LDAIKPNSK	0	0	2	1	P38809	P38809	YHR097C	Uncharacterized protein YHR097C	1	159.14
ANSSTTTLDAIKPNSK	16	2 Phospho (STY)	_ANpSpSTTTLDAIKPNSK_		ANS(1)S(0.675)T(0.324)T(0.001)TLDAIKPNSK	0	0	2	1	P38809	P38809	YHR097C	Uncharacterized protein YHR097C	2	205.98
ANSSTTTLDAIKPNSK	16	Phospho (STY)	_ANSSTTpTLDAIKPNSK_		ANSST(0.003)T(0.096)T(0.897)LDAIKPNS(0.004)K	0	0	1	1	P38809	P38809	YHR097C	Uncharacterized protein YHR097C	1	70.917
ANSSTTTLDAIKPNSK	16	Phospho (STY)	_ANSpSTTTLDAIKPNSK_		ANS(0.03)S(0.758)T(0.166)T(0.038)T(0.009)LDAIKPNSK	0	0	1	1	P38809	P38809	YHR097C	Uncharacterized protein YHR097C	1	62.362
ANSSTTTLDAIKPNSK	16	Phospho (STY)	_ANSSpTTTLDAIKPNSK_		ANS(0.064)S(0.395)T(0.487)T(0.048)T(0.005)LDAIKPNSK	0	0	1	1	P38809	P38809	YHR097C	Uncharacterized protein YHR097C	1	75.122
ANSSTTTLDAIKPNSK	16	Phospho (STY)	_ANpSSTTTLDAIKPNSK_		ANS(0.988)S(0.012)TTTLDAIKPNSK	0	0	1	1	P38809	P38809	YHR097C	Uncharacterized protein YHR097C	1	245.97
ANSTKSENNDQNDVDEESEEKEIEQVK	27	Phospho (STY)	_ANpSTKSENNDQNDVDEESEEKEIEQVK_		ANS(0.442)T(0.322)KS(0.236)ENNDQNDVDEESEEKEIEQVK	0	0	1	2	Q12191	Q12191	BUG1	Binder of USO1 and GRH1 protein 1	1	133.62
ANSTKSENNDQNDVDEESEEKEIEQVK	27	2 Phospho (STY)	_ANSTKpSENNDQNDVDEEpSEEKEIEQVK_		ANS(0.013)T(0.01)KS(0.976)ENNDQNDVDEES(1)EEKEIEQVK	0	0	2	2	Q12191	Q12191	BUG1	Binder of USO1 and GRH1 protein 1	1	268.11
ANSTKSENNDQNDVDEESEEKEIEQVK	27	2 Phospho (STY)	_ANpSTKpSENNDQNDVDEESEEKEIEQVK_		ANS(0.96)T(0.04)KS(1)ENNDQNDVDEESEEKEIEQVK	0	0	2	2	Q12191	Q12191	BUG1	Binder of USO1 and GRH1 protein 1	1	233.05
ANSTSTLEGNEK	12	Phospho (STY)	_ANpSTSTLEGNEK_		ANS(0.998)T(0.002)STLEGNEK	0	0	1	0	Q99247	Q99247		Uncharacterized WD repeat-containing protein YOL087C	1	191.51
ANSTTLGGLFR	11	Phospho (STY)	_ANpSTTLGGLFR_		ANS(0.961)T(0.039)TLGGLFR	0	0	1	0	P38750	P38750	YHL008C	Uncharacterized transporter YHL008C	1	101.56
ANTGCLSPGAFLSK	14	Phospho (STY)	_ANTGCLpSPGAFLSK_		ANTGCLS(1)PGAFLSK	0	0	1	0	P38985	P38985	SRP14	Signal recognition particle subunit SRP14	3	379.19
ANTGCLSPGAFLSK	14	Phospho (STY),Acetyl (N-term)	_(ac)ANTGCLpSPGAFLSK_		ANTGCLS(1)PGAFLSK	1	0	1	0	P38985	P38985	SRP14	Signal recognition particle subunit SRP14	1	257.37
ANTGEENISSGTVEEILEK	19	Phospho (STY)	_ANpTGEENISSGTVEEILEK_		ANT(1)GEENISSGTVEEILEK	0	0	1	0	Q12246	Q12246	LCB4	Sphingoid long chain base kinase 4	1	98.533
ANTGGSTCSLASPTIAQTIQQSNIK	25	2 Phospho (STY)	_ANpTGGpSTCSLASPTIAQTIQQSNIK_		ANT(0.667)GGS(0.85)T(0.47)CS(0.013)LASPTIAQTIQQSNIK	0	0	2	0	P33306	P33306	BCK2	Protein BCK2	1	158.8
ANTGGSTCSLASPTIAQTIQQSNIK	25	Phospho (STY)	_ANTGGpSTCSLASPTIAQTIQQSNIK_		ANT(0.322)GGS(0.496)T(0.156)CS(0.026)LASPTIAQTIQQSNIK	0	0	1	0	P33306	P33306	BCK2	Protein BCK2	1	168.78
ANTGGSTCSLASPTIAQTIQQSNIK	25	Phospho (STY)	_ANpTGGSTCSLASPTIAQTIQQSNIK_		ANT(0.934)GGS(0.058)T(0.008)CSLASPTIAQTIQQSNIK	0	0	1	0	P33306	P33306	BCK2	Protein BCK2	1	225.27
ANTGPSATATTHGHINVK	18	Phospho (STY)	_ANpTGPSATATTHGHINVK_		ANT(0.997)GPS(0.003)ATATTHGHINVK	0	0	1	0	Q07653	Q07653	HBT1	Protein HBT1	1	120.41
ANTSTTIKEPVK	12	Phospho (STY)	_ANTpSTTIKEPVK_		ANT(0.009)S(0.936)T(0.055)T(0.001)IKEPVK	0	0	1	1	Q08237	Q08237	REX4	RNA exonuclease 4	1	130.47
ANTSTTIKEPVKVGISEDTR	20	Phospho (STY)	_ANTpSTTIKEPVKVGISEDTR_		ANT(0.179)S(0.654)T(0.129)T(0.039)IKEPVKVGISEDTR	0	0	1	2	Q08237	Q08237	REX4	RNA exonuclease 4	1	100.23
ANTVERISPDIR	12	Phospho (STY)	_ANTVERIpSPDIR_		ANT(0.003)VERIS(0.997)PDIR	0	0	1	1	P39944	P39944	UBP5	Ubiquitin carboxyl-terminal hydrolase 5	1	46.318
ANVCSFSK	8	Phospho (STY)	_ANVCpSFSK_		ANVCS(0.994)FS(0.006)K	0	0	1	0	Q03824	Q03824	INP2	Inheritance of peroxisomes protein 2	1	147.73
ANVNETASHNEIFYAR	16	Phospho (STY)	_ANVNETApSHNEIFYAR_		ANVNET(0.033)AS(0.967)HNEIFYAR	0	0	1	0	P38439	P38439	LEO1	RNA polymerase-associated protein LEO1	1	116.98
ANVPVPGSVTTVTQIYSEEDSSSTAGSSLDDR	32	Phospho (STY)	_ANVPVPGSVTTVTQIYpSEEDSSSTAGSSLDDR_		ANVPVPGS(0.005)VT(0.005)T(0.005)VT(0.004)QIY(0.004)S(0.975)EEDS(0.001)SSTAGSSLDDR	0	0	1	0	P22211	P22211	NPR1	Nitrogen permease reactivator protein	1	111.75
ANVPVPGSVTTVTQIYSEEDSSSTAGSSLDDR	32	Phospho (STY)	_ANVPVPGSVTTVTQIYSEEDSSSTAGpSSLDDR_		ANVPVPGSVTTVTQIYSEEDSSS(0.006)T(0.023)AGS(0.563)S(0.407)LDDR	0	0	1	0	P22211	P22211	NPR1	Nitrogen permease reactivator protein	1	180.9
ANVPVPGSVTTVTQIYSEEDSSSTAGSSLDDR	32	2 Phospho (STY)	_ANVPVPGSVTTVTQIYpSEEDSpSSTAGSSLDDR_		ANVPVPGS(0.001)VT(0.005)T(0.006)VT(0.016)QIY(0.108)S(0.649)EEDS(0.229)S(0.462)S(0.41)T(0.097)AGS(0.013)S(0.004)LDDR	0	0	2	0	P22211	P22211	NPR1	Nitrogen permease reactivator protein	2	86.722
ANVPVPGSVTTVTQIYSEEDSSSTAGSSLDDR	32	2 Phospho (STY)	_ANVPVPGSVTTVTQIYSEEDpSSSpTAGSSLDDR_		ANVPVPGS(0.142)VT(0.146)T(0.149)VT(0.133)QIY(0.156)S(0.142)EEDS(0.328)S(0.171)S(0.268)T(0.284)AGS(0.062)S(0.018)LDDR	0	0	2	0	P22211	P22211	NPR1	Nitrogen permease reactivator protein	1	41.764
ANVPVPGSVTTVTQIYSEEDSSSTAGSSLDDR	32	2 Phospho (STY)	_ANVPVPGSVTTVTQIYSEEDpSpSSTAGSSLDDR_		ANVPVPGS(0.002)VT(0.001)T(0.001)VT(0.001)QIY(0.035)S(0.096)EEDS(0.726)S(0.525)S(0.439)T(0.136)AGS(0.029)S(0.008)LDDR	0	0	2	0	P22211	P22211	NPR1	Nitrogen permease reactivator protein	1	99.171
ANVSKDELR	9	Phospho (STY)	_ANVpSKDELR_		ANVS(1)KDELR	0	0	1	1	P0CX32;P0CX31	P0CX32	RPS24B;RPS24A	40S ribosomal protein S24-B;40S ribosomal protein S24-A	1	114.24
ANYSPDPSAPR	11	Phospho (STY)	_ANYpSPDPSAPR_		ANYS(1)PDPSAPR	0	0	1	0	P38321	P38321		Uncharacterized protein YBR225W	1	159.44
APADAEKKDEAIPELVEGQTFDADVE	26	Phospho (STY)	_APADAEKKDEAIPELVEGQpTFDADVE_		APADAEKKDEAIPELVEGQT(1)FDADVE	0	0	1	2	Q02642	Q02642	EGD1	Nascent polypeptide-associated complex subunit beta-1	1	111.18
APAQETVTTPTSK	13	Phospho (STY)	_APAQETVTpTPTSK_		APAQETVT(0.098)T(0.892)PT(0.009)S(0.001)K	0	0	1	0	Q03497	Q03497	STE20	Serine/threonine-protein kinase STE20	1	165.78
APAQETVTTPTSKPAQAR	18	2 Phospho (STY)	_APAQETVTpTPTpSKPAQAR_		APAQET(0.006)VT(0.422)T(0.572)PT(0.092)S(0.908)KPAQAR	0	0	2	1	Q03497	Q03497	STE20	Serine/threonine-protein kinase STE20	2	128.21
APAQETVTTPTSKPAQAR	18	Phospho (STY)	_APAQETVTpTPTSKPAQAR_		APAQETVT(0.002)T(0.975)PT(0.021)S(0.001)KPAQAR	0	0	1	1	Q03497	Q03497	STE20	Serine/threonine-protein kinase STE20	3	227.73
APAQETVTTPTSKPAQAR	18	Phospho (STY)	_APAQETVTTPTpSKPAQAR_		APAQETVTT(0.003)PT(0.235)S(0.762)KPAQAR	0	0	1	1	Q03497	Q03497	STE20	Serine/threonine-protein kinase STE20	1	203.58
APASDDEDRIQIK	13	Phospho (STY)	_APApSDDEDRIQIK_		APAS(1)DDEDRIQIK	0	0	1	1	P30605	P30605	ITR1	Myo-inositol transporter 1	1	85.513
APATGTISPDSTK	13	Phospho (STY)	_APATGTIpSPDSTK_		APATGTIS(0.999)PDSTK	0	0	1	0	P35192	P35192	MAC1	Metal-binding activator 1	1	254.1
APDFKPPSADEELIPPPDPESK	22	Phospho (STY)	_APDFKPPpSADEELIPPPDPESK_		APDFKPPS(1)ADEELIPPPDPESK	0	0	1	1	Q06178	Q06178	NMA1	Nicotinamide/nicotinic acid mononucleotide adenylyltransferase 1	2	62.57
APDGPSPLSLNLLVR	15	Phospho (STY)	_APDGPpSPLSLNLLVR_		APDGPS(1)PLSLNLLVR	0	0	1	0	P53867	P53867	ATG4	Cysteine protease ATG4	1	123.42
APEAEQVLSAAATFPIAQPATDVEAR	26	Phospho (STY)	_APEAEQVLSAAATFPIAQPApTDVEAR_		APEAEQVLSAAAT(0.004)FPIAQPAT(0.996)DVEAR	0	0	1	0	P40212;Q12690	P40212	RPL13B;RPL13A	60S ribosomal protein L13-B;60S ribosomal protein L13-A	1	59.888
APEEEFYWTDVTSR	14	Phospho (STY)	_APEEEFYWTDVpTSR_		APEEEFYWT(0.08)DVT(0.59)S(0.33)R	0	0	1	0	P40480	P40480	HOS4	Protein HOS4	1	71.935
APEGELGDSLQTAFDEGK	18	Phospho (STY)	_APEGELGDpSLQTAFDEGK_		APEGELGDS(1)LQTAFDEGK	0	0	1	0	P23301	P23301	HYP2	Eukaryotic translation initiation factor 5A-1	1	457.33
APELLEESNNLQCQVETEHSSSR	23	2 Phospho (STY)	_APELLEESNNLQCQVETEHpSpSSR_		APELLEES(0.04)NNLQCQVET(0.176)EHS(0.775)S(0.539)S(0.47)R	0	0	2	0	P32361	P32361	IRE1	Serine/threonine-protein kinase/endoribonuclease IRE1;Serine/threonine-protein kinase;Endoribonuclease	1	75.887
APELLEESNNLQCQVETEHSSSR	23	2 Phospho (STY)	_APELLEESNNLQCQVETEHSpSpSR_		APELLEES(0.003)NNLQCQVET(0.109)EHS(0.583)S(0.668)S(0.636)R	0	0	2	0	P32361	P32361	IRE1	Serine/threonine-protein kinase/endoribonuclease IRE1;Serine/threonine-protein kinase;Endoribonuclease	1	54.934
APELLEESNNLQCQVETEHSSSR	23	Phospho (STY)	_APELLEESNNLQCQVETEHpSSSR_		APELLEESNNLQCQVETEHS(0.769)S(0.207)S(0.024)R	0	0	1	0	P32361	P32361	IRE1	Serine/threonine-protein kinase/endoribonuclease IRE1;Serine/threonine-protein kinase;Endoribonuclease	1	366.3
APEQTSDESKNPENSTLLTR	20	Phospho (STY)	_APEQTpSDESKNPENSTLLTR_		APEQT(0.274)S(0.659)DES(0.067)KNPENSTLLTR	0	0	1	1	P36165	P36165	TGL4	Lipase 4	1	77.241
APEQTSDESKNPENSTLLTRTPTK	24	Phospho (STY)	_APEQTSDESKNPENSTLLTRpTPTK_		APEQTSDESKNPENS(0.003)T(0.012)LLT(0.019)RT(0.937)PT(0.03)K	0	0	1	2	P36165	P36165	TGL4	Lipase 4	1	389.1
APEVEASPVVSK	12	Phospho (STY)	_APEVEApSPVVSK_		APEVEAS(1)PVVSK	0	0	1	0	P33301	P33301	XRS2	DNA repair protein XRS2	1	181.08
APFDLFESK	9	Phospho (STY)	_APFDLFEpSK_		APFDLFES(1)K	0	0	1	0	P02829;P15108	P02829;P15108	HSP82;HSC82	ATP-dependent molecular chaperone HSP82;ATP-dependent molecular chaperone HSC82	1	138.42
APGGRDSIITGDAHNISK	18	Phospho (STY)	_APGGRDpSIITGDAHNISK_		APGGRDS(0.966)IIT(0.034)GDAHNISK	0	0	1	1	P53832	P53832	WSC2	Cell wall integrity and stress response component 2	1	85.925
APGGRDSIITGDAHNISKR	19	Phospho (STY)	_APGGRDpSIITGDAHNISKR_		APGGRDS(0.999)IIT(0.001)GDAHNISKR	0	0	1	2	P53832	P53832	WSC2	Cell wall integrity and stress response component 2	1	96.504
APGSDDEEGGNLGR	14	Phospho (STY)	_APGpSDDEEGGNLGR_		APGS(1)DDEEGGNLGR	0	0	1	0	P39928	P39928	SLN1	Osmosensing histidine protein kinase SLN1	3	304.29
APGSDDEEGGNLGRPIENPK	20	Phospho (STY)	_APGpSDDEEGGNLGRPIENPK_		APGS(1)DDEEGGNLGRPIENPK	0	0	1	1	P39928	P39928	SLN1	Osmosensing histidine protein kinase SLN1	1	354.55
APGSPAPASPTIR	13	Phospho (STY)	_APGSPAPApSPTIR_		APGSPAPAS(0.998)PT(0.002)IR	0	0	1	0	Q04751	Q04751	NAT4	Histone-specific N-acetyltransferase NAT4	1	241.83
APGSSLSIGDDDIDDDDDMI	20	Phospho (STY)	_APGSSLpSIGDDDIDDDDDMI_		APGS(0.195)S(0.142)LS(0.662)IGDDDIDDDDDMI	0	0	1	0	Q03860	Q03860	TVP15	Golgi apparatus membrane protein TVP15	1	149.59
APIDYSPSRPLPNNHNPVR	19	Phospho (STY)	_APIDYpSPSRPLPNNHNPVR_		APIDYS(1)PSRPLPNNHNPVR	0	0	1	1	Q12100	Q12100	RTK1	Probable serine/threonine-protein kinase RTK1	1	174.71
APIGTVVSPYSK	12	Phospho (STY)	_APIGTVVpSPYSK_		APIGTVVS(1)PYSK	0	0	1	0	P32909	P32909	SMY2	Protein SMY2	1	273.66
APIPSDAEETVFELEDSNVEHTLNSGTTVK	30	2 Phospho (STY)	_APIPpSDAEEpTVFELEDSNVEHTLNSGTTVK_		APIPS(1)DAEET(1)VFELEDSNVEHTLNSGTTVK	0	0	2	0	P36029	P36029	TPO5	Polyamine transporter TPO5	1	255
APIPSDAEETVFELEDSNVEHTLNSGTTVK	30	2 Phospho (STY)	_APIPpSDAEETVFELEDSNVEHTLNpSGTTVK_		APIPS(1)DAEETVFELEDSNVEHT(0.032)LNS(0.836)GT(0.104)T(0.027)VK	0	0	2	0	P36029	P36029	TPO5	Polyamine transporter TPO5	1	204.05
APIPSDAEETVFELEDSNVEHTLNSGTTVK	30	2 Phospho (STY)	_APIPpSDAEETVFELEDpSNVEHTLNSGTTVK_		APIPS(1)DAEETVFELEDS(1)NVEHTLNSGTTVK	0	0	2	0	P36029	P36029	TPO5	Polyamine transporter TPO5	1	234.74
APIPSDAEETVFELEDSNVEHTLNSGTTVK	30	Phospho (STY)	_APIPpSDAEETVFELEDSNVEHTLNSGTTVK_		APIPS(0.958)DAEET(0.042)VFELEDSNVEHTLNSGTTVK	0	0	1	0	P36029	P36029	TPO5	Polyamine transporter TPO5	1	317.17
APKPPSYPSPAQPPK	15	Phospho (STY)	_APKPPSYPpSPAQPPK_		APKPPS(0.002)YPS(0.998)PAQPPK	0	0	1	1	P39969	P39969	BOI2	Protein BOI2	1	78.794
APKPPSYPSPAQPPKSPLLNNTR	23	2 Phospho (STY)	_APKPPSYPpSPAQPPKpSPLLNNTR_		APKPPS(0.012)Y(0.005)PS(0.983)PAQPPKS(0.986)PLLNNT(0.014)R	0	0	2	2	P39969	P39969	BOI2	Protein BOI2	1	89.145
APKPPSYPSPVQPPQSPSFNNR	22	Phospho (STY)	_APKPPSYPSPVQPPQpSPSFNNR_		APKPPSYPSPVQPPQS(0.969)PS(0.031)FNNR	0	0	1	1	P38041	P38041	BOI1	Protein BOB1	2	96.312
APKPPSYPSPVQPPQSPSFNNR	22	2 Phospho (STY)	_APKPPSYPpSPVQPPQpSPSFNNR_		APKPPS(0.143)Y(0.008)PS(0.849)PVQPPQS(0.8)PS(0.2)FNNR	0	0	2	1	P38041	P38041	BOI1	Protein BOB1	2	73.13
APKSPEVIEID	11	Phospho (STY)	_APKpSPEVIEID_		APKS(1)PEVIEID	0	0	1	1	P53044	P53044	UFD1	Ubiquitin fusion degradation protein 1	3	154.09
APNGDVIVEPINTDDDKK	18	Phospho (STY)	_APNGDVIVEPINpTDDDKK_		APNGDVIVEPINT(1)DDDKK	0	0	1	1	P53935	P53935	NST1	Stress response protein NST1	1	80.835
APNGDVIVEPINTDDDKKER	20	Phospho (STY)	_APNGDVIVEPINpTDDDKKER_		APNGDVIVEPINT(1)DDDKKER	0	0	1	2	P53935	P53935	NST1	Stress response protein NST1	1	64.779
APNGSTIDLDFTLR	14	Phospho (STY)	_APNGpSTIDLDFTLR_		APNGS(0.973)T(0.027)IDLDFTLR	0	0	1	0	P11972	P11972	SST2	Protein SST2	1	268.18
APNTPSTSDEPSSSSSSDLYSTPHYQR	27	2 Phospho (STY)	_APNpTPSTSDEPSSSSSSDLYSpTPHYQR_		APNT(0.938)PS(0.043)T(0.013)S(0.006)DEPSSSSSSDLYS(0.239)T(0.76)PHYQR	0	0	2	0	P53094	P53094	MDS3	Negative regulator of sporulation MDS3	2	206.53
APNTPSTSDEPSSSSSSDLYSTPHYQR	27	2 Phospho (STY)	_APNTPSTSDEPpSSpSSSSDLYSTPHYQR_		APNT(0.013)PS(0.241)T(0.196)S(0.204)DEPS(0.269)S(0.243)S(0.501)S(0.289)S(0.04)S(0.006)DLYSTPHYQR	0	0	2	0	P53094	P53094	MDS3	Negative regulator of sporulation MDS3	3	120.85
APNTPSTSDEPSSSSSSDLYSTPHYQR	27	2 Phospho (STY)	_APNTPSTSDEPSpSSSSSDLYSpTPHYQR_		APNT(0.021)PS(0.056)T(0.077)S(0.107)DEPS(0.269)S(0.309)S(0.153)S(0.007)S(0.001)S(0.004)DLYS(0.263)T(0.732)PHYQR	0	0	2	0	P53094	P53094	MDS3	Negative regulator of sporulation MDS3	1	85.395
APNTPSTSDEPSSSSSSDLYSTPHYQR	27	2 Phospho (STY)	_APNTPpSTSDEPSSSSSSDLYpSTPHYQR_		APNT(0.139)PS(0.381)T(0.133)S(0.315)DEPS(0.011)S(0.019)S(0.002)SSSDLYS(0.543)T(0.457)PHYQR	0	0	2	0	P53094	P53094	MDS3	Negative regulator of sporulation MDS3	1	128.86
APNTPSTSDEPSSSSSSDLYSTPHYQR	27	2 Phospho (STY)	_APNTPSTSDEPSSSpSpSSDLYSTPHYQR_		APNTPS(0.001)T(0.001)S(0.001)DEPS(0.019)S(0.017)S(0.063)S(0.599)S(0.611)S(0.62)DLY(0.059)S(0.006)T(0.002)PHYQR	0	0	2	0	P53094	P53094	MDS3	Negative regulator of sporulation MDS3	2	93.21
APNTPSTSDEPSSSSSSDLYSTPHYQR	27	2 Phospho (STY)	_APNTPSTSDEPSSpSSpSSDLYSTPHYQR_		APNTPS(0.001)T(0.001)S(0.001)DEPS(0.41)S(0.344)S(0.453)S(0.161)S(0.544)S(0.083)DLYSTPHYQR	0	0	2	0	P53094	P53094	MDS3	Negative regulator of sporulation MDS3	3	123.31
APNTPSTSDEPSSSSSSDLYSTPHYQR	27	2 Phospho (STY)	_APNTPSTSDEPSSSpSSpSDLYSTPHYQR_		APNTPS(0.023)T(0.02)S(0.017)DEPS(0.284)S(0.284)S(0.312)S(0.331)S(0.337)S(0.392)DLYSTPHYQR	0	0	2	0	P53094	P53094	MDS3	Negative regulator of sporulation MDS3	1	105.02
APNTPSTSDEPSSSSSSDLYSTPHYQR	27	Phospho (STY)	_APNTPSTSDEPSSSSSSDLYSpTPHYQR_		APNTPSTSDEPSSSSSSDLYS(0.038)T(0.962)PHYQR	0	0	1	0	P53094	P53094	MDS3	Negative regulator of sporulation MDS3	1	233.09
APNTPSTSDEPSSSSSSDLYSTPHYQR	27	Phospho (STY)	_APNpTPSTSDEPSSSSSSDLYSTPHYQR_		APNT(0.692)PS(0.225)T(0.08)S(0.003)DEPSSSSSSDLYSTPHYQR	0	0	1	0	P53094	P53094	MDS3	Negative regulator of sporulation MDS3	2	234.66
APNTPSTSDEPSSSSSSDLYSTPHYQR	27	Phospho (STY)	_APNTPSTSDEPpSSSSSSDLYSTPHYQR_		APNTPSTSDEPS(0.564)S(0.279)S(0.142)S(0.014)SSDLYSTPHYQR	0	0	1	0	P53094	P53094	MDS3	Negative regulator of sporulation MDS3	2	271.54
APNTPSTSDEPSSSSSSDLYSTPHYQR	27	Phospho (STY)	_APNTPpSTSDEPSSSSSSDLYSTPHYQR_		APNT(0.009)PS(0.328)T(0.328)S(0.328)DEPS(0.001)S(0.001)S(0.002)S(0.002)SSDLYSTPHYQR	0	0	1	0	P53094	P53094	MDS3	Negative regulator of sporulation MDS3	1	184.82
APNTPSTSDEPSSSSSSDLYSTPHYQR	27	Phospho (STY)	_APNTPSTSDEPSSpSSSSDLYSTPHYQR_		APNTPSTSDEPSS(0.116)S(0.762)S(0.116)S(0.005)S(0.001)DLYSTPHYQR	0	0	1	0	P53094	P53094	MDS3	Negative regulator of sporulation MDS3	3	246.98
APNTPSTSDEPSSSSSSDLYSTPHYQR	27	3 Phospho (STY)	_APNTPSTSDEPpSpSpSSSSDLYSTPHYQR_		APNT(0.046)PS(0.252)T(0.235)S(0.235)DEPS(0.393)S(0.353)S(0.353)S(0.353)S(0.353)S(0.353)DLY(0.046)S(0.02)T(0.008)PHYQR	0	0	3	0	P53094	P53094	MDS3	Negative regulator of sporulation MDS3	1	58.272
APPPKEEPAAPTSTATNMFSALMGESDDEE	30	Oxidation (M),Phospho (STY)	_APPPKEEPAAPTSTATNM(ox)FSALMGEpSDDEE_	APPPKEEPAAPTSTATNM(0.99)FSALM(0.01)GESDDEE	APPPKEEPAAPTS(0.001)T(0.001)AT(0.002)NMFS(0.082)ALMGES(0.914)DDEE	0	1	1	1	P39935	P39935	TIF4631	Eukaryotic initiation factor 4F subunit p150	1	55.428
APPPKEEPAAPTSTATNMFSALMGESDDEE	30	Oxidation (M),Phospho (STY)	_APPPKEEPAAPTSTATNMFSALM(ox)GEpSDDEE_	APPPKEEPAAPTSTATNMFSALM(1)GESDDEE	APPPKEEPAAPTSTATNMFSALMGES(1)DDEE	0	1	1	1	P39935	P39935	TIF4631	Eukaryotic initiation factor 4F subunit p150	4	105.38
APPPKEEPAAPTSTATNMFSALMGESDDEE	30	Phospho (STY)	_APPPKEEPAAPTSTATNMFSALMGEpSDDEE_		APPPKEEPAAPTSTATNMFSALMGES(1)DDEE	0	0	1	1	P39935	P39935	TIF4631	Eukaryotic initiation factor 4F subunit p150	1	136.87
APPPKEEPAAPTSTATNMFSALMGESDDEE	30	2 Oxidation (M),Phospho (STY)	_APPPKEEPAAPTSTATNM(ox)FpSALM(ox)GESDDEE_	APPPKEEPAAPTSTATNM(1)FSALM(1)GESDDEE	APPPKEEPAAPTSTATNMFS(0.665)ALMGES(0.335)DDEE	0	2	1	1	P39935	P39935	TIF4631	Eukaryotic initiation factor 4F subunit p150	1	86.982
APPPKEEPAAPTSTATNMFSALMGESDDEE	30	2 Oxidation (M),Phospho (STY)	_APPPKEEPAAPTSTATNM(ox)FSALM(ox)GEpSDDEE_	APPPKEEPAAPTSTATNM(1)FSALM(1)GESDDEE	APPPKEEPAAPTSTATNMFS(0.014)ALMGES(0.986)DDEE	0	2	1	1	P39935	P39935	TIF4631	Eukaryotic initiation factor 4F subunit p150	3	119.35
APQHFYNSQPGK	12	Phospho (STY)	_APQHFYNpSQPGK_		APQHFYNS(1)QPGK	0	0	1	0	P52910	P52910	ACS2	Acetyl-coenzyme A synthetase 2	1	70.831
APQKEESKESEPMEVDEDDSK	21	Oxidation (M),Phospho (STY)	_APQKEESKEpSEPM(ox)EVDEDDSK_	APQKEESKESEPM(1)EVDEDDSK	APQKEES(0.004)KES(0.996)EPMEVDEDDSK	0	1	1	2	P15705	P15705	STI1	Heat shock protein STI1	1	200.97
APQKEESKESEPMEVDEDDSK	21	Phospho (STY)	_APQKEESKEpSEPMEVDEDDSK_		APQKEES(0.016)KES(0.984)EPMEVDEDDSK	0	0	1	2	P15705	P15705	STI1	Heat shock protein STI1	1	101.1
APQKEESKESEPMEVDEDDSK	21	2 Phospho (STY)	_APQKEEpSKEpSEPMEVDEDDSK_		APQKEES(1)KES(1)EPMEVDEDDSK	0	0	2	2	P15705	P15705	STI1	Heat shock protein STI1	2	79.016
APRDSDDNFR	10	Phospho (STY)	_APRDpSDDNFR_		APRDS(1)DDNFR	0	0	1	1	Q08732	Q08732	HRK1	Serine/threonine-protein kinase HRK1	1	98.902
APSAEDFKPLISK	13	Phospho (STY)	_APpSAEDFKPLISK_		APS(1)AEDFKPLISK	0	0	1	1	Q06409	Q06409	YLR422W	DOCK-like protein YLR422W	1	40.693
APSDTTFDLYK	11	Phospho (STY)	_APpSDTTFDLYK_		APS(1)DTTFDLYK	0	0	1	0	Q01080	Q01080	RPA49	DNA-directed RNA polymerase I subunit RPA49	2	172.51
APSDTTFDLYKK	12	Phospho (STY)	_APpSDTTFDLYKK_		APS(1)DTTFDLYKK	0	0	1	1	Q01080	Q01080	RPA49	DNA-directed RNA polymerase I subunit RPA49	1	170.22
APSDTTFDLYKK	12	Phospho (STY)	_APSDpTTFDLYKK_		APS(0.378)DT(0.614)T(0.008)FDLYKK	0	0	1	1	Q01080	Q01080	RPA49	DNA-directed RNA polymerase I subunit RPA49	1	68.168
APSEEEEGEDVFDSSEEDEDIDEDEDEAR	29	3 Phospho (STY)	_APpSEEEEGEDVFDpSpSEEDEDIDEDEDEAR_		APS(1)EEEEGEDVFDS(1)S(1)EEDEDIDEDEDEAR	0	0	3	0	P23615	P23615	SPT6	Transcription elongation factor SPT6	1	89.039
APSGLDQSRIPFSER	15	Phospho (STY)	_APSGLDQpSRIPFSER_		APS(0.001)GLDQS(0.727)RIPFS(0.272)ER	0	0	1	1	P07149	P07149	FAS1	Fatty acid synthase subunit beta;3-hydroxyacyl-[acyl-carrier-protein] dehydratase;Enoyl-[acyl-carrier-protein] reductase [NADH];[Acyl-carrier-protein] acetyltransferase;[Acyl-carrier-protein] malonyltransferase;S-acyl fatty acid synthase thioesterase	1	50.938
APSILDKK	8	Phospho (STY)	_APpSILDKK_		APS(1)ILDKK	0	0	1	1	P32336	P32336	NUD1	Protein NUD1	2	114.45
APSIYTEASFENMDR	15	Phospho (STY)	_APSIYTEApSFENMDR_		APSIYT(0.002)EAS(0.998)FENMDR	0	0	1	0	P53540	P53540	SPC98	Spindle pole body component SPC98	1	246.34
APSIYTEASFENMDRFSER	19	2 Phospho (STY)	_APSIYTEApSFENMDRFpSER_		APS(0.004)IY(0.178)T(0.037)EAS(0.782)FENMDRFS(0.999)ER	0	0	2	1	P53540	P53540	SPC98	Spindle pole body component SPC98	1	81.974
APSIYTEASFENMDRFSER	19	2 Phospho (STY)	_APSIpYTEASFENMDRFpSER_		APS(0.012)IY(0.941)T(0.02)EAS(0.028)FENMDRFS(1)ER	0	0	2	1	P53540	P53540	SPC98	Spindle pole body component SPC98	1	93.729
APSIYTEASFENMDRFSERR	20	2 Phospho (STY)	_APSIYTEApSFENMDRFpSERR_		APSIY(0.016)T(0.034)EAS(0.949)FENMDRFS(1)ERR	0	0	2	2	P53540	P53540	SPC98	Spindle pole body component SPC98	1	150.59
APSLFGGMGQTGPK	14	Phospho (STY)	_APpSLFGGMGQTGPK_		APS(1)LFGGMGQTGPK	0	0	1	0	P38264	P38264	PHO88	Inorganic phosphate transport protein PHO88	1	79.337
APSLPEGQEIIK	12	Phospho (STY),Acetyl (N-term)	_(ac)APpSLPEGQEIIK_		APS(1)LPEGQEIIK	1	0	1	0	P39522	P39522	ILV3	Dihydroxy-acid dehydratase, mitochondrial	1	69.716
APSPTAKLEEALEEAIAK	18	Phospho (STY)	_APpSPTAKLEEALEEAIAK_		APS(0.999)PT(0.001)AKLEEALEEAIAK	0	0	1	1	Q12017	Q12017	PLP2	Phosducin-like protein 2	1	198.47
APSSIVLDSEHFDVNDNPDIEAGDDDDNNESSSNTTVISDK	41	Phospho (STY)	_APSSIVLDSEHFDVNDNPDIEAGDDDDNNESpSSNTTVISDK_		APSSIVLDSEHFDVNDNPDIEAGDDDDNNES(0.305)S(0.373)S(0.302)NT(0.016)T(0.004)VISDK	0	0	1	0	Q08162	Q08162	DIS3	Exosome complex exonuclease DIS3	1	135.07
APSSIVLDSEHFDVNDNPDIEAGDDDDNNESSSNTTVISDK	41	Phospho (STY)	_APSSIVLDSEHFDVNDNPDIEAGDDDDNNEpSSSNTTVISDK_		APSSIVLDSEHFDVNDNPDIEAGDDDDNNES(0.722)S(0.21)S(0.062)NT(0.004)T(0.001)VISDK	0	0	1	0	Q08162	Q08162	DIS3	Exosome complex exonuclease DIS3	2	127.68
APSSVSMVSPPPLHK	15	Phospho (STY)	_APSpSVSMVSPPPLHK_		APS(0.434)S(0.556)VS(0.01)MVSPPPLHK	0	0	1	0	P38968	P38968	SEC31	Protein transport protein SEC31	1	77.13
APSSVSMVSPPPLHK	15	Phospho (STY)	_APpSSVSMVSPPPLHK_		APS(0.867)S(0.133)VSMVSPPPLHK	0	0	1	0	P38968	P38968	SEC31	Protein transport protein SEC31	2	236.05
APSSVSMVSPPPLHK	15	Phospho (STY)	_APSSVpSMVSPPPLHK_		APSSVS(0.953)MVS(0.047)PPPLHK	0	0	1	0	P38968	P38968	SEC31	Protein transport protein SEC31	4	176.21
APSSVSMVSPPPLHK	15	Phospho (STY)	_APSSVSMVpSPPPLHK_		APSSVS(0.079)MVS(0.921)PPPLHK	0	0	1	0	P38968	P38968	SEC31	Protein transport protein SEC31	4	177.6
APSSVSMVSPPPLHK	15	2 Phospho (STY)	_APpSSVpSMVSPPPLHK_		APS(0.659)S(0.361)VS(0.865)MVS(0.114)PPPLHK	0	0	2	0	P38968	P38968	SEC31	Protein transport protein SEC31	3	92.236
APSSVSMVSPPPLHK	15	2 Phospho (STY)	_APSpSVpSMVSPPPLHK_		APS(0.533)S(0.591)VS(0.772)MVS(0.104)PPPLHK	0	0	2	0	P38968	P38968	SEC31	Protein transport protein SEC31	1	48.907
APSSVSMVSPPPLHK	15	Oxidation (M),Phospho (STY)	_APSSVSM(ox)VpSPPPLHK_	APSSVSM(1)VSPPPLHK	APSSVS(0.004)MVS(0.996)PPPLHK	0	1	1	0	P38968	P38968	SEC31	Protein transport protein SEC31	3	164.2
APSSVSMVSPPPLHK	15	Oxidation (M),Phospho (STY)	_APSpSVSM(ox)VSPPPLHK_	APSSVSM(1)VSPPPLHK	APS(0.047)S(0.786)VS(0.167)MVSPPPLHK	0	1	1	0	P38968	P38968	SEC31	Protein transport protein SEC31	2	94.922
APSSVSMVSPPPLHK	15	Oxidation (M),Phospho (STY)	_APSSVpSM(ox)VSPPPLHK_	APSSVSM(1)VSPPPLHK	APS(0.028)S(0.128)VS(0.844)MVSPPPLHK	0	1	1	0	P38968	P38968	SEC31	Protein transport protein SEC31	2	114.54
APSSVSMVSPPPLHK	15	Oxidation (M),Phospho (STY)	_APpSSVSM(ox)VSPPPLHK_	APSSVSM(1)VSPPPLHK	APS(0.766)S(0.234)VSMVSPPPLHK	0	1	1	0	P38968	P38968	SEC31	Protein transport protein SEC31	1	182.02
APSSVSMVSPPPLHK	15	3 Phospho (STY)	_APpSpSVSMVpSPPPLHK_		APS(1)S(0.991)VS(0.009)MVS(1)PPPLHK	0	0	3	0	P38968	P38968	SEC31	Protein transport protein SEC31	1	98.633
APSSVSMVSPPPLHK	15	Oxidation (M),2 Phospho (STY)	_APpSSVpSM(ox)VSPPPLHK_	APSSVSM(1)VSPPPLHK	APS(0.593)S(0.411)VS(0.635)MVS(0.361)PPPLHK	0	1	2	0	P38968	P38968	SEC31	Protein transport protein SEC31	1	88.282
APSSVSMVSPPPLHKNSR	18	Phospho (STY)	_APSSVSMVSPPPLHKNpSR_		APSSVSMVS(0.028)PPPLHKNS(0.972)R	0	0	1	1	P38968	P38968	SEC31	Protein transport protein SEC31	2	211.81
APSSVSMVSPPPLHKNSR	18	2 Phospho (STY)	_APSpSVSMVSPPPLHKNpSR_		APS(0.453)S(0.508)VS(0.039)MVS(0.017)PPPLHKNS(0.983)R	0	0	2	1	P38968	P38968	SEC31	Protein transport protein SEC31	1	65.775
APSSVSMVSPPPLHKNSRVPSLVATSESPR	30	3 Phospho (STY)	_APSSVSMVSPPPLHKNpSRVPpSLVATpSESPR_		APSSVSMVS(0.032)PPPLHKNS(0.971)RVPS(0.997)LVAT(0.355)S(0.424)ES(0.221)PR	0	0	3	2	P38968	P38968	SEC31	Protein transport protein SEC31	2	127.54
APSSVSMVSPPPLHKNSRVPSLVATSESPR	30	3 Phospho (STY)	_APSSVSMVpSPPPLHKNSRVPpSLVATpSESPR_		APSSVS(0.002)MVS(0.599)PPPLHKNS(0.442)RVPS(0.945)LVAT(0.085)S(0.647)ES(0.28)PR	0	0	3	2	P38968	P38968	SEC31	Protein transport protein SEC31	2	119.12
APSSVSMVSPPPLHKNSRVPSLVATSESPR	30	3 Phospho (STY)	_APSSVSMVSPPPLHKNpSRVPpSLVApTSESPR_		APSSVSMVS(0.035)PPPLHKNS(0.945)RVPS(0.885)LVAT(0.554)S(0.324)ES(0.257)PR	0	0	3	2	P38968	P38968	SEC31	Protein transport protein SEC31	2	114.44
APSSVSMVSPPPLHKNSRVPSLVATSESPR	30	4 Phospho (STY)	_APSpSVSMVpSPPPLHKNSRVPpSLVATpSESPR_		APS(0.168)S(0.584)VS(0.258)MVS(0.893)PPPLHKNS(0.216)RVPS(0.848)LVAT(0.21)S(0.479)ES(0.344)PR	0	0	4	2	P38968	P38968	SEC31	Protein transport protein SEC31	1	57.541
APSSVSMVSPPPLHKNSRVPSLVATSESPR	30	4 Phospho (STY)	_APSSVpSMVSPPPLHKNpSRVPpSLVATpSESPR_		APS(0.088)S(0.412)VS(0.497)MVS(0.147)PPPLHKNS(0.86)RVPS(0.689)LVAT(0.404)S(0.566)ES(0.337)PR	0	0	4	2	P38968	P38968	SEC31	Protein transport protein SEC31	1	76.066
APSSVSMVSPPPLHKNSRVPSLVATSESPR	30	4 Phospho (STY)	_APSSVpSMVpSPPPLHKNpSRVPSLVATpSESPR_		APS(0.084)S(0.279)VS(0.66)MVS(0.909)PPPLHKNS(0.782)RVPS(0.272)LVAT(0.189)S(0.489)ES(0.336)PR	0	0	4	2	P38968	P38968	SEC31	Protein transport protein SEC31	1	64.645
APSTFENR	8	Phospho (STY)	_APpSTFENR_		APS(0.988)T(0.012)FENR	0	0	1	0	P23248;P33442	P23248;P33442	RPS1B;RPS1A	40S ribosomal protein S1-B;40S ribosomal protein S1-A	2	162.88
APSTLSYNHSK	11	Phospho (STY)	_APSTLpSYNHSK_		APSTLS(1)YNHSK	0	0	1	0	Q03735	Q03735	NAB6	RNA-binding protein NAB6	1	164.68
APSTLSYNHSK	11	Phospho (STY)	_APpSTLSYNHSK_		APS(0.999)T(0.001)LSYNHSK	0	0	1	0	Q03735	Q03735	NAB6	RNA-binding protein NAB6	1	198.32
APTASQLQNPPPPPSTTK	18	Phospho (STY)	_APTASQLQNPPPPPpSTTK_		APTASQLQNPPPPPS(0.333)T(0.333)T(0.333)K	0	0	1	0	P53252	P53252	PIL1	Sphingolipid long chain base-responsive protein PIL1	1	86.278
APTASQLQNPPPPPSTTK	18	Phospho (STY)	_APTASQLQNPPPPPSTpTK_		APTASQLQNPPPPPS(0.124)T(0.272)T(0.604)K	0	0	1	0	P53252	P53252	PIL1	Sphingolipid long chain base-responsive protein PIL1	1	50.475
APTASQLQNPPPPPSTTK	18	Phospho (STY)	_APTApSQLQNPPPPPSTTK_		APT(0.077)AS(0.923)QLQNPPPPPSTTK	0	0	1	0	P53252	P53252	PIL1	Sphingolipid long chain base-responsive protein PIL1	1	85.615
APTPPAPSR	9	Phospho (STY)	_APpTPPAPSR_		APT(1)PPAPSR	0	0	1	0	P38266	P38266	AIM3	Altered inheritance of mitochondria protein 3	2	86.014
APVASPRPAATPNLSK	16	2 Phospho (STY)	_APVApSPRPAApTPNLSK_		APVAS(1)PRPAAT(1)PNLSK	0	0	2	1	Q12117	Q12117	MRH1	Protein MRH1	2	129.92
APVASPRPAATPNLSK	16	Phospho (STY)	_APVApSPRPAATPNLSK_		APVAS(0.997)PRPAAT(0.002)PNLSK	0	0	1	1	Q12117	Q12117	MRH1	Protein MRH1	2	116.4
APVASPRPAATPNLSKDK	18	2 Phospho (STY)	_APVApSPRPAApTPNLSKDK_		APVAS(1)PRPAAT(0.999)PNLS(0.001)KDK	0	0	2	2	Q12117	Q12117	MRH1	Protein MRH1	1	139.02
APVKSQESINQK	12	Phospho (STY)	_APVKpSQESINQK_		APVKS(1)QESINQK	0	0	1	1	P14120	P14120	RPL30	60S ribosomal protein L30	1	345.25
APVVAASPPPMIR	13	Phospho (STY)	_APVVAApSPPPMIR_		APVVAAS(1)PPPMIR	0	0	1	0	P40456	P40456	ESL1	EST/SMG-like protein 1	1	117.07
APVVISESEEDEDR	14	2 Phospho (STY)	_APVVIpSEpSEEDEDR_		APVVIS(1)ES(1)EEDEDR	0	0	2	0	Q04673	Q04673	SSL1	Suppressor of stem-loop protein 1	5	244.01
APVVISESEEDEDR	14	Phospho (STY)	_APVVIpSESEEDEDR_		APVVIS(1)ESEEDEDR	0	0	1	0	Q04673	Q04673	SSL1	Suppressor of stem-loop protein 1	3	316.64
APVVISESEEDEDR	14	Phospho (STY)	_APVVISEpSEEDEDR_		APVVISES(1)EEDEDR	0	0	1	0	Q04673	Q04673	SSL1	Suppressor of stem-loop protein 1	1	211.45
APVVISESEEDEDRVAITR	19	2 Phospho (STY)	_APVVIpSEpSEEDEDRVAITR_		APVVIS(1)ES(1)EEDEDRVAITR	0	0	2	1	Q04673	Q04673	SSL1	Suppressor of stem-loop protein 1	14	190.64
APVVISESEEDEDRVAITR	19	Phospho (STY)	_APVVIpSESEEDEDRVAITR_		APVVIS(1)ESEEDEDRVAITR	0	0	1	1	Q04673	Q04673	SSL1	Suppressor of stem-loop protein 1	5	276.79
APVVISESEEDEDRVAITR	19	Phospho (STY)	_APVVISEpSEEDEDRVAITR_		APVVISES(1)EEDEDRVAITR	0	0	1	1	Q04673	Q04673	SSL1	Suppressor of stem-loop protein 1	1	291.08
APVVISESEEDEDRVAITRR	20	2 Phospho (STY)	_APVVIpSEpSEEDEDRVAITRR_		APVVIS(1)ES(1)EEDEDRVAITRR	0	0	2	2	Q04673	Q04673	SSL1	Suppressor of stem-loop protein 1	2	117.64
APVVISESEEDEDRVAITRR	20	Phospho (STY)	_APVVIpSESEEDEDRVAITRR_		APVVIS(0.98)ES(0.017)EEDEDRVAIT(0.003)RR	0	0	1	2	Q04673	Q04673	SSL1	Suppressor of stem-loop protein 1	1	100.64
APVVSIDVSDNSR	13	Phospho (STY)	_APVVSIDVSDNpSR_		APVVSIDVS(0.001)DNS(0.999)R	0	0	1	0	Q12024	Q12024	YTM1	Ribosome biogenesis protein YTM1	1	294.48
APYLVQPNVPEKHNMSTQADNSDDEELQK	29	Oxidation (M),Phospho (STY)	_APYLVQPNVPEKHNM(ox)STQADNpSDDEELQK_	APYLVQPNVPEKHNM(1)STQADNSDDEELQK	APYLVQPNVPEKHNMSTQADNS(1)DDEELQK	0	1	1	1	P38753	P38753	HSE1	Class E vacuolar protein-sorting machinery protein HSE1	1	140.27
APYLVQPNVPEKHNMSTQADNSDDEELQK	29	Oxidation (M),Phospho (STY)	_APYLVQPNVPEKHNM(ox)pSTQADNSDDEELQK_	APYLVQPNVPEKHNM(1)STQADNSDDEELQK	APYLVQPNVPEKHNMS(0.378)T(0.378)QADNS(0.244)DDEELQK	0	1	1	1	P38753	P38753	HSE1	Class E vacuolar protein-sorting machinery protein HSE1	1	74.28
APYLVQPNVPEKHNMSTQADNSDDEELQK	29	Phospho (STY)	_APYLVQPNVPEKHNMSTQADNpSDDEELQK_		APYLVQPNVPEKHNMSTQADNS(1)DDEELQK	0	0	1	1	P38753	P38753	HSE1	Class E vacuolar protein-sorting machinery protein HSE1	1	123.52
APYPSNQNATSNTHVQPVAPK	21	Phospho (STY)	_APYPSNQNATpSNTHVQPVAPK_		APYPS(0.029)NQNAT(0.193)S(0.628)NT(0.15)HVQPVAPK	0	0	1	0	P48562	P48562	CLA4	Serine/threonine-protein kinase CLA4	1	108.49
APYPSNQNATSNTHVQPVAPK	21	Phospho (STY)	_APYPSNQNATSNpTHVQPVAPK_		APYPS(0.004)NQNAT(0.043)S(0.28)NT(0.674)HVQPVAPK	0	0	1	0	P48562	P48562	CLA4	Serine/threonine-protein kinase CLA4	1	112.88
APYSSNSTLNEVNK	14	2 Phospho (STY)	_APYpSSNSpTLNEVNK_		APY(0.073)S(0.463)S(0.464)NS(0.326)T(0.673)LNEVNK	0	0	2	0	P33332	P33332	SEC3	Exocyst complex component SEC3	1	95.538
APYSSNSTLNEVNK	14	Phospho (STY)	_APYSpSNSTLNEVNK_		APYSS(1)NSTLNEVNK	0	0	1	0	P33332	P33332	SEC3	Exocyst complex component SEC3	2	279.44
APYSSNSTLNEVNKR	15	Phospho (STY)	_APYSpSNSTLNEVNKR_		APYSS(1)NSTLNEVNKR	0	0	1	1	P33332	P33332	SEC3	Exocyst complex component SEC3	1	257.06
APYSSNSTLNEVNKR	15	Phospho (STY)	_APYSSNpSTLNEVNKR_		APYSS(0.017)NS(0.784)T(0.2)LNEVNKR	0	0	1	1	P33332	P33332	SEC3	Exocyst complex component SEC3	1	131.11
APYSSNSTLNEVNKR	15	2 Phospho (STY)	_APYSpSNSpTLNEVNKR_		APY(0.003)S(0.025)S(0.967)NS(0.199)T(0.806)LNEVNKR	0	0	2	1	P33332	P33332	SEC3	Exocyst complex component SEC3	1	116.02
AQALRDSSMSSYMSSK	16	Oxidation (M),Phospho (STY)	_AQALRDpSSM(ox)SSYMSSK_	AQALRDSSM(0.917)SSYM(0.083)SSK	AQALRDS(0.391)S(0.391)MS(0.095)S(0.108)Y(0.004)MS(0.009)S(0.002)K	0	1	1	1	P02829;P15108	P02829;P15108	HSP82;HSC82	ATP-dependent molecular chaperone HSP82;ATP-dependent molecular chaperone HSC82	1	42.309
AQALRDSSMSSYMSSK	16	Oxidation (M),Phospho (STY)	_AQALRDpSSMSSYM(ox)SSK_	AQALRDSSM(0.003)SSYM(0.997)SSK	AQALRDS(0.805)S(0.191)MS(0.003)S(0.001)YMSSK	0	1	1	1	P02829;P15108	P02829;P15108	HSP82;HSC82	ATP-dependent molecular chaperone HSP82;ATP-dependent molecular chaperone HSC82	1	81.016
AQALRDSSMSSYMSSK	16	Phospho (STY)	_AQALRDpSSMSSYMSSK_		AQALRDS(0.962)S(0.038)MSSYMSSK	0	0	1	1	P02829;P15108	P02829;P15108	HSP82;HSC82	ATP-dependent molecular chaperone HSP82;ATP-dependent molecular chaperone HSC82	1	162.81
AQAQAQAQAQSQAQTSIEALTPTEATNQSDTNEYK	35	2 Phospho (STY)	_AQAQAQAQAQSQAQpTpSIEALTPTEATNQSDTNEYK_		AQAQAQAQAQS(0.001)QAQT(0.665)S(0.665)IEALT(0.665)PT(0.004)EATNQSDTNEYK	0	0	2	0	Q03088	Q03088	SVL3	Styryl dye vacuolar localization protein 3	2	179.49
AQAQAQAQAQSQAQTSIEALTPTEATNQSDTNEYK	35	2 Phospho (STY)	_AQAQAQAQAQSQAQTSIEALpTPTEATNQpSDTNEYK_		AQAQAQAQAQS(0.061)QAQT(0.212)S(0.242)IEALT(0.475)PT(0.011)EAT(0.001)NQS(0.94)DT(0.059)NEYK	0	0	2	0	Q03088	Q03088	SVL3	Styryl dye vacuolar localization protein 3	1	116.69
AQAQAQAQAQSQAQTSIEALTPTEATNQSDTNEYK	35	Phospho (STY)	_AQAQAQAQAQSQAQTSIEALpTPTEATNQSDTNEYK_		AQAQAQAQAQSQAQT(0.004)S(0.002)IEALT(0.975)PT(0.018)EATNQSDTNEYK	0	0	1	0	Q03088	Q03088	SVL3	Styryl dye vacuolar localization protein 3	1	239.84
AQAQAQAQAQSQAQTSIEALTPTEATNQSDTNEYK	35	Phospho (STY)	_AQAQAQAQAQSQAQpTSIEALTPTEATNQSDTNEYK_		AQAQAQAQAQS(0.001)QAQT(0.732)S(0.251)IEALT(0.016)PTEATNQSDTNEYK	0	0	1	0	Q03088	Q03088	SVL3	Styryl dye vacuolar localization protein 3	2	142.01
AQAQAQAQAQSQAQTSIEALTPTEATNQSDTNEYK	35	Phospho (STY)	_AQAQAQAQAQSQAQTSIEALTPTEATNQpSDTNEYK_		AQAQAQAQAQSQAQTSIEALTPTEATNQS(0.942)DT(0.058)NEYK	0	0	1	0	Q03088	Q03088	SVL3	Styryl dye vacuolar localization protein 3	3	243.45
AQAQAQAQAQSQAQTSIEALTPTEATNQSDTNEYK	35	Phospho (STY)	_AQAQAQAQAQSQAQTpSIEALTPTEATNQSDTNEYK_		AQAQAQAQAQSQAQT(0.186)S(0.807)IEALT(0.007)PTEATNQSDTNEYK	0	0	1	0	Q03088	Q03088	SVL3	Styryl dye vacuolar localization protein 3	3	255.84
AQAQAQAQAQSQAQTSIEALTPTEATNQSDTNEYK	35	Phospho (STY)	_AQAQAQAQAQpSQAQTSIEALTPTEATNQSDTNEYK_		AQAQAQAQAQS(0.248)QAQT(0.248)S(0.248)IEALT(0.248)PT(0.007)EATNQSDTNEYK	0	0	1	0	Q03088	Q03088	SVL3	Styryl dye vacuolar localization protein 3	1	110.16
AQDEKVEESKENKNSEQDAHGK	22	Phospho (STY)	_AQDEKVEESKENKNpSEQDAHGK_		AQDEKVEES(0.259)KENKNS(0.741)EQDAHGK	0	0	1	3	P47018	P47018	MTC1	Maintenance of telomere capping protein 1	1	43.256
AQDIYQTLPVSR	12	Phospho (STY)	_AQDIYQTLPVpSR_		AQDIYQT(0.01)LPVS(0.99)R	0	0	1	0	P38166	P38166	SFT2	Protein transport protein SFT2	1	134.9
AQDLSDDEKHDNK	13	Phospho (STY)	_AQDLpSDDEKHDNK_		AQDLS(1)DDEKHDNK	0	0	1	1	P53914	P53914	KRE33	UPF0202 protein KRE33	2	144.19
AQDSSSSFDGANEKPSSQLDSK	22	Phospho (STY)	_AQDSSSSFDGANEKPSpSQLDSK_		AQDSSSSFDGANEKPS(0.186)S(0.813)QLDS(0.001)K	0	0	1	1	Q99359	Q99359	RAD61	Protein RAD61	1	215.37
AQDVDVSMQD	10	Oxidation (M),Phospho (STY)	_AQDVDVpSM(ox)QD_	AQDVDVSM(1)QD	AQDVDVS(1)MQD	0	1	1	0	O13563	O13563	RPN13	26S proteasome regulatory subunit RPN13	3	138.45
AQDVDVSMQD	10	Phospho (STY)	_AQDVDVpSMQD_		AQDVDVS(1)MQD	0	0	1	0	O13563	O13563	RPN13	26S proteasome regulatory subunit RPN13	3	171.67
AQEEEEDVATDSE	13	Phospho (STY)	_AQEEEEDVATDpSE_		AQEEEEDVAT(0.004)DS(0.996)E	0	0	1	0	P38079	P38079	YRO2	Protein YRO2	4	354.38
AQEILSPFPQSK	12	Phospho (STY)	_AQEILpSPFPQSK_		AQEILS(0.997)PFPQS(0.003)K	0	0	1	0	P32770	P32770	NRP1	Asparagine-rich protein	1	121.86
AQFHISGDDEDSNVHR	16	Phospho (STY)	_AQFHIpSGDDEDSNVHR_		AQFHIS(0.985)GDDEDS(0.015)NVHR	0	0	1	0	P39943	P39943	MIG3	Transcription corepressor MIG3	1	92.29
AQFLNDLKYENDYMFDGTTTAK	22	Phospho (STY)	_AQFLNDLKYENDYMFDGTTpTAK_		AQFLNDLKYENDYMFDGT(0.357)T(0.28)T(0.363)AK	0	0	1	1	P19812	P19812	UBR1	E3 ubiquitin-protein ligase UBR1	1	76.31
AQFLNDLKYENDYMFDGTTTAKTSPSNSPEASPSLAK	37	2 Phospho (STY)	_AQFLNDLKYENDYMFDGTTpTAKTpSPSNSPEASPSLAK_		AQFLNDLKYENDYMFDGT(0.039)T(0.091)T(0.864)AKT(0.118)S(0.663)PS(0.197)NS(0.024)PEAS(0.003)PS(0.001)LAK	0	0	2	2	P19812	P19812	UBR1	E3 ubiquitin-protein ligase UBR1	1	93.82
AQHESSSPVLCTR	13	Phospho (STY)	_AQHESpSSPVLCTR_		AQHES(0.129)S(0.794)S(0.078)PVLCTR	0	0	1	0	P40066	P40066	GLE2	Nucleoporin GLE2	1	96.096
AQHESSSPVLCTR	13	Phospho (STY)	_AQHESSpSPVLCTR_		AQHES(0.008)S(0.027)S(0.965)PVLCTR	0	0	1	0	P40066	P40066	GLE2	Nucleoporin GLE2	1	225.6
AQKQSQDHEREEGDVNK	17	Phospho (STY)	_AQKQpSQDHEREEGDVNK_		AQKQS(1)QDHEREEGDVNK	0	0	1	2	P43573	P43573	BUD27	Bud site selection protein 27	1	85.231
AQLDVSNDKDKGSETDVDK	19	Phospho (STY)	_AQLDVSNDKDKGpSETDVDK_		AQLDVSNDKDKGS(0.975)ET(0.025)DVDK	0	0	1	2	P50109	P50109	PSP2	Protein PSP2	1	231.44
AQLGLGHAYSR	11	Phospho (STY)	_AQLGLGHApYSR_		AQLGLGHAY(0.804)S(0.196)R	0	0	1	0	Q12460	Q12460	NOP56	Nucleolar protein 56	2	113.93
AQLGLGHAYSR	11	Phospho (STY)	_AQLGLGHAYpSR_		AQLGLGHAY(0.421)S(0.579)R	0	0	1	0	Q12460	Q12460	NOP56	Nucleolar protein 56	1	76.228
AQLHHDSHTNAGTPVLTPAPVPAGSNPWGVTQSATPVTSINLSK	44	Phospho (STY)	_AQLHHDSHTNAGTPVLTPAPVPAGSNPWGVTQSApTPVTSINLSK_		AQLHHDSHTNAGTPVLTPAPVPAGS(0.015)NPWGVT(0.055)QS(0.198)AT(0.635)PVT(0.074)S(0.023)INLS(0.001)K	0	0	1	0	P34909	P34909	MOT2	General negative regulator of transcription subunit 4	1	124.35
AQLHHDSHTNAGTPVLTPAPVPAGSNPWGVTQSATPVTSINLSK	44	Phospho (STY)	_AQLHHDSHTNAGpTPVLTPAPVPAGSNPWGVTQSATPVTSINLSK_		AQLHHDS(0.001)HT(0.008)NAGT(0.99)PVLTPAPVPAGSNPWGVTQSATPVTSINLSK	0	0	1	0	P34909	P34909	MOT2	General negative regulator of transcription subunit 4	1	179.76
AQLHHDSHTNAGTPVLTPAPVPAGSNPWGVTQSATPVTSINLSK	44	Phospho (STY)	_AQLHHDSHTNAGTPVLTPAPVPAGSNPWGVTQSATPVTSINLpSK_		AQLHHDSHTNAGTPVLTPAPVPAGSNPWGVTQSATPVTS(0.002)INLS(0.998)K	0	0	1	0	P34909	P34909	MOT2	General negative regulator of transcription subunit 4	1	233.98
AQLHHDSHTNAGTPVLTPAPVPAGSNPWGVTQSATPVTSINLSK	44	Phospho (STY)	_AQLHHDSHTNAGTPVLTPAPVPAGSNPWGVpTQSATPVTSINLSK_		AQLHHDSHTNAGTPVLTPAPVPAGS(0.022)NPWGVT(0.412)QS(0.333)AT(0.221)PVT(0.01)S(0.002)INLSK	0	0	1	0	P34909	P34909	MOT2	General negative regulator of transcription subunit 4	2	121.78
AQLQSIIESPLNFKDDDTHEGR	22	Phospho (STY)	_AQLQSIIEpSPLNFKDDDTHEGR_		AQLQSIIES(1)PLNFKDDDTHEGR	0	0	1	1	P53135	P53135	SLD3	DNA replication regulator SLD3	1	189.2
AQLQSIIESPLNFKDDDTHEGRK	23	Phospho (STY)	_AQLQSIIEpSPLNFKDDDTHEGRK_		AQLQSIIES(1)PLNFKDDDTHEGRK	0	0	1	2	P53135	P53135	SLD3	DNA replication regulator SLD3	1	107.75
AQLTSSSGGNIIVVSNR	17	Phospho (STY)	_AQLTSpSSGGNIIVVSNR_		AQLTS(0.004)S(0.498)S(0.498)GGNIIVVSNR	0	0	1	0	Q00764	Q00764	TPS1	Alpha,alpha-trehalose-phosphate synthase [UDP-forming] 56 kDa subunit	1	141
AQLTSSSGGNIIVVSNR	17	Phospho (STY)	_AQLTpSSSGGNIIVVSNR_		AQLT(0.008)S(0.879)S(0.101)S(0.012)GGNIIVVSNR	0	0	1	0	Q00764	Q00764	TPS1	Alpha,alpha-trehalose-phosphate synthase [UDP-forming] 56 kDa subunit	1	123.97
AQMEQLEAEEASKWEQGSR	19	Phospho (STY)	_AQMEQLEAEEASKWEQGpSR_		AQMEQLEAEEASKWEQGS(1)R	0	0	1	1	Q3E772	Q3E772	YGR169C-A	Uncharacterized protein YGR169C-A	1	260.18
AQMEQLEAEEASKWEQGSRK	20	Phospho (STY)	_AQMEQLEAEEASKWEQGpSRK_		AQMEQLEAEEASKWEQGS(1)RK	0	0	1	2	Q3E772	Q3E772	YGR169C-A	Uncharacterized protein YGR169C-A	1	275.6
AQMVEAEDDSHLDEMNEDK	19	Phospho (STY)	_AQMVEAEDDpSHLDEMNEDK_		AQMVEAEDDS(1)HLDEMNEDK	0	0	1	0	P53946	P53946	ARP5	Actin-related protein 5	1	96.504
AQMVEAEDDSHLDEMNEDKTAQK	23	Phospho (STY)	_AQMVEAEDDpSHLDEMNEDKTAQK_		AQMVEAEDDS(1)HLDEMNEDKTAQK	0	0	1	1	P53946	P53946	ARP5	Actin-related protein 5	1	228.96
AQNAEGNNEEDFRQHDSREEDPR	23	Phospho (STY)	_AQNAEGNNEEDFRQHDpSREEDPR_		AQNAEGNNEEDFRQHDS(1)REEDPR	0	0	1	2	P40577	P40577	MND2	Anaphase-promoting complex subunit MND2	1	63.323
AQNIESSIIEEEEEAEEQNNSINYHEDITGSR	32	Phospho (STY)	_AQNIESSIIEEEEEAEEQNNpSINYHEDITGSR_		AQNIESSIIEEEEEAEEQNNS(1)INYHEDITGSR	0	0	1	0	P53858	P53858	BNI4	Protein BNI4	3	361.78
AQNIESSIIEEEEEAEEQNNSINYHEDITGSRLSVR	36	2 Phospho (STY)	_AQNIESSIIEEEEEAEEQNNpSINYHEDIpTGSRLSVR_		AQNIES(0.26)S(0.269)IIEEEEEAEEQNNS(0.463)INY(0.009)HEDIT(0.379)GS(0.351)RLS(0.269)VR	0	0	2	1	P53858	P53858	BNI4	Protein BNI4	1	43.24
AQNIESSIIEEEEEAEEQNNSINYHEDITGSRLSVR	36	2 Phospho (STY)	_AQNIESpSIIEEEEEAEEQNNSINYHEDITGSRLpSVR_		AQNIES(0.371)S(0.413)IIEEEEEAEEQNNS(0.216)INYHEDIT(0.223)GS(0.275)RLS(0.503)VR	0	0	2	1	P53858	P53858	BNI4	Protein BNI4	1	118.46
AQNIESSIIEEEEEAEEQNNSINYHEDITGSRLSVR	36	2 Phospho (STY)	_AQNIESSIIEEEEEAEEQNNpSINYHEDITGpSRLSVR_		AQNIES(0.007)S(0.007)IIEEEEEAEEQNNS(0.976)INY(0.009)HEDIT(0.266)GS(0.45)RLS(0.285)VR	0	0	2	1	P53858	P53858	BNI4	Protein BNI4	1	61.348
AQNSTSSDGSDDDDNGESGIDSNSNDSEPESEYQQE	36	Phospho (STY)	_AQNSTSSDGSDDDDNGEpSGIDSNSNDSEPESEYQQE_		AQNS(0.001)T(0.001)S(0.001)S(0.001)DGS(0.003)DDDDNGES(0.246)GIDS(0.246)NS(0.246)NDS(0.246)EPES(0.006)EY(0.001)QQE	0	0	1	0	Q08977	Q08977	YPL260W	UPF0662 protein YPL260W	1	56.252
AQPTEVSSILEER	13	Phospho (STY)	_AQPTEVSpSILEER_		AQPTEVS(0.284)S(0.716)ILEER	0	0	1	0	P07251	P07251	ATP1	ATP synthase subunit alpha, mitochondrial	1	85.909
AQQHTSIKDNRLSLPNGANSNLFIDTNPNNLNEK	34	2 Phospho (STY)	_AQQHpTSIKDNRLpSLPNGANSNLFIDTNPNNLNEK_		AQQHT(0.553)S(0.498)IKDNRLS(0.949)LPNGANSNLFIDTNPNNLNEK	0	0	2	2	P33748	P33748	MSN2	Zinc finger protein MSN2	1	91.279
AQRPITGASLDLIK	14	Phospho (STY)	_AQRPITGApSLDLIK_		AQRPITGAS(1)LDLIK	0	0	1	1	P04449;P24000	P04449;P24000	RPL24A;RPL24B	60S ribosomal protein L24-A;60S ribosomal protein L24-B	1	179.84
AQRPITGASLDLIK	14	Phospho (STY)	_AQRPIpTGASLDLIK_		AQRPIT(1)GASLDLIK	0	0	1	1	P04449;P24000	P04449;P24000	RPL24A;RPL24B	60S ribosomal protein L24-A;60S ribosomal protein L24-B	1	177.12
AQRPITGASLDLIK	14	2 Phospho (STY)	_AQRPIpTGApSLDLIK_		AQRPIT(1)GAS(1)LDLIK	0	0	2	1	P04449;P24000	P04449;P24000	RPL24A;RPL24B	60S ribosomal protein L24-A;60S ribosomal protein L24-B	1	69.361
AQRPITGASLDLIKER	16	2 Phospho (STY)	_AQRPIpTGApSLDLIKER_		AQRPIT(1)GAS(1)LDLIKER	0	0	2	2	P04449;P24000	P04449;P24000	RPL24A;RPL24B	60S ribosomal protein L24-A;60S ribosomal protein L24-B	1	47.648
AQRPITGASLDLIKER	16	Phospho (STY)	_AQRPITGApSLDLIKER_		AQRPITGAS(1)LDLIKER	0	0	1	2	P04449;P24000	P04449;P24000	RPL24A;RPL24B	60S ribosomal protein L24-A;60S ribosomal protein L24-B	1	181.85
AQSEEVTYLR	10	Phospho (STY)	_AQpSEEVTYLR_		AQS(1)EEVTYLR	0	0	1	0	Q02724	Q02724	ULP1	Ubiquitin-like-specific protease 1	1	134.98
AQSGSRYTFDDDDDDDDYGTGYSR	24	2 Phospho (STY)	_AQpSGSRYpTFDDDDDDDDYGTGYSR_		AQS(0.991)GS(0.035)RY(0.198)T(0.776)FDDDDDDDDYGTGYSR	0	0	2	1	P43603	P43603	LSB3	LAS seventeen-binding protein 3	1	167.02
AQSIHIDDFENENN	14	Phospho (STY)	_AQpSIHIDDFENENN_		AQS(1)IHIDDFENENN	0	0	1	0	P53185	P53185	YGL036W	Uncharacterized protein YGL036W	1	229.92
AQSSLGSISK	10	Phospho (STY)	_AQSpSLGSISK_		AQS(0.007)S(0.989)LGS(0.003)ISK	0	0	1	0	Q06407	Q06407	RGA2	Rho-type GTPase-activating protein 2	2	103.43
AQSSLGSISKK	11	Phospho (STY)	_AQSpSLGSISKK_		AQSS(1)LGSISKK	0	0	1	1	Q06407	Q06407	RGA2	Rho-type GTPase-activating protein 2	1	145.08
AQSSLGSISKK	11	Phospho (STY)	_AQpSSLGSISKK_		AQS(0.999)S(0.001)LGSISKK	0	0	1	1	Q06407	Q06407	RGA2	Rho-type GTPase-activating protein 2	1	145.83
AQSSPKQDHDEFLK	14	Phospho (STY)	_AQpSSPKQDHDEFLK_		AQS(0.99)S(0.01)PKQDHDEFLK	0	0	1	1	P53090	P53090	ARO8	Aromatic/aminoadipate aminotransferase 1	2	137.99
AQSSPKQDHDEFLK	14	Phospho (STY)	_AQSpSPKQDHDEFLK_		AQS(0.03)S(0.97)PKQDHDEFLK	0	0	1	1	P53090	P53090	ARO8	Aromatic/aminoadipate aminotransferase 1	4	202.81
AQTLHAVHGVVVR	13	Phospho (STY)	_AQpTLHAVHGVVVR_		AQT(1)LHAVHGVVVR	0	0	1	0	Q03193	Q03193	YDR090C	Uncharacterized membrane protein YDR090C	2	106.2
AQTLHAVHGVVVRTDPDR	18	Phospho (STY)	_AQTLHAVHGVVVRpTDPDR_		AQTLHAVHGVVVRT(1)DPDR	0	0	1	1	Q03193	Q03193	YDR090C	Uncharacterized membrane protein YDR090C	1	80.683
AQTLNSNPEILLR	13	Phospho (STY)	_AQTLNpSNPEILLR_		AQT(0.002)LNS(0.998)NPEILLR	0	0	1	0	P40693	P40693	RLP7	Ribosome biogenesis protein RLP7	1	46.41
AQTQSSVQLK	10	Phospho (STY)	_AQTQpSSVQLK_		AQTQS(0.801)S(0.199)VQLK	0	0	1	0	P27705	P27705	MIG1	Regulatory protein MIG1	2	140.24
AQTSAVGQK	9	Phospho (STY)	_AQTpSAVGQK_		AQT(0.003)S(0.997)AVGQK	0	0	1	0	Q03201	Q03201	RSM10	37S ribosomal protein S10, mitochondrial	1	63.694
AQYFDQVDTSDDSIEEEELIDEDGSGK	27	Phospho (STY)	_AQYFDQVDTSDDpSIEEEELIDEDGSGK_		AQYFDQVDT(0.258)S(0.186)DDS(0.556)IEEEELIDEDGSGK	0	0	1	0	P36152	P36152	DRE2	Fe-S cluster assembly protein DRE2	1	114.74
AQYFDQVDTSDDSIEEEELIDEDGSGK	27	Phospho (STY)	_AQYFDQVDpTSDDSIEEEELIDEDGSGK_		AQYFDQVDT(0.808)S(0.192)DDSIEEEELIDEDGSGK	0	0	1	0	P36152	P36152	DRE2	Fe-S cluster assembly protein DRE2	1	225.23
AQYFDQVDTSDDSIEEEELIDEDGSGK	27	Phospho (STY)	_AQYFDQVDTpSDDSIEEEELIDEDGSGK_		AQY(0.001)FDQVDT(0.128)S(0.436)DDS(0.436)IEEEELIDEDGSGK	0	0	1	0	P36152	P36152	DRE2	Fe-S cluster assembly protein DRE2	1	127.17
AQYFDQVDTSDDSIEEEELIDEDGSGK	27	Phospho (STY)	_AQYFDQVDTSDDSIEEEELIDEDGpSGK_		AQYFDQVDT(0.006)S(0.019)DDS(0.057)IEEEELIDEDGS(0.917)GK	0	0	1	0	P36152	P36152	DRE2	Fe-S cluster assembly protein DRE2	1	119.55
AQYFDQVDTSDDSIEEEELIDEDGSGK	27	3 Phospho (STY)	_AQYFDQVDpTpSDDpSIEEEELIDEDGSGK_		AQY(0.001)FDQVDT(1)S(1)DDS(1)IEEEELIDEDGSGK	0	0	3	0	P36152	P36152	DRE2	Fe-S cluster assembly protein DRE2	1	128.07
ARAASDDSDDNNDENMDLD	19	Oxidation (M),2 Phospho (STY)	_ARAApSDDpSDDNNDENM(ox)DLD_	ARAASDDSDDNNDENM(1)DLD	ARAAS(1)DDS(1)DDNNDENMDLD	0	1	2	1	P32590	P32590	SSE2	Heat shock protein homolog SSE2	1	126.4
ARASLDLPGINHAETLLSQR	20	Phospho (STY)	_ARApSLDLPGINHAETLLSQR_		ARAS(1)LDLPGINHAETLLSQR	0	0	1	1	Q12675	Q12675	DNF2	Phospholipid-transporting ATPase DNF2	2	256.78
ARASLDLPGINHAETLLSQR	20	2 Phospho (STY)	_ARApSLDLPGINHAETLLpSQR_		ARAS(1)LDLPGINHAET(0.002)LLS(0.998)QR	0	0	2	1	Q12675	Q12675	DNF2	Phospholipid-transporting ATPase DNF2	1	156.95
ARDDADEDEEDPDTRSSGK	19	Phospho (STY)	_ARDDADEDEEDPDTRpSSGK_		ARDDADEDEEDPDT(0.249)RS(0.717)S(0.034)GK	0	0	1	2	P16140	P16140	VMA2	V-type proton ATPase subunit B	2	252.24
ARDDADEDEEDPDTRSSGK	19	Phospho (STY)	_ARDDADEDEEDPDpTRSSGK_		ARDDADEDEEDPDT(0.401)RS(0.3)S(0.3)GK	0	0	1	2	P16140	P16140	VMA2	V-type proton ATPase subunit B	1	47.208
ARDDADEDEEDPDTRSSGKK	20	Phospho (STY)	_ARDDADEDEEDPDpTRSSGKK_		ARDDADEDEEDPDT(0.333)RS(0.333)S(0.333)GKK	0	0	1	3	P16140	P16140	VMA2	V-type proton ATPase subunit B	1	178.39
ARDDADEDEEDPDTRSSGKK	20	2 Phospho (STY)	_ARDDADEDEEDPDTRpSpSGKK_		ARDDADEDEEDPDT(0.04)RS(0.96)S(0.999)GKK	0	0	2	3	P16140	P16140	VMA2	V-type proton ATPase subunit B	2	188.38
ARDTTEETEVVK	12	Phospho (STY)	_ARDpTTEETEVVK_		ARDT(0.979)T(0.021)EETEVVK	0	0	1	1	P40007	P40007	NOP16	Nucleolar protein 16	1	179.81
ARDTTEETEVVKK	13	Phospho (STY)	_ARDpTTEETEVVKK_		ARDT(0.753)T(0.247)EETEVVKK	0	0	1	2	P40007	P40007	NOP16	Nucleolar protein 16	1	107.98
ARIMADDYGWDVTDARK	17	2 Phospho (STY),Acetyl (N-term)	_(ac)ARIMADDpYGWDVpTDARK_		ARIMADDY(1)GWDVT(1)DARK	1	0	2	2	P32324	P32324	EFT1	Elongation factor 2	1	63.894
ARLSMFNQDITEQVPLPK	18	Oxidation (M),Phospho (STY)	_ARLpSM(ox)FNQDITEQVPLPK_	ARLSM(1)FNQDITEQVPLPK	ARLS(1)MFNQDITEQVPLPK	0	1	1	1	P47068	P47068	BBC1	Myosin tail region-interacting protein MTI1	1	63.398
ARLSMFNQDITEQVPLPK	18	Phospho (STY)	_ARLpSMFNQDITEQVPLPK_		ARLS(1)MFNQDITEQVPLPK	0	0	1	1	P47068	P47068	BBC1	Myosin tail region-interacting protein MTI1	1	146.25
ARMSALTGK	9	Phospho (STY)	_ARMpSALTGK_		ARMS(1)ALTGK	0	0	1	1	P32521	P32521	PAN1	Actin cytoskeleton-regulatory complex protein PAN1	1	114.24
ARPFYLTHLITQSVSPK	17	Phospho (STY)	_ARPFYLTHLITQSVpSPK_		ARPFYLTHLIT(0.001)QS(0.376)VS(0.622)PK	0	0	1	1	Q12163	Q12163	NBP2	NAP1-binding protein 2	2	65.721
ARPSAGDEDSAHPDKNK	17	Phospho (STY)	_ARPSAGDEDpSAHPDKNK_		ARPSAGDEDS(1)AHPDKNK	0	0	1	2	P13574	P13574	STE12	Protein STE12	1	175.86
ARQSLDLER	9	Phospho (STY)	_ARQpSLDLER_		ARQS(1)LDLER	0	0	1	1	P38080	P38080	AKL1	Serine/threonine-protein kinase AKL1	2	272.97
ARSATPTLQDQK	12	Phospho (STY)	_ARpSATPTLQDQK_		ARS(0.841)AT(0.159)PTLQDQK	0	0	1	1	P43583	P43583	BLM10	Proteasome activator BLM10	1	85.554
ARSATPTLQDQK	12	Phospho (STY)	_ARSApTPTLQDQK_		ARS(0.431)AT(0.569)PTLQDQK	0	0	1	1	P43583	P43583	BLM10	Proteasome activator BLM10	1	90.853
ARSATPTLQDQK	12	2 Phospho (STY)	_ARpSApTPTLQDQK_		ARS(0.998)AT(0.994)PT(0.009)LQDQK	0	0	2	1	P43583	P43583	BLM10	Proteasome activator BLM10	1	114.56
ARSIEGAVQVSK	12	Phospho (STY)	_ARpSIEGAVQVSK_		ARS(1)IEGAVQVSK	0	0	1	1	P32325	P32325	DBF4	DDK kinase regulatory subunit DBF4	1	101.04
ARSIFIK	7	Phospho (STY)	_ARpSIFIK_		ARS(1)IFIK	0	0	1	1	P32598	P32598	GLC7	Serine/threonine-protein phosphatase PP1-2	1	72.848
ARSLSESIK	9	Phospho (STY)	_ARpSLSESIK_		ARS(1)LSESIK	0	0	1	1	P38970	P38970	HAL5	Serine/threonine-protein kinase HAL5	1	193.49
ARSLSESIK	9	2 Phospho (STY)	_ARpSLpSESIK_		ARS(1)LS(0.987)ES(0.013)IK	0	0	2	1	P38970	P38970	HAL5	Serine/threonine-protein kinase HAL5	1	117.93
ARSNDEDTDEELEDFNFKPGSSGIADHK	28	Phospho (STY)	_ARSNDEDpTDEELEDFNFKPGSSGIADHK_		ARSNDEDT(1)DEELEDFNFKPGSSGIADHK	0	0	1	2	P23595	P23595	PPH22	Serine/threonine-protein phosphatase PP2A-2 catalytic subunit	1	211.15
ARSNDEDTDEELEDFNFKPGSSGIADHK	28	Phospho (STY)	_ARpSNDEDTDEELEDFNFKPGSSGIADHK_		ARS(0.954)NDEDT(0.046)DEELEDFNFKPGSSGIADHK	0	0	1	2	P23595	P23595	PPH22	Serine/threonine-protein phosphatase PP2A-2 catalytic subunit	1	174.63
ARSNDEDTDEELEDFNFKPGSSGIADHK	28	2 Phospho (STY)	_ARpSNDEDpTDEELEDFNFKPGSSGIADHK_		ARS(1)NDEDT(1)DEELEDFNFKPGSSGIADHK	0	0	2	2	P23595	P23595	PPH22	Serine/threonine-protein phosphatase PP2A-2 catalytic subunit	1	136.86
ARSPGIAKPNAIQTEVYGINEESTNER	27	Phospho (STY)	_ARpSPGIAKPNAIQTEVYGINEESTNER_		ARS(1)PGIAKPNAIQTEVYGINEESTNER	0	0	1	2	P11978	P11978	SIR4	Regulatory protein SIR4	1	187.79
ARSPLHSNSNNTNNNGANNSNLQTSGMENK	30	Oxidation (M),Phospho (STY)	_ARpSPLHSNSNNTNNNGANNSNLQTSGM(ox)ENK_	ARSPLHSNSNNTNNNGANNSNLQTSGM(1)ENK	ARS(0.974)PLHS(0.023)NS(0.003)NNTNNNGANNSNLQTSGMENK	0	1	1	1	P41813	P41813	FKH2	Fork head protein homolog 2	1	104.35
ARSPLHSNSNNTNNNGANNSNLQTSGMENK	30	Phospho (STY)	_ARpSPLHSNSNNTNNNGANNSNLQTSGMENK_		ARS(0.995)PLHS(0.004)NS(0.001)NNTNNNGANNSNLQTSGMENK	0	0	1	1	P41813	P41813	FKH2	Fork head protein homolog 2	1	177.14
ARSPLHSNSNNTNNNGANNSNLQTSGMENK	30	Phospho (STY)	_ARSPLHpSNSNNTNNNGANNSNLQTSGMENK_		ARS(0.285)PLHS(0.643)NS(0.036)NNT(0.036)NNNGANNSNLQTSGMENK	0	0	1	1	P41813	P41813	FKH2	Fork head protein homolog 2	1	108.05
ARSSLPNR	8	Phospho (STY)	_ARSpSLPNR_		ARS(0.157)S(0.843)LPNR	0	0	1	1	P28742	P28742	KIP1	Kinesin-like protein KIP1	1	50.13
ARSSTNMGGTDKFNK	15	Phospho (STY)	_ARpSSTNMGGTDKFNK_		ARS(0.387)S(0.387)T(0.227)NMGGTDKFNK	0	0	1	2	P40091	P40091	PEA2	Protein PEA2	1	81.788
ARSSTNMGGTDKFNK	15	Phospho (STY)	_ARSSpTNMGGTDKFNK_		ARS(0.246)S(0.324)T(0.43)NMGGTDKFNK	0	0	1	2	P40091	P40091	PEA2	Protein PEA2	1	52.09
ARTFFVGGNFK	11	Phospho (STY)	_ARpTFFVGGNFK_		ART(1)FFVGGNFK	0	0	1	1	P00942	P00942	TPI1	Triosephosphate isomerase	2	160.27
ARTLSNPNDFQEPNYLLDPGNHPSDHFR	28	Phospho (STY)	_ARpTLSNPNDFQEPNYLLDPGNHPSDHFR_		ART(0.786)LS(0.214)NPNDFQEPNYLLDPGNHPSDHFR	0	0	1	1	P47013	P47013	LCB3	Dihydrosphingosine 1-phosphate phosphatase LCB3	1	120.15
ARTLSNPNDFQEPNYLLDPGNHPSDHFR	28	2 Phospho (STY)	_ARpTLpSNPNDFQEPNYLLDPGNHPSDHFR_		ART(1)LS(1)NPNDFQEPNYLLDPGNHPSDHFR	0	0	2	1	P47013	P47013	LCB3	Dihydrosphingosine 1-phosphate phosphatase LCB3	1	100.17
ARTLTKYDK	9	Phospho (STY)	_ARpTLTKYDK_		ART(0.978)LT(0.022)KYDK	0	0	1	2	Q07533	Q07533	CYK3	Cytokinesis protein 3	1	121.68
ARTPGQMQR	9	Phospho (STY)	_ARpTPGQMQR_		ART(1)PGQMQR	0	0	1	1	P10080	P10080	SBP1	Single-stranded nucleic acid-binding protein	1	131.02
ARTSLDLPGVTNAASLIGTQQNN	23	2 Phospho (STY)	_ARTpSLDLPGVTNAApSLIGTQQNN_		ART(0.459)S(0.541)LDLPGVTNAAS(1)LIGTQQNN	0	0	2	1	P32660	P32660	DNF1	Phospholipid-transporting ATPase DNF1	2	122.09
ARTSLDLPGVTNAASLIGTQQNN	23	2 Phospho (STY)	_ARpTpSLDLPGVTNAASLIGTQQNN_		ART(1)S(0.999)LDLPGVT(0.001)NAASLIGTQQNN	0	0	2	1	P32660	P32660	DNF1	Phospholipid-transporting ATPase DNF1	1	115.34
ARTSLDLPGVTNAASLIGTQQNN	23	Phospho (STY)	_ARpTSLDLPGVTNAASLIGTQQNN_		ART(0.5)S(0.5)LDLPGVTNAASLIGTQQNN	0	0	1	1	P32660	P32660	DNF1	Phospholipid-transporting ATPase DNF1	1	152.39
ASADDYFSDFEDDELDKLYEK	21	Phospho (STY)	_ASADDYFpSDFEDDELDKLYEK_		ASADDYFS(1)DFEDDELDKLYEK	0	0	1	1	P40562	P40562	MPH1	ATP-dependent DNA helicase MPH1	1	153.87
ASADDYFSDFEDDELDKLYEK	21	Phospho (STY)	_ApSADDYFSDFEDDELDKLYEK_		AS(1)ADDYFSDFEDDELDKLYEK	0	0	1	1	P40562	P40562	MPH1	ATP-dependent DNA helicase MPH1	1	229.66
ASADDYFSDFEDDELDKLYEK	21	Phospho (STY),Acetyl (N-term)	_(ac)ASADDYFpSDFEDDELDKLYEK_		ASADDYFS(1)DFEDDELDKLYEK	1	0	1	1	P40562	P40562	MPH1	ATP-dependent DNA helicase MPH1	2	178.11
ASAFLSQNESSSK	13	Phospho (STY)	_ASAFLSQNEpSSSK_		ASAFLSQNES(0.6)S(0.2)S(0.2)K	0	0	1	0	Q03337	Q03337	TRS31	Trafficking protein particle complex subunit 31	2	279.68
ASAFLSQNESSSK	13	Phospho (STY)	_ApSAFLSQNESSSK_		AS(1)AFLSQNESSSK	0	0	1	0	Q03337	Q03337	TRS31	Trafficking protein particle complex subunit 31	2	109.07
ASAGDAKASDLDDVEFDLTNHEYAK	25	Phospho (STY)	_ASAGDAKApSDLDDVEFDLTNHEYAK_		ASAGDAKAS(1)DLDDVEFDLTNHEYAK	0	0	1	1	Q12150	Q12150	CSF1	Protein CSF1	1	243.64
ASANIQDANDKNNSKEKEDSK	21	Phospho (STY)	_ASANIQDANDKNNpSKEKEDSK_		ASANIQDANDKNNS(0.998)KEKEDS(0.002)K	0	0	1	3	P47035	P47035	NET1	Nucleolar protein NET1	1	187.51
ASAPGEVPQIAVSNHGDEAIIPASAYSDSSHK	32	Phospho (STY)	_ASAPGEVPQIAVSNHGDEAIIPASAYpSDSSHK_		ASAPGEVPQIAVSNHGDEAIIPAS(0.01)AYS(0.664)DS(0.151)S(0.175)HK	0	0	1	0	Q06108	Q06108	RGC1	Regulator of the glycerol channel 1	1	74.603
ASAPGSVILLENLR	14	Phospho (STY)	_ApSAPGSVILLENLR_		AS(0.999)APGS(0.001)VILLENLR	0	0	1	0	P00560	P00560	PGK1	Phosphoglycerate kinase	1	144.09
ASASSDISTDVDKDTSSSWDDK	22	Phospho (STY)	_ASASSDISTDVDKDTpSSSWDDK_		ASASSDISTDVDKDT(0.02)S(0.901)S(0.075)S(0.004)WDDK	0	0	1	1	P53049	P53049	YOR1	Oligomycin resistance ATP-dependent permease YOR1	1	287.57
ASASSDISTDVDKDTSSSWDDK	22	Phospho (STY)	_ASASSDIpSTDVDKDTSSSWDDK_		ASASSDIS(0.657)T(0.343)DVDKDTSSSWDDK	0	0	1	1	P53049	P53049	YOR1	Oligomycin resistance ATP-dependent permease YOR1	1	289.23
ASASSDISTDVDKDTSSSWDDK	22	Phospho (STY)	_ASASpSDISTDVDKDTSSSWDDK_		ASAS(0.007)S(0.979)DIS(0.013)TDVDKDTSSSWDDK	0	0	1	1	P53049	P53049	YOR1	Oligomycin resistance ATP-dependent permease YOR1	1	243.27
ASASSDISTDVDKDTSSSWDDK	22	Phospho (STY)	_ASASSDISTDVDKDTSpSSWDDK_		ASASSDISTDVDKDT(0.003)S(0.139)S(0.849)S(0.01)WDDK	0	0	1	1	P53049	P53049	YOR1	Oligomycin resistance ATP-dependent permease YOR1	1	201.98
ASASSDISTDVDKDTSSSWDDK	22	Phospho (STY)	_ASApSSDISTDVDKDTSSSWDDK_		AS(0.051)AS(0.68)S(0.267)DIS(0.002)TDVDKDTSSSWDDK	0	0	1	1	P53049	P53049	YOR1	Oligomycin resistance ATP-dependent permease YOR1	1	68.406
ASASSDISTDVDKDTSSSWDDK	22	Phospho (STY)	_ASASSDISTDVDKDpTSSSWDDK_		ASASSDISTDVDKDT(0.648)S(0.24)S(0.043)S(0.069)WDDK	0	0	1	1	P53049	P53049	YOR1	Oligomycin resistance ATP-dependent permease YOR1	1	156.52
ASASSDISTDVDKDTSSSWDDK	22	Phospho (STY)	_ASASSDISpTDVDKDTSSSWDDK_		ASASSDIS(0.174)T(0.826)DVDKDTSSSWDDK	0	0	1	1	P53049	P53049	YOR1	Oligomycin resistance ATP-dependent permease YOR1	1	168.26
ASASSDISTDVDKDTSSSWDDK	22	2 Phospho (STY)	_ASApSpSDISTDVDKDTSSSWDDK_		AS(0.352)AS(0.713)S(0.72)DIS(0.109)T(0.102)DVDKDT(0.001)S(0.001)S(0.001)S(0.001)WDDK	0	0	2	1	P53049	P53049	YOR1	Oligomycin resistance ATP-dependent permease YOR1	1	47.73
ASASSDISTDVDKDTSSSWDDK	22	2 Phospho (STY)	_ASASSDIpSpTDVDKDTSSSWDDK_		ASAS(0.01)S(0.079)DIS(0.958)T(0.953)DVDKDTSSSWDDK	0	0	2	1	P53049	P53049	YOR1	Oligomycin resistance ATP-dependent permease YOR1	1	104.51
ASASSDISTDVDKDTSSSWDDK	22	2 Phospho (STY)	_ASASpSDIpSTDVDKDTSSSWDDK_		ASAS(0.066)S(0.933)DIS(0.806)T(0.195)DVDKDTSSSWDDK	0	0	2	1	P53049	P53049	YOR1	Oligomycin resistance ATP-dependent permease YOR1	1	104.83
ASASSDISTDVDKDTSSSWDDK	22	4 Phospho (STY)	_ASASpSDIpSpTDVDKDTSpSSWDDK_		AS(0.299)AS(0.086)S(0.623)DIS(0.996)T(0.996)DVDKDT(0.002)S(0.039)S(0.843)S(0.115)WDDK	0	0	4	1	P53049	P53049	YOR1	Oligomycin resistance ATP-dependent permease YOR1	1	96.848
ASASSDISTDVDKDTSSSWDDK	22	4 Phospho (STY)	_ApSASpSDIpSpTDVDKDTSSSWDDK_		AS(0.818)AS(0.546)S(0.899)DIS(0.869)T(0.869)DVDKDTSSSWDDK	0	0	4	1	P53049	P53049	YOR1	Oligomycin resistance ATP-dependent permease YOR1	1	133.16
ASASSDISTDVDKDTSSSWDDK	22	4 Phospho (STY)	_ApSApSSDIpSpTDVDKDTSSSWDDK_		AS(0.939)AS(0.699)S(0.382)DIS(0.99)T(0.99)DVDKDTSSSWDDK	0	0	4	1	P53049	P53049	YOR1	Oligomycin resistance ATP-dependent permease YOR1	1	152.04
ASASSDISTDVDKDTSSSWDDK	22	4 Phospho (STY)	_ApSApSpSDIpSTDVDKDTSSSWDDK_		AS(0.8)AS(0.799)S(0.799)DIS(0.8)T(0.798)DVDKDT(0.001)S(0.001)SSWDDK	0	0	4	1	P53049	P53049	YOR1	Oligomycin resistance ATP-dependent permease YOR1	1	131.53
ASASSDISTDVDKDTSSSWDDK	22	3 Phospho (STY)	_ASASpSDIpSpTDVDKDTSSSWDDK_		AS(0.027)AS(0.438)S(0.583)DIS(0.976)T(0.976)DVDKDTSSSWDDK	0	0	3	1	P53049	P53049	YOR1	Oligomycin resistance ATP-dependent permease YOR1	1	188.84
ASASSDISTDVDKDTSSSWDDK	22	3 Phospho (STY)	_ApSASpSDIpSTDVDKDTSSSWDDK_		AS(0.616)AS(0.399)S(0.985)DIS(0.883)T(0.117)DVDKDTSSSWDDK	0	0	3	1	P53049	P53049	YOR1	Oligomycin resistance ATP-dependent permease YOR1	1	198.24
ASASSDISTDVDKDTSSSWDDKSLLPTGEYIVDR	34	3 Phospho (STY)	_ASASSDISpTDVDKDpTSSSWDDKpSLLPTGEYIVDR_		AS(0.03)AS(0.034)S(0.036)DIS(0.406)T(0.412)DVDKDT(0.342)S(0.344)S(0.345)S(0.345)WDDKS(0.689)LLPT(0.015)GEYIVDR	0	0	3	2	P53049	P53049	YOR1	Oligomycin resistance ATP-dependent permease YOR1	1	74.164
ASASSDISTDVDKDTSSSWDDKSLLPTGEYIVDR	34	Phospho (STY)	_ASASSDISTDVDKDTSSSWDDKpSLLPTGEYIVDR_		ASASSDISTDVDKDTSSSWDDKS(1)LLPTGEYIVDR	0	0	1	2	P53049	P53049	YOR1	Oligomycin resistance ATP-dependent permease YOR1	1	332.27
ASASSDISTDVDKDTSSSWDDKSLLPTGEYIVDR	34	2 Phospho (STY)	_ASApSpSDISTDVDKDTSSSWDDKSLLPTGEYIVDR_		AS(0.045)AS(0.247)S(0.234)DIS(0.214)T(0.214)DVDKDT(0.208)S(0.208)S(0.208)S(0.208)WDDKS(0.212)LLPT(0.001)GEYIVDR	0	0	2	2	P53049	P53049	YOR1	Oligomycin resistance ATP-dependent permease YOR1	1	56.164
ASASSDISTDVDKDTSSSWDDKSLLPTGEYIVDR	34	2 Phospho (STY)	_ASASSDISTDVDKDTSSpSWDDKpSLLPTGEYIVDR_		AS(0.001)AS(0.002)S(0.002)DIS(0.067)T(0.066)DVDKDT(0.229)S(0.241)S(0.253)S(0.266)WDDKS(0.872)LLPT(0.001)GEYIVDR	0	0	2	2	P53049	P53049	YOR1	Oligomycin resistance ATP-dependent permease YOR1	1	69.353
ASASSDISTDVDKDTSSSWDDKSLLPTGEYIVDR	34	2 Phospho (STY)	_ASASSDISTDVDKDpTSSSWDDKpSLLPTGEYIVDR_		AS(0.001)AS(0.004)S(0.004)DIS(0.165)T(0.165)DVDKDT(0.445)S(0.096)S(0.106)S(0.036)WDDKS(0.979)LLPTGEYIVDR	0	0	2	2	P53049	P53049	YOR1	Oligomycin resistance ATP-dependent permease YOR1	1	110.78
ASATDVTDSLGSTSSEYIEIPFVK	24	Phospho (STY)	_ASApTDVTDSLGSTSSEYIEIPFVK_		AS(0.453)AT(0.546)DVT(0.001)DSLGSTSSEYIEIPFVK	0	0	1	0	P20485	P20485	CKI1	Choline kinase	1	123.35
ASATNNDVVDDEDDSDSDFEDEFDENETLLDR	32	2 Phospho (STY)	_ASATNNDVVDDEDDpSDpSDFEDEFDENETLLDR_		AS(0.027)AT(0.027)NNDVVDDEDDS(0.973)DS(0.973)DFEDEFDENETLLDR	0	0	2	0	P49334	P49334	TOM22	Mitochondrial import receptor subunit TOM22	1	107.2
ASATVPSAPYR	11	Phospho (STY)	_ApSATVPSAPYR_		AS(0.96)AT(0.04)VPSAPYR	0	0	1	0	P39705	P39705	NUP60	Nucleoporin NUP60	1	185.99
ASATVPSAPYRK	12	Phospho (STY)	_ApSATVPSAPYRK_		AS(0.782)AT(0.218)VPSAPYRK	0	0	1	1	P39705	P39705	NUP60	Nucleoporin NUP60	1	87.427
ASCPSCTQECETHMKPVNIPHFK	23	Phospho (STY)	_ASCPpSCTQECETHMKPVNIPHFK_		AS(0.096)CPS(0.887)CT(0.017)QECETHMKPVNIPHFK	0	0	1	1	P53303	P53303	ZPR1	Zinc finger protein ZPR1	1	113.6
ASDATLGSIDFGDDENIAK	19	3 Phospho (STY)	_ApSDApTLGpSIDFGDDENIAK_		AS(1)DAT(1)LGS(1)IDFGDDENIAK	0	0	3	0	P39109	P39109	YCF1	Metal resistance protein YCF1	1	136.49
ASDATLGSIDFGDDENIAK	19	2 Phospho (STY)	_ASDApTLGpSIDFGDDENIAK_		AS(0.006)DAT(0.994)LGS(1)IDFGDDENIAK	0	0	2	0	P39109	P39109	YCF1	Metal resistance protein YCF1	1	173.35
ASDATLGSIDFGDDENIAK	19	2 Phospho (STY)	_ApSDApTLGSIDFGDDENIAK_		AS(1)DAT(0.987)LGS(0.013)IDFGDDENIAK	0	0	2	0	P39109	P39109	YCF1	Metal resistance protein YCF1	1	119.8
ASDATLGSIDFGDDENIAK	19	2 Phospho (STY)	_ApSDATLGpSIDFGDDENIAK_		AS(0.999)DAT(0.001)LGS(1)IDFGDDENIAK	0	0	2	0	P39109	P39109	YCF1	Metal resistance protein YCF1	1	188.3
ASDATLGSIDFGDDENIAK	19	Phospho (STY)	_ApSDATLGSIDFGDDENIAK_		AS(1)DATLGSIDFGDDENIAK	0	0	1	0	P39109	P39109	YCF1	Metal resistance protein YCF1	1	221.46
ASDATLGSIDFGDDENIAKR	20	3 Phospho (STY)	_ApSDApTLGpSIDFGDDENIAKR_		AS(1)DAT(1)LGS(1)IDFGDDENIAKR	0	0	3	1	P39109	P39109	YCF1	Metal resistance protein YCF1	3	118.05
ASDATLGSIDFGDDENIAKR	20	2 Phospho (STY)	_ASDApTLGpSIDFGDDENIAKR_		ASDAT(1)LGS(1)IDFGDDENIAKR	0	0	2	1	P39109	P39109	YCF1	Metal resistance protein YCF1	1	150.09
ASDATLGSIDFGDDENIAKR	20	2 Phospho (STY)	_ApSDApTLGSIDFGDDENIAKR_		AS(1)DAT(0.934)LGS(0.066)IDFGDDENIAKR	0	0	2	1	P39109	P39109	YCF1	Metal resistance protein YCF1	1	115.11
ASDATLGSIDFGDDENIAKR	20	Phospho (STY)	_ApSDATLGSIDFGDDENIAKR_		AS(1)DATLGSIDFGDDENIAKR	0	0	1	1	P39109	P39109	YCF1	Metal resistance protein YCF1	1	242.36
ASDLDDVEFDLTNHEYAK	18	Phospho (STY)	_ApSDLDDVEFDLTNHEYAK_		AS(1)DLDDVEFDLTNHEYAK	0	0	1	0	Q12150	Q12150	CSF1	Protein CSF1	2	237.09
ASDLVDTPSNNTAATADTTHLHEALDIVCSDFVK	34	Phospho (STY)	_ASDLVDTPpSNNTAATADTTHLHEALDIVCSDFVK_		AS(0.001)DLVDT(0.441)PS(0.463)NNT(0.095)AAT(0.001)ADTTHLHEALDIVCSDFVK	0	0	1	0	P53114	P53114	NUT1	Mediator of RNA polymerase II transcription subunit 5	1	90.699
ASDMSKSATPSKEINFDDDF	20	Oxidation (M),2 Phospho (STY)	_ASDM(ox)pSKSApTPSKEINFDDDF_	ASDM(1)SKSATPSKEINFDDDF	AS(0.012)DMS(0.793)KS(0.195)AT(0.988)PS(0.011)KEINFDDDF	0	1	2	2	P49723	P49723	RNR4	Ribonucleoside-diphosphate reductase small chain 2	1	143.38
ASDMSKSATPSKEINFDDDF	20	2 Phospho (STY)	_ASDMSKpSATPpSKEINFDDDF_		AS(0.005)DMS(0.028)KS(0.878)AT(0.121)PS(0.968)KEINFDDDF	0	0	2	2	P49723	P49723	RNR4	Ribonucleoside-diphosphate reductase small chain 2	1	85.185
ASDMSKSATPSKEINFDDDF	20	2 Phospho (STY)	_ASDMpSKSApTPSKEINFDDDF_		AS(0.005)DMS(0.767)KS(0.237)AT(0.496)PS(0.496)KEINFDDDF	0	0	2	2	P49723	P49723	RNR4	Ribonucleoside-diphosphate reductase small chain 2	2	112.74
ASDNSKEKDTDQNLDGK	17	Phospho (STY)	_ASDNpSKEKDTDQNLDGK_		ASDNS(1)KEKDTDQNLDGK	0	0	1	2	Q12019	Q12019	MDN1	Midasin	1	163.57
ASDTGDDDNEHDVSPGGSAGSNGVSPPTK	29	Phospho (STY)	_ASDTGDDDNEHDVpSPGGSAGSNGVSPPTK_		ASDTGDDDNEHDVS(1)PGGSAGSNGVSPPTK	0	0	1	0	Q03254	Q03254	FCP1	RNA polymerase II subunit A C-terminal domain phosphatase	4	169.98
ASEAHSGEEQVTDVNIDTEANTEKPVK	27	Phospho (STY)	_ASEAHpSGEEQVTDVNIDTEANTEKPVK_		AS(0.129)EAHS(0.871)GEEQVTDVNIDTEANTEKPVK	0	0	1	1	P36116	P36116	VPS51	Vacuolar protein sorting-associated protein 51	1	138.84
ASEAHSGEEQVTDVNIDTEANTEKPVKDDELSATEEDLK	39	Phospho (STY)	_ASEAHSGEEQVTDVNIDTEANTEKPVKDDELpSATEEDLK_		ASEAHSGEEQVTDVNIDT(0.001)EANTEKPVKDDELS(0.95)AT(0.049)EEDLK	0	0	1	2	P36116	P36116	VPS51	Vacuolar protein sorting-associated protein 51	1	150.6
ASEALKPDSQKSYAEQGK	18	Phospho (STY)	_ASEALKPDSQKpSYAEQGK_		ASEALKPDSQKS(1)YAEQGK	0	0	1	2	P22943	P22943	HSP12	12 kDa heat shock protein	1	292.29
ASEISVSSR	9	2 Phospho (STY)	_ASEIpSVSpSR_		ASEIS(1)VS(0.319)S(0.681)R	0	0	2	0	P38985	P38985	SRP14	Signal recognition particle subunit SRP14	2	114.23
ASEISVSSR	9	2 Phospho (STY)	_ASEIpSVpSSR_		ASEIS(1)VS(0.787)S(0.213)R	0	0	2	0	P38985	P38985	SRP14	Signal recognition particle subunit SRP14	1	80.782
ASEISVSSR	9	Phospho (STY)	_ASEISVpSSR_		ASEISVS(0.863)S(0.137)R	0	0	1	0	P38985	P38985	SRP14	Signal recognition particle subunit SRP14	1	158.08
ASEISVSSR	9	Phospho (STY)	_ASEIpSVSSR_		ASEIS(0.991)VS(0.008)S(0.001)R	0	0	1	0	P38985	P38985	SRP14	Signal recognition particle subunit SRP14	2	121.68
ASEISVSSRSDR	12	Phospho (STY)	_ASEISVSSRpSDR_		ASEISVS(0.253)S(0.238)RS(0.508)DR	0	0	1	1	P38985	P38985	SRP14	Signal recognition particle subunit SRP14	1	101.97
ASEISVSSRSDR	12	2 Phospho (STY)	_ASEIpSVSSRpSDR_		ASEIS(1)VS(0.042)S(0.418)RS(0.54)DR	0	0	2	1	P38985	P38985	SRP14	Signal recognition particle subunit SRP14	1	84.58
ASEISVSSRSDR	12	2 Phospho (STY)	_ASEIpSVSpSRSDR_		AS(0.009)EIS(0.991)VS(0.313)S(0.681)RS(0.007)DR	0	0	2	1	P38985	P38985	SRP14	Signal recognition particle subunit SRP14	1	116.9
ASEISVSSRSDREYPLLIR	19	2 Phospho (STY)	_ASEIpSVpSSRSDREYPLLIR_		AS(0.043)EIS(0.953)VS(0.552)S(0.393)RS(0.059)DREYPLLIR	0	0	2	2	P38985	P38985	SRP14	Signal recognition particle subunit SRP14	1	72.532
ASELSHSLPSPSQIK	15	Phospho (STY)	_ASELSHSLPpSPSQIK_		ASELSHS(0.003)LPS(0.993)PS(0.004)QIK	0	0	1	0	P50105	P50105	TAF4	Transcription initiation factor TFIID subunit 4	1	285.98
ASEPASRPLKK	11	Phospho (STY)	_ASEPApSRPLKK_		ASEPAS(1)RPLKK	0	0	1	2	Q05022	Q05022	RRP5	rRNA biogenesis protein RRP5	1	79.639
ASEPQLPSFDNR	12	Phospho (STY)	_ApSEPQLPSFDNR_		AS(1)EPQLPSFDNR	0	0	1	0	P53719	P53719		Uncharacterized protein YNR014W	3	90.005
ASETSDQNIVK	11	Phospho (STY)	_ApSETSDQNIVK_		AS(1)ETSDQNIVK	0	0	1	0	P53254	P53254	UTP22	U3 small nucleolar RNA-associated protein 22	1	227.72
ASEYDTDSADEDWGK	15	Phospho (STY)	_ASEYDpTDSADEDWGK_		ASEYDT(1)DSADEDWGK	0	0	1	0	P53918	P53918	ESBP6	Uncharacterized transporter ESBP6	1	290.69
ASEYDTDSADEDWGK	15	2 Phospho (STY)	_ASEYDpTDpSADEDWGK_		ASEYDT(1)DS(1)ADEDWGK	0	0	2	0	P53918	P53918	ESBP6	Uncharacterized transporter ESBP6	1	184.59
ASEYDTDSADEDWGKLK	17	Phospho (STY)	_ASEYDpTDSADEDWGKLK_		ASEYDT(0.99)DS(0.01)ADEDWGKLK	0	0	1	1	P53918	P53918	ESBP6	Uncharacterized transporter ESBP6	1	228.01
ASEYDTDSADEDWGKLK	17	Phospho (STY)	_ASEYDTDpSADEDWGKLK_		ASEYDT(0.004)DS(0.996)ADEDWGKLK	0	0	1	1	P53918	P53918	ESBP6	Uncharacterized transporter ESBP6	1	164.98
ASEYDTDSADEDWGKLK	17	2 Phospho (STY)	_ASEYDpTDpSADEDWGKLK_		ASEY(0.024)DT(0.976)DS(1)ADEDWGKLK	0	0	2	1	P53918	P53918	ESBP6	Uncharacterized transporter ESBP6	2	129.32
ASFDSDVSQASR	12	Phospho (STY)	_ApSFDSDVSQASR_		AS(1)FDSDVSQASR	0	0	1	0	Q08269	Q08269	ALR1	Magnesium transporter ALR1	1	240.94
ASFDSDVSQASR	12	2 Phospho (STY)	_ApSFDpSDVSQASR_		AS(1)FDS(0.999)DVS(0.001)QASR	0	0	2	0	Q08269	Q08269	ALR1	Magnesium transporter ALR1	1	87.863
ASFDSDVSQASRDSQETEEDVCFPMPPQLHTR	32	Phospho (STY)	_ASFDSDVpSQASRDSQETEEDVCFPMPPQLHTR_		ASFDS(0.001)DVS(0.431)QAS(0.341)RDS(0.113)QET(0.113)EEDVCFPMPPQLHTR	0	0	1	1	Q08269	Q08269	ALR1	Magnesium transporter ALR1	1	77.276
ASFKSKNSK	9	3 Phospho (STY)	_ApSFKpSKNpSK_		AS(1)FKS(1)KNS(1)K	0	0	3	2	Q12038	Q12038	SRO7	Lethal(2) giant larvae protein homolog SRO7	1	47.429
ASFPIASSTTQTS	13	Phospho (STY)	_ApSFPIASSTTQTS_		AS(1)FPIASSTTQTS	0	0	1	0	P53935	P53935	NST1	Stress response protein NST1	2	172.76
ASFPVVDSK	9	Phospho (STY)	_ApSFPVVDSK_		AS(1)FPVVDSK	0	0	1	0	P38850	P38850	RTT107	Regulator of Ty1 transposition protein 107	2	107.11
ASFSAFADEGR	11	Phospho (STY)	_ApSFSAFADEGR_		AS(0.976)FS(0.024)AFADEGR	0	0	1	0	Q06251	Q06251	YLR177W	Uncharacterized protein YLR177W	1	63.966
ASFSAFADEGRK	12	Phospho (STY)	_ApSFSAFADEGRK_		AS(0.998)FS(0.002)AFADEGRK	0	0	1	1	Q06251	Q06251	YLR177W	Uncharacterized protein YLR177W	1	137.84
ASFSAQSASSYALPDQSSLEQHPK	24	Phospho (STY)	_ApSFSAQSASSYALPDQSSLEQHPK_		AS(0.757)FS(0.243)AQSASSYALPDQSSLEQHPK	0	0	1	0	P07248	P07248	ADR1	Regulatory protein ADR1	1	148.8
ASFSLHNDKPQPAK	14	Phospho (STY)	_ApSFSLHNDKPQPAK_		AS(0.99)FS(0.01)LHNDKPQPAK	0	0	1	1	P43638	P43638	MHP1	MAP-homologous protein 1	1	144.55
ASGAFTGENSVDQIK	15	Phospho (STY)	_ASGAFTGENpSVDQIK_		ASGAFTGENS(1)VDQIK	0	0	1	0	P00942	P00942	TPI1	Triosephosphate isomerase	1	313.32
ASGAFTGENSVDQIK	15	Phospho (STY)	_ApSGAFTGENSVDQIK_		AS(1)GAFTGENSVDQIK	0	0	1	0	P00942	P00942	TPI1	Triosephosphate isomerase	1	258.96
ASGAFTGENSVDQIKDVGAK	20	Phospho (STY)	_ASGAFTGENpSVDQIKDVGAK_		ASGAFTGENS(1)VDQIKDVGAK	0	0	1	1	P00942	P00942	TPI1	Triosephosphate isomerase	1	300.15
ASGAHQSNDVATSFGNGLGPTR	22	Phospho (STY)	_ASGAHQpSNDVATSFGNGLGPTR_		AS(0.382)GAHQS(0.618)NDVATSFGNGLGPTR	0	0	1	0	P32325	P32325	DBF4	DDK kinase regulatory subunit DBF4	1	137.94
ASGETAIHEPEPEAEQAVEDTA	22	2 Phospho (STY)	_ASGEpTAIHEPEPEAEQAVEDpTA_		AS(0.139)GET(0.861)AIHEPEPEAEQAVEDT(1)A	0	0	2	0	P25619	P25619	HSP30	30 kDa heat shock protein	2	80.009
ASGETAIHEPEPEAEQAVEDTA	22	Phospho (STY)	_ApSGETAIHEPEPEAEQAVEDTA_		AS(0.5)GET(0.5)AIHEPEPEAEQAVEDTA	0	0	1	0	P25619	P25619	HSP30	30 kDa heat shock protein	1	189.77
ASGETAIHEPEPEAEQAVEDTA	22	Phospho (STY)	_ASGETAIHEPEPEAEQAVEDpTA_		ASGETAIHEPEPEAEQAVEDT(1)A	0	0	1	0	P25619	P25619	HSP30	30 kDa heat shock protein	6	246.6
ASGETAIHEPEPEAEQAVEDTA	22	Phospho (STY)	_ASGEpTAIHEPEPEAEQAVEDTA_		AS(0.383)GET(0.617)AIHEPEPEAEQAVEDTA	0	0	1	0	P25619	P25619	HSP30	30 kDa heat shock protein	1	260.97
ASGNYVIIIGHNPDENK	17	Phospho (STY)	_ASGNpYVIIIGHNPDENK_		ASGNY(1)VIIIGHNPDENK	0	0	1	0	P0CX46;P0CX45	P0CX46	RPL2B;RPL2A	60S ribosomal protein L2-B;60S ribosomal protein L2-A	1	113.28
ASGNYVIIIGHNPDENK	17	Phospho (STY)	_ApSGNYVIIIGHNPDENK_		AS(1)GNYVIIIGHNPDENK	0	0	1	0	P0CX46;P0CX45	P0CX46	RPL2B;RPL2A	60S ribosomal protein L2-B;60S ribosomal protein L2-A	1	94.707
ASGSSNDSFPSSASTTKSESEEK	23	Phospho (STY)	_ASGSSNDSFPSSASTTKpSESEEK_		ASGSSNDSFPSSASTT(0.006)KS(0.962)ES(0.032)EEK	0	0	1	1	Q12151	Q12151	UPC2	Sterol uptake control protein 2	3	303.74
ASGSSNDSFPSSASTTKSESEEK	23	Phospho (STY)	_ASGSSNDSFPSSASpTTKSESEEK_		ASGSSNDSFPS(0.001)S(0.004)AS(0.348)T(0.527)T(0.117)KS(0.003)ESEEK	0	0	1	1	Q12151	Q12151	UPC2	Sterol uptake control protein 2	2	153.97
ASGSSNDSFPSSASTTKSESEEK	23	Phospho (STY)	_ASGSSNDSFPSSApSTTKSESEEK_		ASGSSNDSFPSS(0.002)AS(0.454)T(0.454)T(0.074)KS(0.013)ES(0.002)EEK	0	0	1	1	Q12151	Q12151	UPC2	Sterol uptake control protein 2	1	107.2
ASGSYLEK	8	Phospho (STY)	_ASGpSYLEK_		AS(0.005)GS(0.993)Y(0.003)LEK	0	0	1	0	P38070	P38070	YPK3	AGC kinase YPK3	1	65.5
ASGSYLEK	8	Phospho (STY)	_ApSGSYLEK_		AS(0.967)GS(0.033)YLEK	0	0	1	0	P38070	P38070	YPK3	AGC kinase YPK3	1	80.24
ASGSYLEKYF	10	Phospho (STY)	_ASGpSYLEKYF_		ASGS(1)YLEKYF	0	0	1	1	P38070	P38070	YPK3	AGC kinase YPK3	1	169.57
ASHPLQSYIIAK	12	Phospho (STY)	_ApSHPLQSYIIAK_		AS(1)HPLQSYIIAK	0	0	1	0	P32634	P32634	PMD1	Negative regulator of sporulation PMD1	1	139.19
ASHPLTSSPLFEDSGTPCGK	20	2 Phospho (STY)	_ApSHPLTpSSPLFEDSGTPCGK_		AS(0.675)HPLT(0.341)S(0.573)S(0.411)PLFEDSGTPCGK	0	0	2	0	P53094	P53094	MDS3	Negative regulator of sporulation MDS3	1	78.428
ASHPLTSSPLFEDSGTPCGK	20	Phospho (STY)	_ASHPLTSpSPLFEDSGTPCGK_		AS(0.002)HPLT(0.053)S(0.374)S(0.571)PLFEDSGTPCGK	0	0	1	0	P53094	P53094	MDS3	Negative regulator of sporulation MDS3	2	153.14
ASHPLTSSPLFEDSGTPCGK	20	Phospho (STY)	_ApSHPLTSSPLFEDSGTPCGK_		AS(0.587)HPLT(0.399)S(0.014)SPLFEDSGTPCGK	0	0	1	0	P53094	P53094	MDS3	Negative regulator of sporulation MDS3	1	181.83
ASHPLTSSPLFEDSGTPCGK	20	Phospho (STY)	_ASHPLTpSSPLFEDSGTPCGK_		AS(0.003)HPLT(0.073)S(0.462)S(0.462)PLFEDSGTPCGK	0	0	1	0	P53094	P53094	MDS3	Negative regulator of sporulation MDS3	3	123.36
ASHQGNTFFNNSPK	14	Phospho (STY)	_ASHQGNTFFNNpSPK_		ASHQGNTFFNNS(1)PK	0	0	1	0	Q01329	Q01329	PTA1	Pre-tRNA-processing protein PTA1	1	108.75
ASHSETLPSQR	11	Phospho (STY)	_ASHpSETLPSQR_		AS(0.235)HS(0.721)ET(0.045)LPSQR	0	0	1	0	Q04228	Q04228	UBX2	UBX domain-containing protein 2	1	55.467
ASHSETLPSQR	11	Phospho (STY)	_ApSHSETLPSQR_		AS(0.83)HS(0.161)ET(0.009)LPSQR	0	0	1	0	Q04228	Q04228	UBX2	UBX domain-containing protein 2	1	64.224
ASHSSLLDNAK	11	Phospho (STY)	_ASHpSSLLDNAK_		AS(0.007)HS(0.607)S(0.386)LLDNAK	0	0	1	0	Q12315	Q12315	GLE1	Nucleoporin GLE1	1	124.48
ASHTSEHNGAIPPR	14	Phospho (STY)	_ASHTpSEHNGAIPPR_		ASHT(0.213)S(0.787)EHNGAIPPR	0	0	1	0	P32578	P32578	SIP1	SNF1 protein kinase subunit beta-1	3	176.17
ASIAAPVPCSDLHSTK	16	Phospho (STY)	_ASIAAPVPCSDLHSpTK_		ASIAAPVPCS(0.001)DLHS(0.334)T(0.665)K	0	0	1	0	P53918	P53918	ESBP6	Uncharacterized transporter ESBP6	1	126.91
ASIAAPVPCSDLHSTKSNDASR	22	2 Phospho (STY)	_ASIAAPVPCSDLHpSTKpSNDASR_		ASIAAPVPCS(0.312)DLHS(0.663)T(0.048)KS(0.974)NDAS(0.003)R	0	0	2	1	P53918	P53918	ESBP6	Uncharacterized transporter ESBP6	1	160.91
ASIAAPVPCSDLHSTKSNDASR	22	2 Phospho (STY)	_ASIAAPVPCpSDLHSTKpSNDASR_		ASIAAPVPCS(0.407)DLHS(0.555)T(0.318)KS(0.716)NDAS(0.004)R	0	0	2	1	P53918	P53918	ESBP6	Uncharacterized transporter ESBP6	1	150.59
ASIAAPVPCSDLHSTKSNDASR	22	2 Phospho (STY)	_ASIAAPVPCSDLHSpTKpSNDASR_		ASIAAPVPCS(0.122)DLHS(0.402)T(0.512)KS(0.847)NDAS(0.117)R	0	0	2	1	P53918	P53918	ESBP6	Uncharacterized transporter ESBP6	1	50.705
ASIAAPVPCSDLHSTKSNDASR	22	Phospho (STY)	_ASIAAPVPCSDLHSTKpSNDASR_		ASIAAPVPCSDLHS(0.059)T(0.23)KS(0.71)NDASR	0	0	1	1	P53918	P53918	ESBP6	Uncharacterized transporter ESBP6	1	207.88
ASIAAPVPCSDLHSTKSNDASR	22	3 Phospho (STY)	_ASIAAPVPCSDLHpSpTKSNDApSR_		AS(0.003)IAAPVPCS(0.18)DLHS(0.82)T(0.857)KS(0.5)NDAS(0.64)R	0	0	3	1	P53918	P53918	ESBP6	Uncharacterized transporter ESBP6	1	56.46
ASIASSFR	8	Phospho (STY)	_ASIASpSFR_		ASIAS(0.136)S(0.864)FR	0	0	1	0	Q12230	Q12230	LSP1	Sphingolipid long chain base-responsive protein LSP1	1	125.74
ASIASSFR	8	Phospho (STY)	_ASIApSSFR_		ASIAS(0.863)S(0.137)FR	0	0	1	0	Q12230	Q12230	LSP1	Sphingolipid long chain base-responsive protein LSP1	1	123.79
ASIASSFRK	9	Phospho (STY)	_ASIASpSFRK_		ASIAS(0.025)S(0.975)FRK	0	0	1	1	Q12230	Q12230	LSP1	Sphingolipid long chain base-responsive protein LSP1	1	143.97
ASIASSFRK	9	Phospho (STY)	_ASIApSSFRK_		ASIAS(0.5)S(0.5)FRK	0	0	1	1	Q12230	Q12230	LSP1	Sphingolipid long chain base-responsive protein LSP1	1	76.332
ASIFSTTK	8	Phospho (STY)	_ApSIFSTTK_		AS(0.964)IFS(0.028)T(0.006)T(0.001)K	0	0	1	0	Q12263	Q12263	GIN4	Serine/threonine-protein kinase GIN4	1	58.474
ASIFSTTK	8	Phospho (STY)	_ASIFpSTTK_		ASIFS(0.89)T(0.087)T(0.023)K	0	0	1	0	Q12263	Q12263	GIN4	Serine/threonine-protein kinase GIN4	1	107.55
ASIFSTTKK	9	Phospho (STY)	_ApSIFSTTKK_		AS(0.998)IFS(0.001)TTKK	0	0	1	1	Q12263	Q12263	GIN4	Serine/threonine-protein kinase GIN4	1	54.486
ASIFSTTKK	9	Phospho (STY)	_ASIFpSTTKK_		ASIFS(0.752)T(0.197)T(0.052)KK	0	0	1	1	Q12263	Q12263	GIN4	Serine/threonine-protein kinase GIN4	1	107.11
ASIGSQVR	8	Phospho (STY),Acetyl (N-term)	_(ac)ApSIGSQVR_		AS(0.999)IGS(0.001)QVR	1	0	1	0	P43535	P43535	GCN20	Protein GCN20	1	61.65
ASIYNALSVK	10	Phospho (STY)	_ApSIYNALSVK_		AS(0.998)IY(0.002)NALSVK	0	0	1	0	P33330	P33330	SER1	Phosphoserine aminotransferase	1	44.193
ASKISDSRLRGIDGTVDSPCR	21	2 Phospho (STY),Acetyl (N-term)	_(ac)ASKIpSDpSRLRGIDGTVDSPCR_		AS(0.001)KIS(0.985)DS(0.97)RLRGIDGT(0.024)VDS(0.02)PCR	1	0	2	3	P53828	P53828		Putative uncharacterized protein YNL296W	1	44.711
ASKSNSLITSTDPVEDHISK	20	Phospho (STY)	_ApSKSNSLITSTDPVEDHISK_		AS(0.671)KS(0.293)NS(0.036)LITSTDPVEDHISK	0	0	1	1	Q06146	Q06146	YLR257W	Uncharacterized protein YLR257W	1	137.58
ASKSNSLITSTDPVEDHISK	20	Phospho (STY)	_ASKpSNSLITSTDPVEDHISK_		AS(0.072)KS(0.922)NS(0.006)LITSTDPVEDHISK	0	0	1	1	Q06146	Q06146	YLR257W	Uncharacterized protein YLR257W	2	179.75
ASKSNSLITSTDPVEDHISK	20	Phospho (STY)	_ASKSNpSLITSTDPVEDHISK_		AS(0.17)KS(0.328)NS(0.494)LIT(0.005)S(0.001)T(0.002)DPVEDHISK	0	0	1	1	Q06146	Q06146	YLR257W	Uncharacterized protein YLR257W	1	64.719
ASKSNSLITSTDPVEDHISK	20	2 Phospho (STY)	_ApSKSNpSLITSTDPVEDHISK_		AS(0.854)KS(0.509)NS(0.636)LIT(0.002)STDPVEDHISK	0	0	2	1	Q06146	Q06146	YLR257W	Uncharacterized protein YLR257W	1	128.47
ASKTNNANIYNQLMPPANVDQR	22	Phospho (STY)	_ASKpTNNANIYNQLMPPANVDQR_		AS(0.433)KT(0.567)NNANIYNQLMPPANVDQR	0	0	1	1	P39969	P39969	BOI2	Protein BOI2	1	93.411
ASKTNNANIYNQLMPPANVDQR	22	Phospho (STY)	_ApSKTNNANIYNQLMPPANVDQR_		AS(0.5)KT(0.5)NNANIYNQLMPPANVDQR	0	0	1	1	P39969	P39969	BOI2	Protein BOI2	1	95.652
ASLATLRPR	9	2 Phospho (STY)	_ApSLApTLRPR_		AS(1)LAT(1)LRPR	0	0	2	1	P14772	P14772	BPT1	Bile pigment transporter 1	2	58.674
ASLATLRPR	9	Phospho (STY)	_ApSLATLRPR_		AS(1)LATLRPR	0	0	1	1	P14772	P14772	BPT1	Bile pigment transporter 1	1	74.306
ASLATLRPRPFVGAQLDSVK	20	2 Phospho (STY)	_ApSLApTLRPRPFVGAQLDSVK_		AS(1)LAT(0.999)LRPRPFVGAQLDS(0.001)VK	0	0	2	2	P14772	P14772	BPT1	Bile pigment transporter 1	1	51.104
ASLATLRPRPFVGAQLDSVK	20	Phospho (STY)	_ApSLATLRPRPFVGAQLDSVK_		AS(0.979)LAT(0.021)LRPRPFVGAQLDSVK	0	0	1	2	P14772	P14772	BPT1	Bile pigment transporter 1	1	146.75
ASLDGQMLGK	10	Oxidation (M),Phospho (STY)	_ApSLDGQM(ox)LGK_	ASLDGQM(1)LGK	AS(1)LDGQMLGK	0	1	1	0	P53094	P53094	MDS3	Negative regulator of sporulation MDS3	2	95.094
ASLDGQMLGK	10	Phospho (STY)	_ApSLDGQMLGK_		AS(1)LDGQMLGK	0	0	1	0	P53094	P53094	MDS3	Negative regulator of sporulation MDS3	3	171.74
ASLDLPGINHAETLLSQR	18	Phospho (STY)	_ApSLDLPGINHAETLLSQR_		AS(1)LDLPGINHAETLLSQR	0	0	1	0	Q12675	Q12675	DNF2	Phospholipid-transporting ATPase DNF2	1	131.56
ASLDNFSSSSK	11	Phospho (STY)	_ApSLDNFSSSSK_		AS(1)LDNFSSSSK	0	0	1	0	P40328	P40328	YTA6	Probable 26S protease subunit YTA6	1	61.989
ASLDYDPSVPNTSYAPVQSASPVVK	25	Phospho (STY)	_ApSLDYDPSVPNTSYAPVQSASPVVK_		AS(0.937)LDY(0.012)DPS(0.05)VPNTSYAPVQSASPVVK	0	0	1	0	Q03640	Q03640	TCB3	Tricalbin-3	1	72.292
ASLDYDPSVPNTSYAPVQSASPVVKPTDNTSSSSNK	36	Phospho (STY)	_ASLDYDPSVPNTSYAPVQSASPVVKPTDNpTSSSSNK_		ASLDYDPSVPNTSYAPVQSASPVVKPT(0.248)DNT(0.342)S(0.235)S(0.039)S(0.056)S(0.08)NK	0	0	1	1	Q03640	Q03640	TCB3	Tricalbin-3	1	198.65
ASLDYDPSVPNTSYAPVQSASPVVKPTDNTSSSSNK	36	Phospho (STY)	_ASLDYDPSVPNTSYAPVQSApSPVVKPTDNTSSSSNK_		ASLDYDPSVPNTSYAPVQS(0.045)AS(0.954)PVVKPTDNTSSSSNK	0	0	1	1	Q03640	Q03640	TCB3	Tricalbin-3	1	245.46
ASLDYDPSVPNTSYAPVQSASPVVKPTDNTSSSSNK	36	Phospho (STY)	_ApSLDYDPSVPNTSYAPVQSASPVVKPTDNTSSSSNK_		AS(1)LDYDPSVPNTSYAPVQSASPVVKPTDNTSSSSNK	0	0	1	1	Q03640	Q03640	TCB3	Tricalbin-3	3	242.07
ASLDYDPSVPNTSYAPVQSASPVVKPTDNTSSSSNK	36	Phospho (STY)	_ASLDYDPSVPNTSYAPVQSASPVVKPpTDNTSSSSNK_		ASLDYDPSVPNTSYAPVQSAS(0.008)PVVKPT(0.534)DNT(0.263)S(0.186)S(0.006)S(0.001)S(0.002)NK	0	0	1	1	Q03640	Q03640	TCB3	Tricalbin-3	2	176.79
ASLDYDPSVPNTSYAPVQSASPVVKPTDNTSSSSNK	36	Phospho (STY)	_ASLDYDPSVPNTSYAPVQpSASPVVKPTDNTSSSSNK_		ASLDYDPSVPNTS(0.003)Y(0.003)APVQS(0.522)AS(0.464)PVVKPT(0.003)DNT(0.001)S(0.002)S(0.001)S(0.001)S(0.001)NK	0	0	1	1	Q03640	Q03640	TCB3	Tricalbin-3	2	74.164
ASLDYDPSVPNTSYAPVQSASPVVKPTDNTSSSSNK	36	2 Phospho (STY)	_ApSLDYDPSVPNTSYAPVQSApSPVVKPTDNTSSSSNK_		AS(1)LDYDPSVPNTSYAPVQS(0.011)AS(0.989)PVVKPTDNTSSSSNK	0	0	2	1	Q03640	Q03640	TCB3	Tricalbin-3	1	220.89
ASLDYDPSVPNTSYAPVQSASPVVKPTDNTSSSSNK	36	2 Phospho (STY)	_ApSLDYDPSVPNTSYAPVQSASPVVKPTDNpTSSSSNK_		AS(0.987)LDY(0.002)DPS(0.01)VPNTSYAPVQSASPVVKPT(0.074)DNT(0.374)S(0.287)S(0.081)S(0.088)S(0.096)NK	0	0	2	1	Q03640	Q03640	TCB3	Tricalbin-3	1	67.803
ASLDYDPSVPNTSYAPVQSASPVVKPTDNTSSSSNK	36	2 Phospho (STY)	_ASLDYDPSVPNTSYAPVQSApSPVVKPTDNpTSSSSNK_		ASLDYDPSVPNT(0.006)S(0.006)Y(0.023)APVQS(0.439)AS(0.526)PVVKPT(0.022)DNT(0.483)S(0.367)S(0.081)S(0.022)S(0.024)NK	0	0	2	1	Q03640	Q03640	TCB3	Tricalbin-3	1	79.448
ASLDYDPSVPNTSYAPVQSASPVVKPTDNTSSSSNK	36	2 Phospho (STY)	_ASLDYDPSVPNTSYAPVQSASPVVKPpTDNTSSSpSNK_		ASLDYDPS(0.001)VPNT(0.006)S(0.006)Y(0.012)APVQS(0.007)AS(0.008)PVVKPT(0.365)DNT(0.348)S(0.332)S(0.203)S(0.187)S(0.525)NK	0	0	2	1	Q03640	Q03640	TCB3	Tricalbin-3	1	48.538
ASLDYDPSVPNTSYAPVQSASPVVKPTDNTSSSSNK	36	2 Phospho (STY)	_ASLDYDPSVPNTSYAPVQSASPVVKPTDNpTSSSpSNK_		ASLDYDPS(0.001)VPNT(0.025)S(0.026)Y(0.074)APVQS(0.117)AS(0.133)PVVKPT(0.251)DNT(0.296)S(0.28)S(0.196)S(0.175)S(0.425)NK	0	0	2	1	Q03640	Q03640	TCB3	Tricalbin-3	1	50.639
ASLDYDPSVPNTSYAPVQSASPVVKPTDNTSSSSNK	36	3 Phospho (STY)	_ApSLDYDPSVPNTSYAPVQpSASPVVKPpTDNTSSSSNK_		AS(1)LDYDPSVPNT(0.005)S(0.005)Y(0.005)APVQS(0.493)AS(0.493)PVVKPT(0.322)DNT(0.183)S(0.124)S(0.114)S(0.123)S(0.133)NK	0	0	3	1	Q03640	Q03640	TCB3	Tricalbin-3	1	91.399
ASLDYDPSVPNTSYAPVQSASPVVKPTDNTSSSSNK	36	3 Phospho (STY)	_ApSLDYDPSVPNpTSYAPVQSASPVVKPpTDNTSSSSNK_		AS(0.987)LDY(0.001)DPS(0.013)VPNT(0.202)S(0.202)Y(0.191)APVQS(0.202)AS(0.202)PVVKPT(0.273)DNT(0.165)S(0.14)S(0.133)S(0.14)S(0.148)NK	0	0	3	1	Q03640	Q03640	TCB3	Tricalbin-3	1	50.381
ASLDYDPSVPNTSYAPVQSASPVVKPTDNTSSSSNKK	37	Phospho (STY)	_ASLDYDPSVPNTSYAPVQSApSPVVKPTDNTSSSSNKK_		ASLDYDPSVPNTSYAPVQSAS(1)PVVKPTDNTSSSSNKK	0	0	1	2	Q03640	Q03640	TCB3	Tricalbin-3	2	283.96
ASLDYDPSVPNTSYAPVQSASPVVKPTDNTSSSSNKK	37	Phospho (STY)	_ApSLDYDPSVPNTSYAPVQSASPVVKPTDNTSSSSNKK_		AS(0.999)LDY(0.001)DPSVPNTSYAPVQSASPVVKPTDNTSSSSNKK	0	0	1	2	Q03640	Q03640	TCB3	Tricalbin-3	1	233.87
ASLDYDPSVPNTSYAPVQSASPVVKPTDNTSSSSNKK	37	Phospho (STY)	_ASLDYDPSVPNTSYAPVQSASPVVKPTDNTpSSSSNKK_		ASLDYDPSVPNTSYAPVQSASPVVKPTDNT(0.155)S(0.408)S(0.155)S(0.155)S(0.127)NKK	0	0	1	2	Q03640	Q03640	TCB3	Tricalbin-3	2	230.4
ASLDYDPSVPNTSYAPVQSASPVVKPTDNTSSSSNKK	37	Phospho (STY)	_ASLDYDPSVPNTSYAPVQSASPVVKPTDNpTSSSSNKK_		ASLDYDPSVPNTSYAPVQSASPVVKPT(0.074)DNT(0.196)S(0.143)S(0.196)S(0.196)S(0.196)NKK	0	0	1	2	Q03640	Q03640	TCB3	Tricalbin-3	1	176.04
ASLDYDPSVPNTSYAPVQSASPVVKPTDNTSSSSNKK	37	Phospho (STY)	_ASLDYDPSVPNTSYAPVQpSASPVVKPTDNTSSSSNKK_		ASLDYDPSVPNTSYAPVQS(0.499)AS(0.499)PVVKPTDNT(0.001)SSSSNKK	0	0	1	2	Q03640	Q03640	TCB3	Tricalbin-3	1	104.99
ASLDYDPSVPNTSYAPVQSASPVVKPTDNTSSSSNKK	37	Phospho (STY)	_ASLDYDPSVPNTSYAPVQSASPVVKPTDNTSpSSSNKK_		ASLDYDPSVPNTSYAPVQSASPVVKPT(0.007)DNT(0.06)S(0.186)S(0.249)S(0.249)S(0.249)NKK	0	0	1	2	Q03640	Q03640	TCB3	Tricalbin-3	1	117.15
ASLDYDPSVPNTSYAPVQSASPVVKPTDNTSSSSNKK	37	Phospho (STY)	_ASLDYDPSVPNTSYAPVQSASPVVKPTDNTSSSpSNKK_		ASLDYDPSVPNTSYAPVQSASPVVKPT(0.044)DNT(0.19)S(0.154)S(0.19)S(0.19)S(0.233)NKK	0	0	1	2	Q03640	Q03640	TCB3	Tricalbin-3	2	120.4
ASLDYDPSVPNTSYAPVQSASPVVKPTDNTSSSSNKK	37	2 Phospho (STY)	_ASLDYDPSVPNTSYAPVQSASPVVKPTDNTpSpSSSNKK_		ASLDYDPSVPNTSYAPVQS(0.001)AS(0.002)PVVKPT(0.219)DNT(0.363)S(0.394)S(0.389)S(0.362)S(0.269)NKK	0	0	2	2	Q03640	Q03640	TCB3	Tricalbin-3	1	64.752
ASLDYDPSVPNTSYAPVQSASPVVKPTDNTSSSSNKK	37	2 Phospho (STY)	_ASLDYDPSVPNTSYAPVQSASPVVKPTDNpTpSSSSNKK_		ASLDYDPSVPNTSYAPVQSAS(0.003)PVVKPT(0.318)DNT(0.335)S(0.346)S(0.347)S(0.338)S(0.312)NKK	0	0	2	2	Q03640	Q03640	TCB3	Tricalbin-3	1	72.551
ASLDYDPSVPNTSYAPVQSASPVVKPTDNTSSSSNKK	37	2 Phospho (STY)	_ApSLDYDPSVPNTSYAPVQSApSPVVKPTDNTSSSSNKK_		AS(1)LDYDPSVPNTSYAPVQS(0.001)AS(0.998)PVVKPT(0.001)DNTSSSSNKK	0	0	2	2	Q03640	Q03640	TCB3	Tricalbin-3	1	209.93
ASLDYDPSVPNTSYAPVQSASPVVKPTDNTSSSSNKK	37	2 Phospho (STY)	_ApSLDYDPSVPNTSYAPVQSASPVVKPTDNpTSSSSNKK_		AS(0.991)LDY(0.002)DPS(0.007)VPNTSYAPVQSASPVVKPT(0.114)DNT(0.536)S(0.235)S(0.04)S(0.034)S(0.04)NKK	0	0	2	2	Q03640	Q03640	TCB3	Tricalbin-3	1	241.78
ASLDYDPSVPNTSYAPVQSASPVVKPTDNTSSSSNKK	37	2 Phospho (STY)	_ASLDYDPSVPNTSYAPVQSApSPVVKPTDNTSSSpSNKK_		ASLDYDPS(0.001)VPNT(0.004)S(0.005)Y(0.061)APVQS(0.261)AS(0.313)PVVKPT(0.139)DNT(0.188)S(0.209)S(0.192)S(0.191)S(0.436)NKK	0	0	2	2	Q03640	Q03640	TCB3	Tricalbin-3	3	80.97
ASLDYDPSVPNTSYAPVQSASPVVKPTDNTSSSSNKK	37	2 Phospho (STY)	_ASLDYDPSVPNTSYAPVQSASPVVKPpTDNpTSSSSNKK_		ASLDYDPSVPNTSYAPVQSAS(0.001)PVVKPT(0.327)DNT(0.352)S(0.358)S(0.351)S(0.341)S(0.27)NKK	0	0	2	2	Q03640	Q03640	TCB3	Tricalbin-3	1	86.366
ASLDYDPSVPNTSYAPVQSASPVVKPTDNTSSSSNKK	37	2 Phospho (STY)	_ASLDYDPSVPNTSYAPVQSASPVVKPTDNTSSpSpSNKK_		ASLDYDPSVPNTSYAPVQSASPVVKPT(0.067)DNT(0.246)S(0.267)S(0.372)S(0.395)S(0.653)NKK	0	0	2	2	Q03640	Q03640	TCB3	Tricalbin-3	2	123.66
ASLDYDPSVPNTSYAPVQSASPVVKPTDNTSSSSNKK	37	2 Phospho (STY)	_ASLDYDPSVPNTSYAPVQSApSPVVKPTDNpTSSSSNKK_		ASLDYDPSVPNTSY(0.002)APVQS(0.019)AS(0.979)PVVKPT(0.015)DNT(0.221)S(0.19)S(0.22)S(0.19)S(0.164)NKK	0	0	2	2	Q03640	Q03640	TCB3	Tricalbin-3	1	122.12
ASLDYDPSVPNTSYAPVQSASPVVKPTDNTSSSSNKK	37	2 Phospho (STY)	_ASLDYDPpSVPNTSYAPVQSASPVVKPpTDNTSSSSNKK_		AS(0.019)LDY(0.004)DPS(0.829)VPNT(0.018)S(0.026)Y(0.087)APVQS(0.015)AS(0.001)PVVKPT(0.262)DNT(0.17)S(0.155)S(0.152)S(0.137)S(0.123)NKK	0	0	2	2	Q03640	Q03640	TCB3	Tricalbin-3	1	125.56
ASLDYDPSVPNTSYAPVQSASPVVKPTDNTSSSSNKK	37	2 Phospho (STY)	_ASLDYDPSVPNTSYAPVQSApSPVVKPpTDNTSSSSNKK_		ASLDYDPSVPNTSYAPVQS(0.16)AS(0.84)PVVKPT(0.478)DNT(0.217)S(0.186)S(0.042)S(0.036)S(0.042)NKK	0	0	2	2	Q03640	Q03640	TCB3	Tricalbin-3	1	159.63
ASLDYDPSVPNTSYAPVQSASPVVKPTDNTSSSSNKK	37	2 Phospho (STY)	_ASLDYDPSVPNTSYAPVQSASPVVKPTDNTSpSpSSNKK_		ASLDYDPSVPNTSYAPVQSASPVVKPT(0.021)DNT(0.139)S(0.394)S(0.513)S(0.513)S(0.419)NKK	0	0	2	2	Q03640	Q03640	TCB3	Tricalbin-3	1	94.902
ASLDYDPSVPNTSYAPVQSASPVVKPTDNTSSSSNKK	37	3 Phospho (STY)	_ApSLDYDPSVPNTSYAPVQSApSPVVKPTDNpTSSSSNKK_		AS(0.998)LDYDPS(0.002)VPNTSYAPVQS(0.047)AS(0.953)PVVKPT(0.167)DNT(0.3)S(0.162)S(0.111)S(0.123)S(0.136)NKK	0	0	3	2	Q03640	Q03640	TCB3	Tricalbin-3	1	149.39
ASLDYDPSVPNTSYAPVQSASPVVKPTDNTSSSSNKK	37	3 Phospho (STY)	_ApSLDYDPSVPNTSYAPVQpSASPVVKPTDNpTSSSSNKK_		AS(1)LDYDPSVPNT(0.004)S(0.004)Y(0.018)APVQS(0.531)AS(0.442)PVVKPT(0.144)DNT(0.31)S(0.195)S(0.149)S(0.114)S(0.087)NKK	0	0	3	2	Q03640	Q03640	TCB3	Tricalbin-3	1	116.36
ASLDYDPSVPNTSYAPVQSASPVVKPTDNTSSSSNKK	37	3 Phospho (STY)	_ApSLDYDPSVPNTSYAPVQSASPVVKPTDNpTpSSSSNKK_		AS(0.961)LDY(0.021)DPS(0.018)VPNTSYAPVQS(0.001)ASPVVKPT(0.191)DNT(0.4)S(0.393)S(0.379)S(0.359)S(0.278)NKK	0	0	3	2	Q03640	Q03640	TCB3	Tricalbin-3	1	110.75
ASLDYDPSVPNTSYAPVQSASPVVKPTDNTSSSSNKK	37	3 Phospho (STY)	_ApSLDYDPSVPNTSYAPVQSASPVVKPpTDNpTSSSSNKK_		AS(0.998)LDY(0.001)DPS(0.001)VPNT(0.001)S(0.001)Y(0.001)APVQS(0.057)AS(0.057)PVVKPT(0.627)DNT(0.332)S(0.306)S(0.241)S(0.207)S(0.171)NKK	0	0	3	2	Q03640	Q03640	TCB3	Tricalbin-3	1	70.375
ASLDYDPSVPNTSYAPVQSASPVVKPTDNTSSSSNKK	37	3 Phospho (STY)	_ASLDYDPSVPNTSpYAPVQSASPVVKPpTDNpTSSSSNKK_		ASLDY(0.001)DPS(0.004)VPNT(0.137)S(0.145)Y(0.345)APVQS(0.214)AS(0.236)PVVKPT(0.345)DNT(0.351)S(0.329)S(0.315)S(0.307)S(0.272)NKK	0	0	3	2	Q03640	Q03640	TCB3	Tricalbin-3	1	53.801
ASLDYDPSVPNTSYAPVQSASPVVKPTDNTSSSSNKK	37	3 Phospho (STY)	_ASLDYDPSVPNTSYAPVQpSASPVVKPTDNpTpSSSSNKK_		AS(0.001)LDY(0.001)DPS(0.002)VPNT(0.008)S(0.008)Y(0.079)APVQS(0.625)AS(0.277)PVVKPT(0.166)DNT(0.386)S(0.385)S(0.372)S(0.36)S(0.332)NKK	0	0	3	2	Q03640	Q03640	TCB3	Tricalbin-3	1	53.266
ASLDYDPSVPNTSYAPVQSASPVVKPTDNTSSSSNKK	37	3 Phospho (STY)	_ApSLDYDPSVPNTSYAPVQSASPVVKPTDNTSpSSpSNKK_		AS(0.95)LDY(0.031)DPS(0.019)VPNTSYAPVQSAS(0.001)PVVKPT(0.209)DNT(0.355)S(0.309)S(0.317)S(0.305)S(0.504)NKK	0	0	3	2	Q03640	Q03640	TCB3	Tricalbin-3	1	80.497
ASLDYDPSVPNTSYAPVQSASPVVKPTDNTSSSSNKK	37	3 Phospho (STY)	_ASLDYDPSVPNTSYAPVQSApSPVVKPpTDNTSSSpSNKK_		ASLDY(0.001)DPS(0.002)VPNT(0.023)S(0.024)Y(0.145)APVQS(0.378)AS(0.434)PVVKPT(0.556)DNT(0.274)S(0.27)S(0.232)S(0.221)S(0.44)NKK	0	0	3	2	Q03640	Q03640	TCB3	Tricalbin-3	1	49.644
ASLDYDPSVPNTSYAPVQSASPVVKPTDNTSSSSNKK	37	3 Phospho (STY)	_ASLDYDPSVPNTpSYAPVQSASPVVKPTDNTpSSSpSNKK_		ASLDYDPS(0.024)VPNT(0.265)S(0.297)Y(0.279)APVQS(0.066)AS(0.079)PVVKPT(0.231)DNT(0.093)S(0.544)S(0.31)S(0.279)S(0.534)NKK	0	0	3	2	Q03640	Q03640	TCB3	Tricalbin-3	1	68.403
ASLDYDPSVPNTSYAPVQSASPVVKPTDNTSSSSNKK	37	3 Phospho (STY)	_ASLDYDPSVPNTSYAPVQSASPVVKPpTDNpTpSSSSNKK_		ASLDYDPSVPNTSYAPVQS(0.054)AS(0.054)PVVKPT(0.487)DNT(0.514)S(0.525)S(0.495)S(0.476)S(0.393)NKK	0	0	3	2	Q03640	Q03640	TCB3	Tricalbin-3	1	68.276
ASLDYDPSVPNTSYAPVQSASPVVKPTDNTSSSSNKK	37	4 Phospho (STY)	_ApSLDYDPSVPNpTSYAPVQSASPVVKPTDNTSSpSpSNKK_		AS(0.974)LDY(0.002)DPS(0.024)VPNT(0.223)S(0.223)Y(0.21)APVQS(0.174)AS(0.174)PVVKPT(0.133)DNT(0.361)S(0.334)S(0.343)S(0.335)S(0.491)NKK	0	0	4	2	Q03640	Q03640	TCB3	Tricalbin-3	1	49.193
ASLDYDPSVPNTSYAPVQSASPVVKPTDNTSSSSNKK	37	4 Phospho (STY)	_ApSLDYDPSVPNpTSYAPVQSASPVVKPTDNpTpSSSSNKK_		AS(0.991)LDY(0.001)DPS(0.01)VPNT(0.21)S(0.21)Y(0.201)APVQS(0.21)AS(0.21)PVVKPT(0.162)DNT(0.379)S(0.377)S(0.372)S(0.351)S(0.315)NKK	0	0	4	2	Q03640	Q03640	TCB3	Tricalbin-3	1	42.142
ASLDYDPSVPNTSYAPVQSASPVVKPTDNTSSSSNKK	37	4 Phospho (STY)	_ApSLDYDPSVPNTSYAPVQpSASPVVKPTDNTSSpSpSNKK_		AS(0.997)LDYDPS(0.002)VPNT(0.001)S(0.001)Y(0.003)APVQS(0.498)AS(0.498)PVVKPT(0.096)DNT(0.307)S(0.305)S(0.32)S(0.327)S(0.645)NKK	0	0	4	2	Q03640	Q03640	TCB3	Tricalbin-3	2	109.65
ASLDYDPSVPNTSYAPVQSASPVVKPTDNTSSSSNKK	37	4 Phospho (STY)	_ApSLDYDPSVPNTSYAPVQpSApSPVVKPpTDNTSSSSNKK_		AS(1)LDYDPSVPNT(0.023)S(0.023)Y(0.022)APVQS(0.632)AS(0.632)PVVKPT(0.224)DNT(0.346)S(0.318)S(0.282)S(0.256)S(0.243)NKK	0	0	4	2	Q03640	Q03640	TCB3	Tricalbin-3	2	80.411
ASLLQSIPERDPK	13	Phospho (STY)	_ASLLQpSIPERDPK_		ASLLQS(1)IPERDPK	0	0	1	1	P39523	P39523		Uncharacterized protein YMR124W	2	94.569
ASLLQSIPERDPK	13	Phospho (STY)	_ApSLLQSIPERDPK_		AS(0.999)LLQS(0.001)IPERDPK	0	0	1	1	P39523	P39523		Uncharacterized protein YMR124W	1	67.645
ASLPGIDEHTTSEELITGDNEWHK	24	Phospho (STY),Acetyl (N-term)	_(ac)ApSLPGIDEHTTSEELITGDNEWHK_		AS(1)LPGIDEHTTSEELITGDNEWHK	1	0	1	0	Q08685	Q08685	CLP1	mRNA cleavage and polyadenylation factor CLP1	1	146.1
ASLPHPK	7	Phospho (STY)	_ApSLPHPK_		AS(1)LPHPK	0	0	1	0	P38061	P38061	RPL32	60S ribosomal protein L32	3	60.828
ASLPIIDDSLSYDLVNK	17	Phospho (STY)	_ApSLPIIDDSLSYDLVNK_		AS(1)LPIIDDSLSYDLVNK	0	0	1	0	P33748	P33748	MSN2	Zinc finger protein MSN2	1	143.14
ASLPIIDDSLSYDLVNKQDEDPK	23	Phospho (STY)	_ApSLPIIDDSLSYDLVNKQDEDPK_		AS(1)LPIIDDSLSYDLVNKQDEDPK	0	0	1	1	P33748	P33748	MSN2	Zinc finger protein MSN2	1	68.516
ASLQGSVFWMSPEVVK	16	Phospho (STY)	_ApSLQGSVFWMSPEVVK_		AS(1)LQGSVFWMSPEVVK	0	0	1	0	P23561	P23561	STE11	Serine/threonine-protein kinase STE11	1	233.78
ASLSGSNAESDSIK	14	2 Phospho (STY)	_ASLSGpSNAEpSDSIK_		AS(0.002)LS(0.05)GS(0.946)NAES(0.77)DS(0.231)IK	0	0	2	0	Q12252	Q12252	PHM7	Phosphate metabolism protein 7	1	42.788
ASLSGSNAESDSIK	14	Phospho (STY)	_ApSLSGSNAESDSIK_		AS(0.979)LS(0.021)GSNAESDSIK	0	0	1	0	Q12252	Q12252	PHM7	Phosphate metabolism protein 7	2	131.03
ASLSGSNAESDSIK	14	Phospho (STY)	_ASLSGpSNAESDSIK_		ASLSGS(1)NAESDSIK	0	0	1	0	Q12252	Q12252	PHM7	Phosphate metabolism protein 7	1	139.93
ASLSGSNAESDSIKK	15	3 Phospho (STY)	_ASLSGpSNAEpSDpSIKK_		AS(0.001)LS(0.098)GS(0.901)NAES(1)DS(1)IKK	0	0	3	1	Q12252	Q12252	PHM7	Phosphate metabolism protein 7	2	169.06
ASLSGSNAESDSIKK	15	2 Phospho (STY)	_ASLSGSNAEpSDpSIKK_		ASLSGSNAES(1)DS(1)IKK	0	0	2	1	Q12252	Q12252	PHM7	Phosphate metabolism protein 7	1	202.03
ASLSGSNAESDSIKK	15	2 Phospho (STY)	_ASLSGpSNAESDpSIKK_		ASLS(0.017)GS(0.983)NAES(0.131)DS(0.869)IKK	0	0	2	1	Q12252	Q12252	PHM7	Phosphate metabolism protein 7	1	166.11
ASLSGSNAESDSIKK	15	2 Phospho (STY)	_ASLSGpSNAEpSDSIKK_		ASLS(0.002)GS(0.998)NAES(0.998)DS(0.002)IKK	0	0	2	1	Q12252	Q12252	PHM7	Phosphate metabolism protein 7	1	171.87
ASLSGSNAESDSIKK	15	Phospho (STY)	_ApSLSGSNAESDSIKK_		AS(0.999)LS(0.001)GSNAESDSIKK	0	0	1	1	Q12252	Q12252	PHM7	Phosphate metabolism protein 7	1	178.02
ASLSGSNAESDSIKK	15	Phospho (STY)	_ASLSGpSNAESDSIKK_		ASLSGS(1)NAESDSIKK	0	0	1	1	Q12252	Q12252	PHM7	Phosphate metabolism protein 7	1	241.87
ASLSLQAVR	9	Phospho (STY)	_ApSLSLQAVR_		AS(1)LSLQAVR	0	0	1	0	Q12674	Q12674	DNF3	Probable phospholipid-transporting ATPase DNF3	1	142.94
ASLSTFSSTFSDSPSK	16	Phospho (STY)	_ASLSTFSSTFSDpSPSK_		ASLSTFSSTFS(0.001)DS(0.911)PS(0.087)K	0	0	1	0	P39523	P39523		Uncharacterized protein YMR124W	1	244.54
ASLSTFSSTFSDSPSK	16	Phospho (STY)	_ASLSTFSSTFpSDSPSK_		ASLSTFSSTFS(0.994)DS(0.006)PSK	0	0	1	0	P39523	P39523		Uncharacterized protein YMR124W	2	274.6
ASLSTFSSTFSDSPSK	16	Phospho (STY)	_ApSLSTFSSTFSDSPSK_		AS(0.926)LS(0.066)T(0.008)FSSTFSDSPSK	0	0	1	0	P39523	P39523		Uncharacterized protein YMR124W	1	182.57
ASLSTFSSTFSDSPSK	16	2 Phospho (STY)	_ASLSTFSSTFpSDpSPSK_		ASLSTFSS(0.003)T(0.01)FS(0.986)DS(0.823)PS(0.178)K	0	0	2	0	P39523	P39523		Uncharacterized protein YMR124W	2	164.2
ASLSTFSSTFSDSPSKQR	18	2 Phospho (STY)	_ASLSTFSSTFpSDpSPSKQR_		ASLSTFSS(0.01)T(0.05)FS(0.879)DS(0.79)PS(0.271)KQR	0	0	2	1	P39523	P39523		Uncharacterized protein YMR124W	1	142.32
ASLTHQLGEFIVK	13	Phospho (STY)	_ApSLTHQLGEFIVK_		AS(0.982)LT(0.018)HQLGEFIVK	0	0	1	0	P38858	P38858	SOL3	6-phosphogluconolactonase 3	1	195.6
ASLVVSPYMSPR	12	Phospho (STY)	_ASLVVSPYMpSPR_		ASLVVS(0.008)PYMS(0.992)PR	0	0	1	0	P34219	P34219	TOD6	Transcriptional regulatory protein TOD6	1	145.49
ASLVVSPYMSPR	12	Phospho (STY)	_ASLVVpSPYMSPR_		ASLVVS(0.999)PYMS(0.001)PR	0	0	1	0	P34219	P34219	TOD6	Transcriptional regulatory protein TOD6	1	124.51
ASLVVSPYMSPR	12	2 Phospho (STY)	_ASLVVpSPYMpSPR_		ASLVVS(1)PYMS(1)PR	0	0	2	0	P34219	P34219	TOD6	Transcriptional regulatory protein TOD6	1	134.9
ASMDSNNANATQSR	14	Phospho (STY)	_ASMDSNNANATQpSR_		ASMDSNNANATQS(1)R	0	0	1	0	P22211	P22211	NPR1	Nitrogen permease reactivator protein	1	425.66
ASMDSNNANATQSRSISR	18	2 Phospho (STY)	_ASMDSNNANATQpSRpSISR_		AS(0.001)MDSNNANAT(0.23)QS(0.787)RS(0.944)IS(0.038)R	0	0	2	1	P22211	P22211	NPR1	Nitrogen permease reactivator protein	1	72.21
ASMIISGSR	9	Phospho (STY)	_ApSMIISGSR_		AS(1)MIISGSR	0	0	1	0	P38011	P38011	ASC1	Guanine nucleotide-binding protein subunit beta-like protein	1	84.06
ASNEVLVLR	9	Phospho (STY),Acetyl (N-term)	_(ac)ApSNEVLVLR_		AS(1)NEVLVLR	1	0	1	0	P38011	P38011	ASC1	Guanine nucleotide-binding protein subunit beta-like protein	2	153.88
ASNFDSDDEMDENEIWSALVK	21	Oxidation (M),Phospho (STY)	_ASNFDpSDDEM(ox)DENEIWSALVK_	ASNFDSDDEM(1)DENEIWSALVK	AS(0.001)NFDS(0.999)DDEMDENEIWSALVK	0	1	1	0	Q12176	Q12176	MAK21	Ribosome biogenesis protein MAK21	2	208.96
ASNFDSDDEMDENEIWSALVK	21	Phospho (STY)	_ASNFDpSDDEMDENEIWSALVK_		AS(0.01)NFDS(0.99)DDEMDENEIWSALVK	0	0	1	0	Q12176	Q12176	MAK21	Ribosome biogenesis protein MAK21	1	246.5
ASNGKLESNVSDDQWSNINTQTSTATR	27	2 Phospho (STY)	_ApSNGKLESNVpSDDQWSNINTQTSTATR_		AS(0.995)NGKLES(0.079)NVS(0.923)DDQWS(0.002)NINTQTSTATR	0	0	2	1	Q04233	Q04233	GIS4	Protein GIS4	1	123.19
ASNGKLESNVSDDQWSNINTQTSTATR	27	Phospho (STY)	_ASNGKLESNVpSDDQWSNINTQTSTATR_		ASNGKLES(0.004)NVS(0.996)DDQWSNINTQTSTATR	0	0	1	1	Q04233	Q04233	GIS4	Protein GIS4	2	193.78
ASNGKLESNVSDDQWSNINTQTSTATR	27	Phospho (STY)	_ApSNGKLESNVSDDQWSNINTQTSTATR_		AS(1)NGKLESNVSDDQWSNINTQTSTATR	0	0	1	1	Q04233	Q04233	GIS4	Protein GIS4	1	230.36
ASNISLGSVEQQQQQSITKPQNK	23	Phospho (STY)	_ASNISLGpSVEQQQQQSITKPQNK_		ASNISLGS(1)VEQQQQQSITKPQNK	0	0	1	1	P29366	P29366	BEM1	Bud emergence protein 1	1	233.43
ASNISLGSVEQQQQQSITKPQNK	23	Phospho (STY)	_ASNIpSLGSVEQQQQQSITKPQNK_		ASNIS(1)LGSVEQQQQQSITKPQNK	0	0	1	1	P29366	P29366	BEM1	Bud emergence protein 1	1	287.4
ASNISLGSVEQQQQQSITKPQNK	23	2 Phospho (STY)	_ASNIpSLGpSVEQQQQQSITKPQNK_		ASNIS(1)LGS(1)VEQQQQQSITKPQNK	0	0	2	1	P29366	P29366	BEM1	Bud emergence protein 1	1	289.7
ASNLAKPSVDDDDSPANIK	19	Phospho (STY)	_ASNLAKPSVDDDDpSPANIK_		ASNLAKPSVDDDDS(1)PANIK	0	0	1	1	Q08972	Q08972	NEW1	[NU+] prion formation protein 1	1	276
ASNLAKPSVDDDDSPANIK	19	Phospho (STY)	_ASNLAKPpSVDDDDSPANIK_		ASNLAKPS(0.999)VDDDDS(0.001)PANIK	0	0	1	1	Q08972	Q08972	NEW1	[NU+] prion formation protein 1	1	71.091
ASNNYSLHDIHEK	13	2 Phospho (STY),Acetyl (N-term)	_(ac)ASNNpYpSLHDIHEK_		AS(0.002)NNY(0.999)S(0.999)LHDIHEK	1	0	2	0	P40051	P40051	ICP55	Intermediate cleaving peptidase 55	1	55.885
ASNSSQTSNFLAEQYER	17	2 Phospho (STY)	_ASNSSQpTpSNFLAEQYER_		AS(0.103)NS(0.375)S(0.354)QT(0.617)S(0.551)NFLAEQYER	0	0	2	0	P33332	P33332	SEC3	Exocyst complex component SEC3	1	89.663
ASNSSQTSNFLAEQYER	17	2 Phospho (STY)	_ASNSpSQTpSNFLAEQYER_		ASNS(0.02)S(0.98)QT(0.005)S(0.995)NFLAEQYER	0	0	2	0	P33332	P33332	SEC3	Exocyst complex component SEC3	1	181.81
ASNSSQTSNFLAEQYER	17	2 Phospho (STY)	_ApSNSpSQTSNFLAEQYER_		AS(0.926)NS(0.075)S(0.985)QT(0.014)SNFLAEQYER	0	0	2	0	P33332	P33332	SEC3	Exocyst complex component SEC3	1	204.94
ASNSSQTSNFLAEQYER	17	2 Phospho (STY)	_ASNSpSQpTSNFLAEQYER_		AS(0.205)NS(0.424)S(0.543)QT(0.663)S(0.165)NFLAEQYER	0	0	2	0	P33332	P33332	SEC3	Exocyst complex component SEC3	1	93.851
ASNSSQTSNFLAEQYER	17	2 Phospho (STY)	_ApSNSSQTpSNFLAEQYER_		AS(0.522)NS(0.333)S(0.145)QT(0.39)S(0.611)NFLAEQYER	0	0	2	0	P33332	P33332	SEC3	Exocyst complex component SEC3	1	72.317
ASNSSQTSNFLAEQYER	17	2 Phospho (STY)	_ApSNpSSQTSNFLAEQYER_		AS(0.418)NS(0.461)S(0.461)QT(0.376)S(0.283)NFLAEQYER	0	0	2	0	P33332	P33332	SEC3	Exocyst complex component SEC3	1	59.857
ASNSSQTSNFLAEQYER	17	Phospho (STY)	_ASNpSSQTSNFLAEQYER_		AS(0.126)NS(0.563)S(0.308)QT(0.003)SNFLAEQYER	0	0	1	0	P33332	P33332	SEC3	Exocyst complex component SEC3	1	164.94
ASNSSQTSNFLAEQYER	17	Phospho (STY)	_ASNSSQTpSNFLAEQYER_		ASNS(0.002)S(0.011)QT(0.167)S(0.82)NFLAEQYER	0	0	1	0	P33332	P33332	SEC3	Exocyst complex component SEC3	1	122.3
ASNSSQTSNFLAEQYER	17	Phospho (STY)	_ApSNSSQTSNFLAEQYER_		AS(0.623)NS(0.289)S(0.088)QTSNFLAEQYER	0	0	1	0	P33332	P33332	SEC3	Exocyst complex component SEC3	2	200.4
ASNSSVHSFSSQGNNNGGGR	20	2 Phospho (STY)	_ASNSpSVHSFSpSQGNNNGGGR_		AS(0.082)NS(0.059)S(0.635)VHS(0.224)FS(0.411)S(0.589)QGNNNGGGR	0	0	2	0	P24276	P24276	SSD1	Protein SSD1	1	160.47
ASNSSVHSFSSQGNNNGGGR	20	2 Phospho (STY)	_ASNpSpSVHSFSSQGNNNGGGR_		AS(0.355)NS(0.777)S(0.867)VHS(0.002)FSSQGNNNGGGR	0	0	2	0	P24276	P24276	SSD1	Protein SSD1	1	123.14
ASNSSVHSFSSQGNNNGGGR	20	2 Phospho (STY)	_ApSNSSVHSFSpSQGNNNGGGR_		AS(0.416)NS(0.325)S(0.255)VHS(0.005)FS(0.238)S(0.761)QGNNNGGGR	0	0	2	0	P24276	P24276	SSD1	Protein SSD1	1	106.57
ASNSSVHSFSSQGNNNGGGR	20	2 Phospho (STY)	_ApSNpSSVHSFSSQGNNNGGGR_		AS(0.714)NS(0.643)S(0.643)VHSFSSQGNNNGGGR	0	0	2	0	P24276	P24276	SSD1	Protein SSD1	1	111.33
ASNSSVHSFSSQGNNNGGGR	20	Phospho (STY)	_ASNSpSVHSFSSQGNNNGGGR_		ASNS(0.001)S(0.999)VHSFSSQGNNNGGGR	0	0	1	0	P24276	P24276	SSD1	Protein SSD1	3	258.83
ASNSSVHSFSSQGNNNGGGR	20	Phospho (STY)	_ASNpSSVHSFSSQGNNNGGGR_		AS(0.307)NS(0.69)S(0.002)VHSFSSQGNNNGGGR	0	0	1	0	P24276	P24276	SSD1	Protein SSD1	2	223.15
ASNSSVHSFSSQGNNNGGGR	20	Phospho (STY)	_ASNSSVHSFSpSQGNNNGGGR_		AS(0.001)NS(0.004)S(0.003)VHS(0.014)FS(0.414)S(0.564)QGNNNGGGR	0	0	1	0	P24276	P24276	SSD1	Protein SSD1	1	64.749
ASNSSVHSFSSQGNNNGGGR	20	Phospho (STY)	_ASNSSVHSFpSSQGNNNGGGR_		ASNSSVHS(0.212)FS(0.763)S(0.025)QGNNNGGGR	0	0	1	0	P24276	P24276	SSD1	Protein SSD1	2	252.55
ASNSSVHSFSSQGNNNGGGR	20	Phospho (STY)	_ASNSSVHpSFSSQGNNNGGGR_		ASNSSVHS(0.981)FS(0.017)S(0.002)QGNNNGGGR	0	0	1	0	P24276	P24276	SSD1	Protein SSD1	1	285.1
ASNSSVHSFSSQGNNNGGGR	20	Phospho (STY)	_ApSNSSVHSFSSQGNNNGGGR_		AS(0.938)NS(0.061)SVHSFSSQGNNNGGGR	0	0	1	0	P24276	P24276	SSD1	Protein SSD1	1	239.51
ASNSSVHSFSSQGNNNGGGRK	21	2 Phospho (STY)	_ASNSSVHpSFSpSQGNNNGGGRK_		ASNS(0.003)S(0.198)VHS(0.787)FS(0.339)S(0.673)QGNNNGGGRK	0	0	2	1	P24276	P24276	SSD1	Protein SSD1	1	93.176
ASNSSVHSFSSQGNNNGGGRK	21	2 Phospho (STY)	_ASNSpSVHSFSpSQGNNNGGGRK_		AS(0.007)NS(0.18)S(0.814)VHS(0.001)FS(0.057)S(0.942)QGNNNGGGRK	0	0	2	1	P24276	P24276	SSD1	Protein SSD1	1	114.9
ASNSSVHSFSSQGNNNGGGRK	21	Phospho (STY)	_ASNSSVHSFSpSQGNNNGGGRK_		ASNSSVHSFS(0.07)S(0.93)QGNNNGGGRK	0	0	1	1	P24276	P24276	SSD1	Protein SSD1	2	147
ASNSSVHSFSSQGNNNGGGRK	21	Phospho (STY)	_ApSNSSVHSFSSQGNNNGGGRK_		AS(0.586)NS(0.337)S(0.076)VHSFSSQGNNNGGGRK	0	0	1	1	P24276	P24276	SSD1	Protein SSD1	1	155.11
ASNSSVHSFSSQGNNNGGGRK	21	Phospho (STY)	_ASNSpSVHSFSSQGNNNGGGRK_		ASNS(0.032)S(0.922)VHS(0.041)FS(0.005)S(0.001)QGNNNGGGRK	0	0	1	1	P24276	P24276	SSD1	Protein SSD1	1	122.35
ASNSSVHSFSSQGNNNGGGRK	21	Phospho (STY)	_ASNpSSVHSFSSQGNNNGGGRK_		AS(0.31)NS(0.614)S(0.076)VHSFSSQGNNNGGGRK	0	0	1	1	P24276	P24276	SSD1	Protein SSD1	1	116.2
ASNTLPELSGVNTNIATSDK	20	Phospho (STY)	_ASNpTLPELSGVNTNIATSDK_		AS(0.223)NT(0.777)LPELSGVNTNIATSDK	0	0	1	0	Q06604	Q06604	BSP1	Protein BSP1	1	164.89
ASNTLPELSGVNTNIATSDKYTTSR	25	Phospho (STY)	_ASNpTLPELSGVNTNIATSDKYTTSR_		AS(0.032)NT(0.968)LPELSGVNTNIATSDKYTTSR	0	0	1	1	Q06604	Q06604	BSP1	Protein BSP1	2	166.44
ASPGATLR	8	Phospho (STY)	_ApSPGATLR_		AS(1)PGATLR	0	0	1	0	P06843	P06843	SPT2	Protein SPT2	1	68.847
ASPGDYEFSSDFK	13	Phospho (STY)	_ApSPGDYEFSSDFK_		AS(1)PGDYEFSSDFK	0	0	1	0	Q08199	Q08199	SIL1	Nucleotide exchange factor SIL1	2	195.16
ASPGSTALPHK	11	Phospho (STY)	_ApSPGSTALPHK_		AS(0.935)PGS(0.065)TALPHK	0	0	1	0	Q08904	Q08904	RDR1	Protein RDR1	2	102.28
ASPGSTALPHKR	12	Phospho (STY)	_ApSPGSTALPHKR_		AS(0.995)PGS(0.004)T(0.001)ALPHKR	0	0	1	1	Q08904	Q08904	RDR1	Protein RDR1	2	101.3
ASPGSTALPHKR	12	Phospho (STY),Acetyl (N-term)	_(ac)ApSPGSTALPHKR_		AS(0.996)PGS(0.004)TALPHKR	1	0	1	1	Q08904	Q08904	RDR1	Protein RDR1	1	77.42
ASPIRQPSVDVPPLTTR	17	Phospho (STY)	_ApSPIRQPSVDVPPLTTR_		AS(1)PIRQPSVDVPPLTTR	0	0	1	1	P46958	P46958	IDS2	IME2-dependent-signaling protein	3	183.1
ASPIRQPSVDVPPLTTR	17	Phospho (STY)	_ASPIRQPpSVDVPPLTTR_		ASPIRQPS(1)VDVPPLTTR	0	0	1	1	P46958	P46958	IDS2	IME2-dependent-signaling protein	1	82.885
ASPIRQPSVDVPPLTTR	17	2 Phospho (STY)	_ApSPIRQPpSVDVPPLTTR_		AS(1)PIRQPS(1)VDVPPLTTR	0	0	2	1	P46958	P46958	IDS2	IME2-dependent-signaling protein	2	91.722
ASPLAKTPLPIENVRASPR	19	2 Phospho (STY)	_ASPLAKpTPLPIENVRApSPR_		AS(0.023)PLAKT(0.977)PLPIENVRAS(1)PR	0	0	2	2	P41697	P41697	BUD6	Bud site selection protein 6	1	54.167
ASPSKGPICLK	11	Phospho (STY)	_ASPpSKGPICLK_		AS(0.027)PS(0.973)KGPICLK	0	0	1	1	P00937	P00937	TRP3	Multifunctional tryptophan biosynthesis protein;Anthranilate synthase component 2;Indole-3-glycerol phosphate synthase	1	65.234
ASPTAHRHSKGDAGHPSIATTHNHSTSK	28	2 Phospho (STY)	_ApSPTAHRHpSKGDAGHPSIATTHNHSTSK_		AS(0.968)PT(0.323)AHRHS(0.71)KGDAGHPSIATTHNHSTSK	0	0	2	2	Q07653	Q07653	HBT1	Protein HBT1	1	100.17
ASPTAHRHSKGDAGHPSIATTHNHSTSK	28	Phospho (STY)	_ASPTAHRHpSKGDAGHPSIATTHNHSTSK_		ASPTAHRHS(1)KGDAGHPSIATTHNHSTSK	0	0	1	2	Q07653	Q07653	HBT1	Protein HBT1	3	199.76
ASPVLHISTNLNSSPQSFTGDQISPTNKK	29	Phospho (STY)	_ASPVLHISTNLNSSPQSFTGDQIpSPTNKK_		ASPVLHISTNLNSSPQSFT(0.007)GDQIS(0.838)PT(0.155)NKK	0	0	1	1	P53046	P53046	ROM1	RHO1 GDP-GTP exchange protein 1	2	132.28
ASQDQNFPIQNVISQHR	17	Phospho (STY)	_ApSQDQNFPIQNVISQHR_		AS(1)QDQNFPIQNVISQHR	0	0	1	0	P32333	P32333	MOT1	TATA-binding protein-associated factor MOT1	2	164.94
ASQEDPFR	8	Phospho (STY)	_ApSQEDPFR_		AS(1)QEDPFR	0	0	1	0	P36166	P36166	PXL1	Paxillin-like protein 1	3	111.61
ASQEDPFRFER	11	Phospho (STY)	_ApSQEDPFRFER_		AS(1)QEDPFRFER	0	0	1	1	P36166	P36166	PXL1	Paxillin-like protein 1	2	109.83
ASQMDMSLLAAAFSGNSTTTINNDQSSNEQTDEK	34	Phospho (STY)	_ASQMDMSLLAAAFSGNSTTTINNDQSpSNEQTDEK_		AS(0.002)QMDMS(0.003)LLAAAFS(0.042)GNS(0.042)T(0.042)T(0.017)T(0.017)INNDQS(0.241)S(0.573)NEQT(0.021)DEK	0	0	1	0	P40021	P40021	ZRG8	Zinc-regulated protein 8	1	42.931
ASQSSDSESIEVPTAILK	18	Phospho (STY)	_ASQSSDSEpSIEVPTAILK_		ASQSSDS(0.004)ES(0.996)IEVPTAILK	0	0	1	0	Q07878	Q07878	VPS13	Vacuolar protein sorting-associated protein 13	2	321.68
ASQSSDSESIEVPTAILK	18	Phospho (STY)	_ASQSpSDSESIEVPTAILK_		AS(0.108)QS(0.155)S(0.486)DS(0.251)ESIEVPTAILK	0	0	1	0	Q07878	Q07878	VPS13	Vacuolar protein sorting-associated protein 13	1	91.547
ASQSSDSESIEVPTAILK	18	Phospho (STY)	_ApSQSSDSESIEVPTAILK_		AS(0.3)QS(0.25)S(0.25)DS(0.187)ES(0.013)IEVPTAILK	0	0	1	0	Q07878	Q07878	VPS13	Vacuolar protein sorting-associated protein 13	1	53.536
ASQSSDSESIEVPTAILK	18	2 Phospho (STY)	_ASQSpSDSEpSIEVPTAILK_		AS(0.001)QS(0.09)S(0.909)DS(0.001)ES(0.999)IEVPTAILK	0	0	2	0	Q07878	Q07878	VPS13	Vacuolar protein sorting-associated protein 13	4	200.73
ASQSSDSESIEVPTAILK	18	2 Phospho (STY)	_ApSQSpSDSESIEVPTAILK_		AS(0.992)QS(0.057)S(0.948)DS(0.003)ESIEVPTAILK	0	0	2	0	Q07878	Q07878	VPS13	Vacuolar protein sorting-associated protein 13	1	129.46
ASQSSDSESIEVPTAILK	18	2 Phospho (STY)	_ASQpSSDpSESIEVPTAILK_		AS(0.297)QS(0.664)S(0.061)DS(0.93)ES(0.047)IEVPTAILK	0	0	2	0	Q07878	Q07878	VPS13	Vacuolar protein sorting-associated protein 13	1	93.371
ASQSSDSESIEVPTAILK	18	2 Phospho (STY)	_ASQpSSDSEpSIEVPTAILK_		AS(0.103)QS(0.472)S(0.409)DS(0.397)ES(0.62)IEVPTAILK	0	0	2	0	Q07878	Q07878	VPS13	Vacuolar protein sorting-associated protein 13	1	67.895
ASQSSDSESIEVPTAILK	18	3 Phospho (STY)	_ApSQpSSDSEpSIEVPTAILK_		AS(0.825)QS(0.584)S(0.572)DS(0.043)ES(0.976)IEVPTAILK	0	0	3	0	Q07878	Q07878	VPS13	Vacuolar protein sorting-associated protein 13	2	81.665
ASQSSTETQGPSSESGLMTVK	21	Phospho (STY)	_ASQpSSTETQGPSSESGLMTVK_		AS(0.117)QS(0.291)S(0.291)T(0.291)ET(0.008)QGPSSESGLMTVK	0	0	1	0	P18961	P18961	YPK2	Serine/threonine-protein kinase YPK2/YKR2	1	62.032
ASQSSTETQGPSSESGLMTVK	21	Phospho (STY)	_ASQSpSTETQGPSSESGLMTVK_		ASQS(0.001)S(0.794)T(0.205)ETQGPSSESGLMTVK	0	0	1	0	P18961	P18961	YPK2	Serine/threonine-protein kinase YPK2/YKR2	1	201.67
ASRLSVSK	8	Phospho (STY)	_ASRLpSVSK_		ASRLS(1)VSK	0	0	1	1	Q12427	Q12427	STB3	Protein STB3	1	157.77
ASRYSGFSGTGEAENFDNLDYLK	23	Phospho (STY)	_ASRYpSGFSGTGEAENFDNLDYLK_		AS(0.088)RYS(0.912)GFSGTGEAENFDNLDYLK	0	0	1	1	Q12102	Q12102	CFT2	Cleavage factor two protein 2	1	176.23
ASRYSGFSGTGEAENFDNLDYLK	23	Phospho (STY)	_ApSRYSGFSGTGEAENFDNLDYLK_		AS(0.387)RY(0.002)S(0.387)GFS(0.07)GT(0.155)GEAENFDNLDYLK	0	0	1	1	Q12102	Q12102	CFT2	Cleavage factor two protein 2	1	47.77
ASSAAATSIDKEFK	14	Phospho (STY)	_ASSAAATpSIDKEFK_		ASSAAAT(0.032)S(0.968)IDKEFK	0	0	1	1	P32567	P32567	PAH1	Phosphatidic acid phosphohydrolase 1	1	152.89
ASSAAATSIDKEFK	14	Phospho (STY)	_ASpSAAATSIDKEFK_		ASS(1)AAATSIDKEFK	0	0	1	1	P32567	P32567	PAH1	Phosphatidic acid phosphohydrolase 1	1	268.2
ASSAAATSIDKEFK	14	Phospho (STY)	_ApSSAAATSIDKEFK_		AS(0.859)S(0.141)AAATSIDKEFK	0	0	1	1	P32567	P32567	PAH1	Phosphatidic acid phosphohydrolase 1	1	165.58
ASSAAATSIDKEFKK	15	Phospho (STY)	_ASSAAATpSIDKEFKK_		ASSAAAT(0.011)S(0.989)IDKEFKK	0	0	1	2	P32567	P32567	PAH1	Phosphatidic acid phosphohydrolase 1	1	192.72
ASSAAATSIDKEFKK	15	Phospho (STY)	_ASpSAAATSIDKEFKK_		AS(0.009)S(0.989)AAAT(0.001)SIDKEFKK	0	0	1	2	P32567	P32567	PAH1	Phosphatidic acid phosphohydrolase 1	1	61.561
ASSAAATSIDKEFKK	15	Phospho (STY)	_ApSSAAATSIDKEFKK_		AS(0.699)S(0.3)AAATSIDKEFKK	0	0	1	2	P32567	P32567	PAH1	Phosphatidic acid phosphohydrolase 1	1	64.5
ASSAASGSVFTPFNRPSHNR	20	2 Phospho (STY)	_ASpSAApSGSVFTPFNRPSHNR_		AS(0.393)S(0.607)AAS(0.894)GS(0.106)VFTPFNRPSHNR	0	0	2	1	P04821	P04821	CDC25	Cell division control protein 25	1	136.57
ASSAASGSVFTPFNRPSHNR	20	Phospho (STY)	_ASpSAASGSVFTPFNRPSHNR_		AS(0.205)S(0.794)AAS(0.001)GSVFTPFNRPSHNR	0	0	1	1	P04821	P04821	CDC25	Cell division control protein 25	1	80.83
ASSAASGSVFTPFNRPSHNR	20	Phospho (STY)	_ASSAApSGSVFTPFNRPSHNR_		ASS(0.001)AAS(0.992)GS(0.006)VFTPFNRPSHNR	0	0	1	1	P04821	P04821	CDC25	Cell division control protein 25	1	197.28
ASSALLR	7	Phospho (STY)	_ASpSALLR_		AS(0.002)S(0.998)ALLR	0	0	1	0	Q08206	Q08206	YOL036W	Uncharacterized protein YOL036W	2	133.68
ASSDASDLLR	10	Phospho (STY)	_ASpSDASDLLR_		AS(0.001)S(0.998)DASDLLR	0	0	1	0	P16861	P16861	PFK1	ATP-dependent 6-phosphofructokinase subunit alpha	1	81.525
ASSDASDLLR	10	Phospho (STY)	_ApSSDASDLLR_		AS(0.957)S(0.043)DASDLLR	0	0	1	0	P16861	P16861	PFK1	ATP-dependent 6-phosphofructokinase subunit alpha	1	143.5
ASSDASDLLR	10	Phospho (STY)	_ASSDApSDLLR_		ASS(0.022)DAS(0.978)DLLR	0	0	1	0	P16861	P16861	PFK1	ATP-dependent 6-phosphofructokinase subunit alpha	3	182.71
ASSDASDLLR	10	2 Phospho (STY)	_ApSSDApSDLLR_		AS(0.717)S(0.283)DAS(1)DLLR	0	0	2	0	P16861	P16861	PFK1	ATP-dependent 6-phosphofructokinase subunit alpha	1	70.438
ASSDASDLLR	10	2 Phospho (STY)	_ASpSDApSDLLR_		ASS(1)DAS(1)DLLR	0	0	2	0	P16861	P16861	PFK1	ATP-dependent 6-phosphofructokinase subunit alpha	5	173.76
ASSDASDLLR	10	3 Phospho (STY)	_ApSpSDApSDLLR_		AS(1)S(1)DAS(1)DLLR	0	0	3	0	P16861	P16861	PFK1	ATP-dependent 6-phosphofructokinase subunit alpha	12	71.806
ASSDLDLHLTLDDIDEK	17	Phospho (STY)	_ASpSDLDLHLTLDDIDEK_		ASS(1)DLDLHLTLDDIDEK	0	0	1	0	P17442	P17442	PHO81	Phosphate system positive regulatory protein PHO81	1	138.04
ASSEENISEAEK	12	Phospho (STY)	_ASpSEENISEAEK_		AS(0.002)S(0.998)EENISEAEK	0	0	1	0	P39935	P39935	TIF4631	Eukaryotic initiation factor 4F subunit p150	1	153.52
ASSEPSSPPPISR	13	2 Phospho (STY)	_ASpSEPSpSPPPISR_		AS(0.055)S(0.945)EPS(0.002)S(0.998)PPPISR	0	0	2	0	Q03306	Q03306	PKH3	Serine/threonine-protein kinase PKH3	4	196.37
ASSEPSSPPPISR	13	Phospho (STY)	_ASSEPSpSPPPISR_		ASSEPS(0.014)S(0.986)PPPISR	0	0	1	0	Q03306	Q03306	PKH3	Serine/threonine-protein kinase PKH3	2	124.81
ASSFDASSSITK	12	Phospho (STY)	_ASSFDASSpSITK_		ASSFDASS(0.02)S(0.968)IT(0.012)K	0	0	1	0	P40477	P40477	NUP159	Nucleoporin NUP159	1	229.97
ASSFDASSSITK	12	Phospho (STY)	_ASpSFDASSSITK_		ASS(1)FDASSSITK	0	0	1	0	P40477	P40477	NUP159	Nucleoporin NUP159	1	154.74
ASSFTQSSFSNFFK	14	Phospho (STY)	_ASpSFTQSSFSNFFK_		AS(0.009)S(0.991)FTQSSFSNFFK	0	0	1	0	P39523	P39523		Uncharacterized protein YMR124W	1	159.08
ASSGAVNGTSFNR	13	Phospho (STY)	_ASpSGAVNGTSFNR_		AS(0.05)S(0.95)GAVNGTSFNR	0	0	1	0	P40010	P40010	NUG1	Nuclear GTP-binding protein NUG1	1	96.866
ASSGLAYTADYPNATSPDFAK	21	Phospho (STY)	_ASSGLAYTADYPNATpSPDFAK_		ASSGLAYTADYPNAT(0.112)S(0.888)PDFAK	0	0	1	0	P39001	P39001	UME6	Transcriptional regulatory protein UME6	1	231.59
ASSHSSSDTFTPSPLNCTMEPATLSPK	27	Phospho (STY)	_ASSHSSSDTFTPSPLNCTMEPATLpSPK_		ASSHSSSDTFTPSPLNCTMEPAT(0.038)LS(0.962)PK	0	0	1	0	P41546	P41546	HAC1	Transcriptional activator HAC1	2	177.39
ASSIFSINTTPLAPPNATDIQK	22	2 Phospho (STY)	_ASpSIFpSINTTPLAPPNATDIQK_		AS(0.461)S(0.516)IFS(0.456)INT(0.298)T(0.269)PLAPPNATDIQK	0	0	2	0	P08456	P08456	CHO1	CDP-diacylglycerol--serine O-phosphatidyltransferase	1	52.144
ASSIFSINTTPLAPPNATDIQK	22	2 Phospho (STY)	_ApSpSIFSINTTPLAPPNATDIQK_		AS(0.943)S(0.959)IFS(0.096)INT(0.001)T(0.001)PLAPPNATDIQK	0	0	2	0	P08456	P08456	CHO1	CDP-diacylglycerol--serine O-phosphatidyltransferase	1	87.098
ASSIFSINTTPLAPPNATDIQK	22	Phospho (STY)	_ASSIFSINpTTPLAPPNATDIQK_		AS(0.197)S(0.18)IFS(0.173)INT(0.225)T(0.225)PLAPPNATDIQK	0	0	1	0	P08456	P08456	CHO1	CDP-diacylglycerol--serine O-phosphatidyltransferase	1	52.451
ASSIFSINTTPLAPPNATDIQK	22	Phospho (STY)	_ASpSIFSINTTPLAPPNATDIQK_		AS(0.436)S(0.564)IFSINTTPLAPPNATDIQK	0	0	1	0	P08456	P08456	CHO1	CDP-diacylglycerol--serine O-phosphatidyltransferase	1	147.76
ASSIFSINTTPLAPPNATDIQK	22	Phospho (STY)	_ApSSIFSINTTPLAPPNATDIQK_		AS(0.438)S(0.438)IFS(0.125)INTTPLAPPNATDIQK	0	0	1	0	P08456	P08456	CHO1	CDP-diacylglycerol--serine O-phosphatidyltransferase	1	105.91
ASSIGGNSIK	10	Phospho (STY)	_ASpSIGGNSIK_		AS(0.008)S(0.989)IGGNS(0.003)IK	0	0	1	0	P32614	P32614	FRD1	Fumarate reductase 1	1	45.004
ASSITSGTSTINDLQTLITK	20	2 Phospho (STY)	_ASSITpSGTSpTINDLQTLITK_		AS(0.005)S(0.188)IT(0.287)S(0.356)GT(0.137)S(0.293)T(0.735)INDLQTLITK	0	0	2	0	Q04934	Q04934	IVY1	Protein IVY1	1	116.45
ASSITSGTSTINDLQTLITK	20	2 Phospho (STY)	_ASpSITpSGTSTINDLQTLITK_		AS(0.064)S(0.948)IT(0.299)S(0.688)GTSTINDLQTLITK	0	0	2	0	Q04934	Q04934	IVY1	Protein IVY1	1	145.17
ASSITSGTSTINDLQTLITK	20	2 Phospho (STY)	_ApSpSITSGTSTINDLQTLITK_		AS(0.335)S(0.305)IT(0.283)S(0.269)GT(0.269)S(0.269)T(0.269)INDLQTLITK	0	0	2	0	Q04934	Q04934	IVY1	Protein IVY1	1	78.012
ASSITSGTSTINDLQTLITK	20	2 Phospho (STY)	_ASSITSGTpSpTINDLQTLITK_		ASSIT(0.004)S(0.155)GT(0.185)S(0.686)T(0.97)INDLQTLITK	0	0	2	0	Q04934	Q04934	IVY1	Protein IVY1	1	156.59
ASSITSGTSTINDLQTLITK	20	3 Phospho (STY)	_ApSpSITSGpTSTINDLQTLITK_		AS(0.51)S(0.471)IT(0.453)S(0.453)GT(0.371)S(0.371)T(0.371)INDLQT(0.001)LITK	0	0	3	0	Q04934	Q04934	IVY1	Protein IVY1	1	43.696
ASSITSGTSTINDLQTLITK	20	3 Phospho (STY)	_ASSITpSGpTSpTINDLQTLITK_		AS(0.033)S(0.041)IT(0.385)S(0.529)GT(0.561)S(0.501)T(0.95)INDLQTLITK	0	0	3	0	Q04934	Q04934	IVY1	Protein IVY1	1	124.91
ASSITSGTSTINDLQTLITK	20	3 Phospho (STY)	_ASpSITpSGTpSTINDLQTLITK_		AS(0.13)S(0.871)IT(0.03)S(0.976)GT(0.274)S(0.602)T(0.119)INDLQTLITK	0	0	3	0	Q04934	Q04934	IVY1	Protein IVY1	1	163.11
ASSITSGTSTINDLQTLITK	20	Phospho (STY)	_ASpSITSGTSTINDLQTLITK_		AS(0.011)S(0.988)IT(0.001)SGTSTINDLQTLITK	0	0	1	0	Q04934	Q04934	IVY1	Protein IVY1	1	193.9
[truncated: 40,636 more rows]

## Sheet: All phosphosites
Table S2. Phosphosites identified by MaxQuant search engine.
Proteins	Positions within proteins	Leading proteins	Protein	Protein names	Gene names	Fasta headers	Localization prob	Score diff	Score	Score for localization	Diagnostic peak	Number of Phospho (STY)	Amino acid	Sequence window	Phospho (STY) Probabilities	Phospho (STY) Score diffs	Position in peptide	MS/MS IDs
A0A023PXH9	59	A0A023PXH9	A0A023PXH9	Putative uncharacterized membrane protein YDR149C	YDR149C	sp|A0A023PXH9|YD149_YEAST Putative uncharacterized membrane protein YDR149C OS=Saccharomyces cerevisiae (strain ATCC 204508 / S288c) OX=559292 GN=YDR149C PE=5 SV=1	0.499984	0	51.436	51.436		1	S	FVNLDSKSQFKSLVESNSFMKDFFWLVSSSI	SLVES(0.5)NS(0.5)FMK	S(-42.02)LVES(0)NS(0)FMK	5	145511;145512
A0A023PXH9	61	A0A023PXH9	A0A023PXH9	Putative uncharacterized membrane protein YDR149C	YDR149C	sp|A0A023PXH9|YD149_YEAST Putative uncharacterized membrane protein YDR149C OS=Saccharomyces cerevisiae (strain ATCC 204508 / S288c) OX=559292 GN=YDR149C PE=5 SV=1	0.499984	0	51.436	51.436		1	S	NLDSKSQFKSLVESNSFMKDFFWLVSSSILS	SLVES(0.5)NS(0.5)FMK	S(-42.02)LVES(0)NS(0)FMK	7	145511;145512
O13297	15	O13297	O13297	mRNA-capping enzyme subunit beta	CET1	sp|O13297|CET1_YEAST mRNA-capping enzyme subunit beta OS=Saccharomyces cerevisiae (strain ATCC 204508 / S288c) OX=559292 GN=CET1 PE=1 SV=2	1	98.1213	375.01	98.121		1	S	_MSYTDNPPQTKRALSLDDLVNHDENEKVKL	RALS(1)LDDLVNHDENEKVK	RALS(98.12)LDDLVNHDENEKVK	4	5710;5711;5712;5713;5714;5715;5716;5717;5718;5719;5720;5721;5722;5723;5724;5725;5726;5727;5728;5729;5730;5731;5732;5733;5734;119474;119475;119476;119477;119478;119479;119480;119481;119482;119483
O13297	141	O13297	O13297	mRNA-capping enzyme subunit beta	CET1	sp|O13297|CET1_YEAST mRNA-capping enzyme subunit beta OS=Saccharomyces cerevisiae (strain ATCC 204508 / S288c) OX=559292 GN=CET1 PE=1 SV=2	0.999329	31.7206	72.573	51.971		1;2;3	S	PMNDGSDANAKLEKPSDDSIHQNSKSDEEQR	LEKPS(0.999)DDS(0.998)IHQNS(0.003)K	LEKPS(31.72)DDS(27.02)IHQNS(-27.02)K	5	84733;84734;84771;84772
O13297	144	O13297	O13297	mRNA-capping enzyme subunit beta	CET1	sp|O13297|CET1_YEAST mRNA-capping enzyme subunit beta OS=Saccharomyces cerevisiae (strain ATCC 204508 / S288c) OX=559292 GN=CET1 PE=1 SV=2	0.999929	41.4684	187.89	171.85		1;2;3	S	DGSDANAKLEKPSDDSIHQNSKSDEEQRIPK	LEKPSDDS(1)IHQNSK	LEKPS(-41.47)DDS(41.47)IHQNS(-70.57)K	8	84730;84731;84732;84734;84771;84772;84773;84774
O13297	151	O13297	O13297	mRNA-capping enzyme subunit beta	CET1	sp|O13297|CET1_YEAST mRNA-capping enzyme subunit beta OS=Saccharomyces cerevisiae (strain ATCC 204508 / S288c) OX=559292 GN=CET1 PE=1 SV=2	0.999927	41.3877	314.57	187.89		1;2;3	S	KLEKPSDDSIHQNSKSDEEQRIPKQGNEGNI	LEKPS(0.241)DDS(0.759)IHQNSKS(1)DEEQRIPK	LEKPS(-4.99)DDS(4.99)IHQNS(-41.39)KS(41.39)DEEQRIPK	15	84735;84736;84737;84738;84739;84740;84741;84742;84743;84744;84745;84746;84747;84748;84749;84750;84751;84752;84753;84754;84755;84756;84757;84758;84759;84760;84761;84762;84763;84764;84765;84766;84767;84768;84769;84770;84771;84772;84773;84774
O13297	124	O13297	O13297	mRNA-capping enzyme subunit beta	CET1	sp|O13297|CET1_YEAST mRNA-capping enzyme subunit beta OS=Saccharomyces cerevisiae (strain ATCC 204508 / S288c) OX=559292 GN=CET1 PE=1 SV=2	1	128.383	393.61	393.61		1	S	DFDYDKQHRNLLSNGSPPMNDGSDANAKLEK	NLLSNGS(1)PPMNDGSDANAK	NLLS(-128.38)NGS(128.38)PPMNDGS(-143.23)DANAK	7	105307;105308;105309;105311;105312;105313;105314;105316;105317;105318;105319;105320;105321;105322;105323;105324;105325;105326;105327;105328;105329
O13297	131	O13297	O13297	mRNA-capping enzyme subunit beta	CET1	sp|O13297|CET1_YEAST mRNA-capping enzyme subunit beta OS=Saccharomyces cerevisiae (strain ATCC 204508 / S288c) OX=559292 GN=CET1 PE=1 SV=2	0.999616	34.1555	210.2	210.2		1	S	HRNLLSNGSPPMNDGSDANAKLEKPSDDSIH	NLLSNGSPPMNDGS(1)DANAK	NLLS(-91.99)NGS(-34.16)PPMNDGS(34.16)DANAK	14	105310;105315
O13329	515	O13329	O13329	DNA replication fork-blocking protein FOB1	FOB1	sp|O13329|FOB1_YEAST DNA replication fork-blocking protein FOB1 OS=Saccharomyces cerevisiae (strain ATCC 204508 / S288c) OX=559292 GN=FOB1 PE=1 SV=2	0.708987	3.86745	193.05	193.05		2	S	PMQGTEEPEKGDQKESDGASQVDQSVEITRP	ES(0.709)DGAS(0.291)QVDQSVEITRPETSYYQTLES(0.73)PS(0.123)T(0.147)KR	ES(3.87)DGAS(-3.87)QVDQS(-56.97)VEIT(-101.25)RPET(-90.69)S(-91.18)Y(-126.56)Y(-134.49)QT(-47.88)LES(6.97)PS(-7.74)T(-6.97)KR	2	32263
O13329	519	O13329	O13329	DNA replication fork-blocking protein FOB1	FOB1	sp|O13329|FOB1_YEAST DNA replication fork-blocking protein FOB1 OS=Saccharomyces cerevisiae (strain ATCC 204508 / S288c) OX=559292 GN=FOB1 PE=1 SV=2	0.990873	20.39	251.1	251.1		2	S	TEEPEKGDQKESDGASQVDQSVEITRPETSY	ES(0.009)DGAS(0.991)QVDQSVEITRPET(0.002)S(0.002)YYQT(0.098)LES(0.786)PS(0.097)T(0.015)KR	ES(-20.39)DGAS(20.39)QVDQS(-105.34)VEIT(-60.62)RPET(-25.53)S(-26.36)Y(-164.64)Y(-165.69)QT(-9.03)LES(9.03)PS(-9.07)T(-17.23)KR	6	32262;32265
O13329	524	O13329	O13329	DNA replication fork-blocking protein FOB1	FOB1	sp|O13329|FOB1_YEAST DNA replication fork-blocking protein FOB1 OS=Saccharomyces cerevisiae (strain ATCC 204508 / S288c) OX=559292 GN=FOB1 PE=1 SV=2	0.624856	2.59563	72.569	72.569		2	S	KGDQKESDGASQVDQSVEITRPETSYYQTLE	ES(0.348)DGAS(0.025)QVDQS(0.625)VEIT(0.001)RPET(0.001)S(0.001)Y(0.001)YQT(0.019)LES(0.702)PS(0.144)T(0.134)KR	ES(-2.6)DGAS(-14.24)QVDQS(2.6)VEIT(-29.4)RPET(-31.05)S(-31.3)Y(-29.68)Y(-33.19)QT(-15.93)LES(6.96)PS(-6.96)T(-7.27)KR	11	32264
O13329	540	O13329	O13329	DNA replication fork-blocking protein FOB1	FOB1	sp|O13329|FOB1_YEAST DNA replication fork-blocking protein FOB1 OS=Saccharomyces cerevisiae (strain ATCC 204508 / S288c) OX=559292 GN=FOB1 PE=1 SV=2	0.826933	7.23818	353.78	353.78		1;2	S	VEITRPETSYYQTLESPSTKRQKLDQQGNGD	ESDGASQVDQSVEITRPETSYYQTLES(0.827)PS(0.156)T(0.017)K	ES(-291.61)DGAS(-281.64)QVDQS(-214.04)VEIT(-131.07)RPET(-112.69)S(-98.97)Y(-263.86)Y(-266.01)QT(-43.15)LES(7.24)PS(-7.24)T(-16.91)K	27	32260;32261;32262;32263;32264;32265;32266;32267
O13329	16	O13329	O13329	DNA replication fork-blocking protein FOB1	FOB1	sp|O13329|FOB1_YEAST DNA replication fork-blocking protein FOB1 OS=Saccharomyces cerevisiae (strain ATCC 204508 / S288c) OX=559292 GN=FOB1 PE=1 SV=2	0.999699	35.4781	228.08	228.08		1	S	MTKPRYNDVLFDDDDSVPSESVTRKSQRRKA	YNDVLFDDDDS(1)VPSESVTR	Y(-134.73)NDVLFDDDDS(35.48)VPS(-35.48)ES(-47.77)VT(-60)R	11	190187;190188
O13516;P05755	162;162	O13516;P05755	P05755	40S ribosomal protein S9-A;40S ribosomal protein S9-B	RPS9A;RPS9B	sp|O13516|RS9A_YEAST 40S ribosomal protein S9-A OS=Saccharomyces cerevisiae (strain ATCC 204508 / S288c) OX=559292 GN=RPS9A PE=1 SV=3;sp|P05755|RS9B_YEAST 40S ribosomal protein S9-B OS=Saccharomyces cerevisiae (strain ATCC 204508 / S288c) OX=559292 GN=RPS9	0.995471	23.4203	281.94	184.5		1	S	MVRLDSEKHIDFAPTSPFGGARPGRVARRNA	HIDFAPT(0.005)S(0.995)PFGGARPGR	HIDFAPT(-23.42)S(23.42)PFGGARPGR	8	51060;51061;51062;51063;51064;51065;51066;51082;51083;51084;51085;51086;51087;51088;51089;51090;51091;51092;51093;51094;51095;51096
O13516;P05755	50;50	O13516;P05755	P05755	40S ribosomal protein S9-A;40S ribosomal protein S9-B	RPS9A;RPS9B	sp|O13516|RS9A_YEAST 40S ribosomal protein S9-A OS=Saccharomyces cerevisiae (strain ATCC 204508 / S288c) OX=559292 GN=RPS9A PE=1 SV=3;sp|P05755|RS9B_YEAST 40S ribosomal protein S9-B OS=Saccharomyces cerevisiae (strain ATCC 204508 / S288c) OX=559292 GN=RPS9	1	76.347	100.57	100.57		1	S	GLKNKKEIYRISFQLSKIRRAARDLLTRDEK;GLKNKREIYRISFQLSKIRRAARDLLTRDEK	ISFQLS(1)K	IS(-76.35)FQLS(76.35)K	6	62860;62861
O13516	184	O13516	O13516	40S ribosomal protein S9-A	RPS9A	sp|O13516|RS9A_YEAST 40S ribosomal protein S9-A OS=Saccharomyces cerevisiae (strain ATCC 204508 / S288c) OX=559292 GN=RPS9A PE=1 SV=3	1	318.943	318.94	318.94		1	S	PGRVARRNAARKAEASGEAADEADEADEE__	KAEAS(1)GEAADEADEADEE	KAEAS(318.94)GEAADEADEADEE	5	65345;65346;65347
O13516;P05755	152;152	O13516;P05755	P05755	40S ribosomal protein S9-A;40S ribosomal protein S9-B	RPS9A;RPS9B	sp|O13516|RS9A_YEAST 40S ribosomal protein S9-A OS=Saccharomyces cerevisiae (strain ATCC 204508 / S288c) OX=559292 GN=RPS9A PE=1 SV=3;sp|P05755|RS9B_YEAST 40S ribosomal protein S9-B OS=Saccharomyces cerevisiae (strain ATCC 204508 / S288c) OX=559292 GN=RPS9	1	155.034	213.71	211.72		1	S	GKQIVNIPSFMVRLDSEKHIDFAPTSPFGGA	LDS(1)EKHIDFAPTSPFGGARPGR	LDS(155.03)EKHIDFAPT(-155.03)S(-161.22)PFGGARPGR	3	84216;84217;84218;84219;84220;84221;84222
O13516;P05755	145;145	O13516;P05755	P05755	40S ribosomal protein S9-A;40S ribosomal protein S9-B	RPS9A;RPS9B	sp|O13516|RS9A_YEAST 40S ribosomal protein S9-A OS=Saccharomyces cerevisiae (strain ATCC 204508 / S288c) OX=559292 GN=RPS9A PE=1 SV=3;sp|P05755|RS9B_YEAST 40S ribosomal protein S9-B OS=Saccharomyces cerevisiae (strain ATCC 204508 / S288c) OX=559292 GN=RPS9	1	93.9595	93.959	93.959		1	S	TQRHIAVGKQIVNIPSFMVRLDSEKHIDFAP	QIVNIPS(1)FMVR	QIVNIPS(93.96)FMVR	7	114896;114897
O13516;P05755	21;21	O13516;P05755	P05755	40S ribosomal protein S9-A;40S ribosomal protein S9-B	RPS9A;RPS9B	sp|O13516|RS9A_YEAST 40S ribosomal protein S9-A OS=Saccharomyces cerevisiae (strain ATCC 204508 / S288c) OX=559292 GN=RPS9A PE=1 SV=3;sp|P05755|RS9B_YEAST 40S ribosomal protein S9-B OS=Saccharomyces cerevisiae (strain ATCC 204508 / S288c) OX=559292 GN=RPS9	0.939718	11.9281	189.77	189.77		1	S	RTYSKTYSTPKRPYESSRLDAELKLAGEFGL	RPYES(0.94)S(0.06)RLDAELK	RPY(-116.39)ES(11.93)S(-11.93)RLDAELK	5	126954;126957;126958
O13516;P05755	22;22	O13516;P05755	P05755	40S ribosomal protein S9-A;40S ribosomal protein S9-B	RPS9A;RPS9B	sp|O13516|RS9A_YEAST 40S ribosomal protein S9-A OS=Saccharomyces cerevisiae (strain ATCC 204508 / S288c) OX=559292 GN=RPS9A PE=1 SV=3;sp|P05755|RS9B_YEAST 40S ribosomal protein S9-B OS=Saccharomyces cerevisiae (strain ATCC 204508 / S288c) OX=559292 GN=RPS9	0.878101	8.57546	164.49	164.49		1	S	TYSKTYSTPKRPYESSRLDAELKLAGEFGLK	RPYES(0.122)S(0.878)RLDAELK	RPY(-110.4)ES(-8.58)S(8.58)RLDAELK	6	126955;126956
O13516;P05755	9;9	O13516;P05755	P05755	40S ribosomal protein S9-A;40S ribosomal protein S9-B	RPS9A;RPS9B	sp|O13516|RS9A_YEAST 40S ribosomal protein S9-A OS=Saccharomyces cerevisiae (strain ATCC 204508 / S288c) OX=559292 GN=RPS9A PE=1 SV=3;sp|P05755|RS9B_YEAST 40S ribosomal protein S9-B OS=Saccharomyces cerevisiae (strain ATCC 204508 / S288c) OX=559292 GN=RPS9	0.999799	37.0136	177.1	177.1		1	S	_______MPRAPRTYSKTYSTPKRPYESSRL	TYS(1)KTYSTPK	T(-58.24)Y(-116.7)S(37.01)KT(-37.01)Y(-117.75)S(-61.19)T(-85.35)PK	3	177353;177354;177355;177356;177357;177358;177359;177360;177361;177362;177363;177364;177365
[truncated: 27,492 more rows]

## Sheet: H4 Phosphosites
Table S2. Phosphosites identified in Histone H4. H4-T30 and H4-S47 are highlighted in gray.
[truncated: 5 more rows]
