# Supplementary material for: A genetic analysis reveals novel histone residues required for transcriptional reprogramming upon stress
Source: Nucleic Acids Res. 2020 Feb 17;48(7):3455–75. doi: 10.1093/nar/gkaa081 (PMC7144942; doi:10.1093/nar/gkaa081)
Supplement: gkaa081_Supplemental_Files [file gkaa081_supplemental_files.zip › Table S3.xlsx]

## Sheet: Table S3
Table S3. Overview of gProfileR results for enriched GO, KEGG and REACTOME terms among genes affected by a specific histone mutant. p-value: Benjamini-Hochberg-corrected p-value calculated by gProfileR. Domain: Gene ontology (GO) domain (BP-biological process, CC-cellular component, MF-molecular function), KEGG pathway (KEGG) or REACTOME pathway (REAC). Term name: detailed term description; Term …
A) Stress-repressed genes showing a significant de-repressed response in H4-S47D mutant cells.
P-value	Domain	Term name	Term ID	Term size	Query size	Overlap size
2.62e-06	GO_BP	cellular component biogenesis	GO:0044085	303	369	200
1.6e-05	GO_BP	ncRNA processing	GO:0034470	241	369	163
2.16e-13	GO_CC	nuclear part	GO:0044428	249	369	184
2.18e-12	GO_CC	nuclear lumen	GO:0031981	230	369	171
0.00718	GO_CC	protein-containing complex	GO:0032991	368	369	225
0.0136	GO_MF	nucleic acid binding	GO:0003676	271	369	171
0.00385	KEGG	Ribosome biogenesis in eukaryotes	KEGG:03008	47	154	33
0.00905	REACTOME	rRNA processing	REAC:R-SCE-72312	48	123	34
B) Stress-repressed genes showing a significant de-repressed response in H4-T30D mutant cells.
P-value	Domain	Term name	Term ID	Term size	Query size	Overlap size
8.73e-39	GO_BP	cytoplasmic translation	GO:0002181	160	244	120
0.00634	GO_BP	rRNA export from nucleus	GO:0006407	16	244	13
5.22e-45	GO_CC	ribosome	GO:0005840	153	244	122
2.82e-44	GO_CC	ribosomal subunit	GO:0044391	144	244	117
2.65e-46	GO_MF	structural constituent of ribosome	GO:0003735	137	244	115
0.0364	GO_MF	rRNA binding	GO:0019843	52	244	28
2.71e-35	KEGG	Ribosome	KEGG:03010	137	171	115
1.65e-28	REACTOME	Formation of a pool of free 40S subunits	REAC:R-SCE-72689	126	150	108
2.03e-26	REACTOME	Nonsense Mediated Decay (NMD) independent of the Exon Junction Complex (EJC)	REAC:R-SCE-975956	129	150	108
C) Stress-induced genes showing a significant impaired gene expression in H4-T30D mutant cells.
P-value	Domain	Term name	Term ID	Term size	Query size	Overlap size
0.00265	GO_BP	alpha-amino acid catabolic process	GO:1901606	9	190	9
0.0219	KEGG	Biosynthesis of amino acids	KEGG:01230	15	80	11
