# Supplementary material for: A genetic analysis reveals novel histone residues required for transcriptional reprogramming upon stress
Source: Nucleic Acids Res. 2020 Feb 17;48(7):3455–75. doi: 10.1093/nar/gkaa081 (PMC7144942; doi:10.1093/nar/gkaa081)
Supplement: gkaa081_Supplemental_Files [file gkaa081_supplemental_files.zip › Table S4.xlsx]

## Sheet: Table S4
Table S4. Overview of target gene enrichment among mutant-affected genes compared to unaffected genes performed using Fisher's exact test. Columns represent: Mutant – name mutant; WT stress behavior – the stress behavior of the genes in wild type strain; Mutant effect - specific histone mutant and its effect on gene expression during the stress response; Kinase - the kinase whose target genes wer…
Mutant	WT stress behavior	Mutant effect	Kinase	Kinase effect	P-value	OR	CI	Bg noTarget	Bg Target	Case noTarget	Case Target
S47D	down-regulated	inducing	CLA4	activator	1	0.8573	0.0109-67.459	318	1	371	1
S47D	up-regulated	repressive	CLA4	activator	1	Inf	0.0936-Inf	192	0	383	2
S47D	down-regulated	inducing	CLA4	inhibitor	0.34	0.2844	0.0054-3.5622	316	3	371	1
S47D	up-regulated	repressive	CLA4	inhibitor	1	0.7464	0.0848-9.0092	190	2	382	3
S47D	down-regulated	inducing	STE20	activator	0.5022	Inf	0.1611-Inf	319	0	370	2
S47D	up-regulated	repressive	STE20	activator	1	Inf	0.0936-Inf	192	0	383	2
S47D	down-regulated	inducing	STE20	inhibitor	1	0	0-Inf	319	0	372	0
S47D	up-regulated	repressive	STE20	inhibitor	0.05712	Inf	0.8583-Inf	192	0	377	8
T30A	down-regulated	inducing	STE11	activator	1	0	0-65.9144	780	14	5	0
T30A	up-regulated	repressive	STE11	activator	1	0	0-19.4624	592	10	15	0
T30A	down-regulated	inducing	STE11	inhibitor	1	0	0-450.0778	791	3	5	0
T30A	up-regulated	repressive	STE11	inhibitor	1	0	0-219.8851	600	2	15	0
T30D	down-regulated	inducing	STE11	activator	0.7681	0.6486	0.1152-2.4842	580	11	244	3
T30D	up-regulated	repressive	STE11	activator	1	0.667	0.0684-3.3821	528	8	198	2
T30D	down-regulated	inducing	STE11	inhibitor	1	1.1969	0.0202-23.0917	589	2	246	1
T30D	up-regulated	repressive	STE11	inhibitor	1	0	0-14.2865	534	2	200	0
